# Supplementary material for: Identification of a Prognostic Gene Signature for Chemoresistance Prediction in Lung Adenocarcinoma by Screening Mitochondrial Metabolism Gene Sets
Source: Int J Mol Sci. 2026 Mar 27;27(7):3065. doi: 10.3390/ijms27073065 (PMC13073725; doi:10.3390/ijms27073065)
Supplement: Supplementary file 1 [file ijms-27-03065-s001.zip › Table S1.xlsx]

## Sheet: Additional file 4
	ONTOLOGY	ID	Description	GeneRatio	BgRatio	pvalue	p.adjust	qvalue	geneID	Count	richFactor
GO:0071453	BP	GO:0071453	cellular response to oxygen levels	45828	175/18903	2.01093852345305e-08	2.06687913867557e-05	8.91235139061122e-06	AIFM1/PPARG/FOXO1/PGK1/SRC/TP53	6	0.342857142857143
GO:0006006	BP	GO:0006006	glucose metabolic process	45828	188/18903	3.08416686720999e-08	2.06687913867557e-05	8.91235139061122e-06	GAPDH/FOXO1/PGK1/SRC/TP53/IRS1	6	0.319148936170213
GO:0062012	BP	GO:0062012	regulation of small molecule metabolic process	45858	339/18903	3.55745118532801e-08	2.06687913867557e-05	8.91235139061122e-06	PPARG/FOXO1/CNR1/SRC/IL1B/TP53/IRS1	7	0.206489675516224
GO:0019318	BP	GO:0019318	hexose metabolic process	45828	229/18903	9.95711945452901e-08	4.33881480231102e-05	1.87089033961413e-05	GAPDH/FOXO1/PGK1/SRC/TP53/IRS1	6	0.262008733624454
GO:0005996	BP	GO:0005996	monosaccharide metabolic process	45828	248/18903	1.5950075210998e-07	5.5601962185539e-05	2.3975481475058e-05	GAPDH/FOXO1/PGK1/SRC/TP53/IRS1	6	0.241935483870968
GO:0062013	BP	GO:0062013	positive regulation of small molecule metabolic process	45797	152/18903	4.42646447937487e-07	0.000120585572464993	5.19963153304981e-05	PPARG/FOXO1/SRC/IL1B/IRS1	5	0.328947368421053
GO:0050994	BP	GO:0050994	regulation of lipid catabolic process	45767	63/18903	5.2137945362828e-07	0.000120585572464993	5.19963153304981e-05	CNR1/IDH1/IL1B/IRS1	4	0.634920634920635
GO:0036294	BP	GO:0036294	cellular response to decreased oxygen levels	45797	159/18903	5.53462179988495e-07	0.000120585572464993	5.19963153304981e-05	AIFM1/PPARG/PGK1/SRC/TP53	5	0.314465408805031
GO:1900076	BP	GO:1900076	regulation of cellular response to insulin stimulus	45767	72/18903	8.95009794106229e-07	0.000168024466337306	7.24518941720785e-05	PPARG/SRC/IL1B/IRS1	4	0.555555555555556
GO:0070482	BP	GO:0070482	response to oxygen levels	45828	337/18903	9.63995790804966e-07	0.000168024466337306	7.24518941720785e-05	AIFM1/PPARG/FOXO1/PGK1/SRC/TP53	6	0.178041543026706
GO:0019216	BP	GO:0019216	regulation of lipid metabolic process	45828	347/18903	1.14300057013777e-06	0.000181113635795466	7.80959241223318e-05	PPARG/CNR1/SRC/IDH1/IL1B/IRS1	6	0.172910662824208
GO:1901653	BP	GO:1901653	cellular response to peptide	45828	373/18903	1.73935562933949e-06	0.000213631375718949	9.21175240893375e-05	PPARG/FOXO1/SRC/IL1B/TP53/IRS1	6	0.160857908847185
GO:0060965	BP	GO:0060965	negative regulation of miRNA-mediated gene silencing	45736	23/18903	1.7696608178243e-06	0.000213631375718949	9.21175240893375e-05	PPARG/TP53/ESR1	3	1.30434782608696
GO:0060149	BP	GO:0060149	negative regulation of post-transcriptional gene silencing	45736	24/18903	2.02110521820984e-06	0.000213631375718949	9.21175240893375e-05	PPARG/TP53/ESR1	3	1.25
GO:0060967	BP	GO:0060967	negative regulation of gene silencing by RNA	45736	24/18903	2.02110521820984e-06	0.000213631375718949	9.21175240893375e-05	PPARG/TP53/ESR1	3	1.25
GO:1900369	BP	GO:1900369	negative regulation of post-transcriptional gene silencing by RNA	45736	24/18903	2.02110521820984e-06	0.000213631375718949	9.21175240893375e-05	PPARG/TP53/ESR1	3	1.25
GO:0032869	BP	GO:0032869	cellular response to insulin stimulus	45797	208/18903	2.08361066392549e-06	0.000213631375718949	9.21175240893375e-05	PPARG/FOXO1/SRC/IL1B/IRS1	5	0.240384615384615
GO:0019217	BP	GO:0019217	regulation of fatty acid metabolic process	45767	96/18903	2.84331465565929e-06	0.000275327635823008	0.00011872085755209	PPARG/CNR1/IL1B/IRS1	4	0.416666666666667
GO:0046883	BP	GO:0046883	regulation of hormone secretion	45797	234/18903	3.71037542460834e-06	0.000340378124478544	0.000146770529261516	PPARG/FOXO1/CNR1/IL1B/IRS1	5	0.213675213675214
GO:0006979	BP	GO:0006979	response to oxidative stress	45828	434/18903	4.17352231056902e-06	0.00036372246936609	0.000156836575249804	AIFM1/FOXO1/PKD2/SRC/IDH1/TP53	6	0.138248847926267
GO:0010906	BP	GO:0010906	regulation of glucose metabolic process	45767	107/18903	4.38419679154596e-06	0.000363888333698315	0.000156908095697434	FOXO1/SRC/TP53/IRS1	4	0.373831775700935
GO:0050708	BP	GO:0050708	regulation of protein secretion	45797	257/18903	5.86185633994211e-06	0.000464418890932687	0.000200256718981755	PPARG/FOXO1/CNR1/IL1B/IRS1	5	0.194552529182879
GO:0031667	BP	GO:0031667	response to nutrient levels	45828	474/18903	6.92331134866657e-06	0.00051497650385162	0.000222057084729931	AIFM1/PPARG/FOXO1/CNR1/SRC/TP53	6	0.126582278481013
GO:0032868	BP	GO:0032868	response to insulin	45797	269/18903	7.31849995780445e-06	0.00051497650385162	0.000222057084729931	PPARG/FOXO1/SRC/IL1B/IRS1	5	0.185873605947955
GO:0008286	BP	GO:0008286	insulin receptor signaling pathway	45767	122/18903	7.38635260831354e-06	0.00051497650385162	0.000222057084729931	FOXO1/SRC/IL1B/IRS1	4	0.327868852459016
GO:0045923	BP	GO:0045923	positive regulation of fatty acid metabolic process	45736	40/18903	9.75992628226416e-06	0.000654227573856077	0.000282101934192855	PPARG/IL1B/IRS1	3	0.75
GO:0034599	BP	GO:0034599	cellular response to oxidative stress	45797	288/18903	1.01906347886647e-05	0.000654227573856077	0.000282101934192855	AIFM1/FOXO1/PKD2/SRC/TP53	5	0.173611111111111
GO:0046879	BP	GO:0046879	hormone secretion	45797	291/18903	1.07150052941108e-05	0.000654227573856077	0.000282101934192855	PPARG/FOXO1/CNR1/IL1B/IRS1	5	0.171821305841924
GO:0010907	BP	GO:0010907	positive regulation of glucose metabolic process	45736	42/18903	1.13251873278394e-05	0.000654227573856077	0.000282101934192855	FOXO1/SRC/IRS1	3	0.714285714285714
GO:0010565	BP	GO:0010565	regulation of cellular ketone metabolic process	45767	136/18903	1.13568647688227e-05	0.000654227573856077	0.000282101934192855	PPARG/CNR1/IL1B/IRS1	4	0.294117647058824
GO:0044262	BP	GO:0044262	cellular carbohydrate metabolic process	45797	296/18903	1.16357170335848e-05	0.000654227573856077	0.000282101934192855	FOXO1/SRC/IDH1/TP53/IRS1	5	0.168918918918919
GO:0009914	BP	GO:0009914	hormone transport	45797	300/18903	1.24159602678562e-05	0.000676281835839793	0.00029161169839636	PPARG/FOXO1/CNR1/IL1B/IRS1	5	0.166666666666667
GO:0071375	BP	GO:0071375	cellular response to peptide hormone stimulus	45797	306/18903	1.3662506588972e-05	0.000713206516955166	0.000307533564698486	PPARG/FOXO1/SRC/IL1B/IRS1	5	0.163398692810458
GO:0060964	BP	GO:0060964	regulation of miRNA-mediated gene silencing	45736	45/18903	1.3970333665254e-05	0.000713206516955166	0.000307533564698486	PPARG/TP53/ESR1	3	0.666666666666667
GO:0036293	BP	GO:0036293	response to decreased oxygen levels	45797	309/18903	1.43214160031158e-05	0.000713206516955166	0.000307533564698486	AIFM1/PPARG/PGK1/SRC/TP53	5	0.161812297734628
GO:1900368	BP	GO:1900368	regulation of post-transcriptional gene silencing by RNA	45736	47/18903	1.59424571800327e-05	0.000747755937349003	0.000322431222192341	PPARG/TP53/ESR1	3	0.638297872340425
GO:0050796	BP	GO:0050796	regulation of insulin secretion	45767	149/18903	1.62822439049657e-05	0.000747755937349003	0.000322431222192341	FOXO1/CNR1/IL1B/IRS1	4	0.268456375838926
GO:0060147	BP	GO:0060147	regulation of post-transcriptional gene silencing	45736	48/18903	1.69938173287627e-05	0.000747755937349003	0.000322431222192341	PPARG/TP53/ESR1	3	0.625
GO:0071456	BP	GO:0071456	cellular response to hypoxia	45767	151/18903	1.71602051026736e-05	0.000747755937349003	0.000322431222192341	PPARG/PGK1/SRC/TP53	4	0.264900662251656
GO:1903531	BP	GO:1903531	negative regulation of secretion by cell	45767	151/18903	1.71602051026736e-05	0.000747755937349003	0.000322431222192341	FOXO1/CNR1/IL1B/IRS1	4	0.264900662251656
GO:0045834	BP	GO:0045834	positive regulation of lipid metabolic process	45767	154/18903	1.85419003136622e-05	0.000761833348274813	0.000328501380359463	PPARG/SRC/IL1B/IRS1	4	0.25974025974026
GO:0010675	BP	GO:0010675	regulation of cellular carbohydrate metabolic process	45767	155/18903	1.90201559840395e-05	0.000761833348274813	0.000328501380359463	FOXO1/SRC/TP53/IRS1	4	0.258064516129032
GO:0016052	BP	GO:0016052	carbohydrate catabolic process	45767	155/18903	1.90201559840395e-05	0.000761833348274813	0.000328501380359463	GAPDH/LDHA/PGK1/TP53	4	0.258064516129032
GO:0060966	BP	GO:0060966	regulation of gene silencing by RNA	45736	50/18903	1.92315934160022e-05	0.000761833348274813	0.000328501380359463	PPARG/TP53/ESR1	3	0.6
GO:0062197	BP	GO:0062197	cellular response to chemical stress	45797	345/18903	2.43409788806783e-05	0.000942807248644941	0.000406537050779049	AIFM1/FOXO1/PKD2/SRC/TP53	5	0.144927536231884
GO:0010676	BP	GO:0010676	positive regulation of cellular carbohydrate metabolic process	45736	56/18903	2.70890785087132e-05	0.00102644051827581	0.00044259958936433	FOXO1/SRC/IRS1	3	0.535714285714286
GO:0009306	BP	GO:0009306	protein secretion	45797	359/18903	2.94544416950699e-05	0.00108390469907892	0.00046737805667322	PPARG/FOXO1/CNR1/IL1B/IRS1	5	0.139275766016713
GO:0035592	BP	GO:0035592	establishment of protein localization to extracellular region	45797	360/18903	2.98493548799703e-05	0.00108390469907892	0.00046737805667322	PPARG/FOXO1/CNR1/IL1B/IRS1	5	0.138888888888889
GO:0051048	BP	GO:0051048	negative regulation of secretion	45767	175/18903	3.06259239192222e-05	0.00108940786512662	0.000469751013497843	FOXO1/CNR1/IL1B/IRS1	4	0.228571428571429
GO:0001659	BP	GO:0001659	temperature homeostasis	45767	178/18903	3.27330365297355e-05	0.00112150263467491	0.000483590229282776	FOXO1/CNR1/IL1B/ALDH1A1	4	0.224719101123595
GO:0071692	BP	GO:0071692	protein localization to extracellular region	45797	368/18903	3.31593314364625e-05	0.00112150263467491	0.000483590229282776	PPARG/FOXO1/CNR1/IL1B/IRS1	5	0.135869565217391
GO:0090276	BP	GO:0090276	regulation of peptide hormone secretion	45767	179/18903	3.3458483650657e-05	0.00112150263467491	0.000483590229282776	FOXO1/CNR1/IL1B/IRS1	4	0.223463687150838
GO:0045862	BP	GO:0045862	positive regulation of proteolysis	45797	372/18903	3.49179732564836e-05	0.00113949786491378	0.000491349745175252	HSPD1/AIFM1/PPARG/SRC/IL1B	5	0.134408602150538
GO:0002791	BP	GO:0002791	regulation of peptide secretion	45767	182/18903	3.57057115354624e-05	0.00113949786491378	0.000491349745175252	FOXO1/CNR1/IL1B/IRS1	4	0.21978021978022
GO:0030073	BP	GO:0030073	insulin secretion	45767	183/18903	3.64788140556846e-05	0.00113949786491378	0.000491349745175252	FOXO1/CNR1/IL1B/IRS1	4	0.218579234972678
GO:0046888	BP	GO:0046888	negative regulation of hormone secretion	45736	62/18903	3.68098776696172e-05	0.00113949786491378	0.000491349745175252	FOXO1/IL1B/IRS1	3	0.483870967741935
GO:0090087	BP	GO:0090087	regulation of peptide transport	45767	184/18903	3.72641298336693e-05	0.00113949786491378	0.000491349745175252	FOXO1/CNR1/IL1B/IRS1	4	0.217391304347826
GO:0070542	BP	GO:0070542	response to fatty acid	45736	63/18903	3.86243025804166e-05	0.00114836769828721	0.000495174403827077	FOXO1/SRC/IRS1	3	0.476190476190476
GO:0006109	BP	GO:0006109	regulation of carbohydrate metabolic process	45767	186/18903	3.88718842219995e-05	0.00114836769828721	0.000495174403827077	FOXO1/SRC/TP53/IRS1	4	0.21505376344086
GO:0044282	BP	GO:0044282	small molecule catabolic process	45797	385/18903	4.11399372046343e-05	0.00119511517579463	0.000515331844984367	QPRT/PGK1/CNR1/TP53/IRS1	5	0.12987012987013
GO:0051974	BP	GO:0051974	negative regulation of telomerase activity	45708	10/18903	4.76158345550804e-05	0.00136056392835254	0.000586673095294692	SRC/TP53	2	2
GO:0043281	BP	GO:0043281	regulation of cysteine-type endopeptidase activity involved in apoptotic process	45767	205/18903	5.67945446151163e-05	0.00153595785824493	0.000662302690936306	HSPD1/AIFM1/PPARG/SRC	4	0.195121951219512
GO:0046626	BP	GO:0046626	regulation of insulin receptor signaling pathway	45736	72/18903	5.76567694008096e-05	0.00153595785824493	0.000662302690936306	SRC/IL1B/IRS1	3	0.416666666666667
GO:0050709	BP	GO:0050709	negative regulation of protein secretion	45736	72/18903	5.76567694008096e-05	0.00153595785824493	0.000662302690936306	FOXO1/IL1B/IRS1	3	0.416666666666667
GO:0050727	BP	GO:0050727	regulation of inflammatory response	45797	414/18903	5.81218744468484e-05	0.00153595785824493	0.000662302690936306	PPARG/CNR1/SRC/IL1B/ESR1	5	0.120772946859903
GO:0001660	BP	GO:0001660	fever generation	45708	11/18903	5.81601942881042e-05	0.00153595785824493	0.000662302690936306	CNR1/IL1B	2	1.81818181818182
GO:0019362	BP	GO:0019362	pyridine nucleotide metabolic process	45736	73/18903	6.00872201285014e-05	0.00154017683358791	0.000664121906683437	QPRT/IDH1/TP53	3	0.410958904109589
GO:0046496	BP	GO:0046496	nicotinamide nucleotide metabolic process	45736	73/18903	6.00872201285014e-05	0.00154017683358791	0.000664121906683437	QPRT/IDH1/TP53	3	0.410958904109589
GO:0043434	BP	GO:0043434	response to peptide hormone	45797	421/18903	6.29348456963875e-05	0.00158978892824353	0.000685514566395434	PPARG/FOXO1/SRC/IL1B/IRS1	5	0.118764845605701
GO:0052548	BP	GO:0052548	regulation of endopeptidase activity	45797	428/18903	6.8051265062242e-05	0.00168281539326683	0.000725627436538644	GAPDH/HSPD1/AIFM1/PPARG/SRC	5	0.116822429906542
GO:0014745	BP	GO:0014745	negative regulation of muscle adaptation	45708	12/18903	6.97479388445941e-05	0.00168281539326683	0.000725627436538644	PPARG/FOXO1	2	1.66666666666667
GO:0031650	BP	GO:0031650	regulation of heat generation	45708	12/18903	6.97479388445941e-05	0.00168281539326683	0.000725627436538644	CNR1/IL1B	2	1.66666666666667
GO:0006919	BP	GO:0006919	activation of cysteine-type endopeptidase activity involved in apoptotic process	45736	77/18903	7.04793595573599e-05	0.00168281539326683	0.000725627436538644	HSPD1/AIFM1/PPARG	3	0.38961038961039
GO:0042180	BP	GO:0042180	cellular ketone metabolic process	45767	218/18903	7.21184676169769e-05	0.00169868228454582	0.00073246921591069	PPARG/CNR1/IL1B/IRS1	4	0.18348623853211
GO:0045913	BP	GO:0045913	positive regulation of carbohydrate metabolic process	45736	78/18903	7.32490980221995e-05	0.00170230903803592	0.000734033066496147	FOXO1/SRC/IRS1	3	0.384615384615385
GO:0072524	BP	GO:0072524	pyridine-containing compound metabolic process	45736	79/18903	7.60891572950327e-05	0.00174504475217424	0.00075246064139409	QPRT/IDH1/TP53	3	0.379746835443038
GO:0030072	BP	GO:0030072	peptide hormone secretion	45767	225/18903	8.15192132375145e-05	0.00184529855419465	0.000795689928251338	FOXO1/CNR1/IL1B/IRS1	4	0.177777777777778
GO:0006096	BP	GO:0006096	glycolytic process	45736	83/18903	8.81688762009402e-05	0.00195834752880261	0.00084443647405566	GAPDH/LDHA/PGK1	3	0.36144578313253
GO:0002790	BP	GO:0002790	peptide secretion	45767	230/18903	8.87604445068309e-05	0.00195834752880261	0.00084443647405566	FOXO1/CNR1/IL1B/IRS1	4	0.173913043478261
GO:0006757	BP	GO:0006757	ATP generation from ADP	45736	84/18903	9.13727239100636e-05	0.00199078322219051	0.000858422695681387	GAPDH/LDHA/PGK1	3	0.357142857142857
GO:0034103	BP	GO:0034103	regulation of tissue remodeling	45736	85/18903	9.46517494853211e-05	0.00201300875934051	0.000868006313475935	PPARG/SRC/TP53	3	0.352941176470588
GO:0052547	BP	GO:0052547	regulation of peptidase activity	45797	459/18903	9.47026496075285e-05	0.00201300875934051	0.000868006313475935	GAPDH/HSPD1/AIFM1/PPARG/SRC	5	0.108932461873638
GO:2000116	BP	GO:2000116	regulation of cysteine-type endopeptidase activity	45767	235/18903	9.64598998255958e-05	0.00202565789633751	0.00087346060209861	HSPD1/AIFM1/PPARG/SRC	4	0.170212765957447
GO:0023061	BP	GO:0023061	signal release	45797	470/18903	0.000105879675526106	0.00219700326716669	0.000947344465233576	PPARG/FOXO1/CNR1/IL1B/IRS1	5	0.106382978723404
GO:0051051	BP	GO:0051051	negative regulation of transport	45797	479/18903	0.000115759911364082	0.00237375912361876	0.00102356132153504	FOXO1/CNR1/PKD2/IL1B/IRS1	5	0.104384133611691
GO:0042593	BP	GO:0042593	glucose homeostasis	45767	248/18903	0.000118749072619928	0.00238881701793359	0.00103005426264733	PPARG/FOXO1/CNR1/IRS1	4	0.161290322580645
GO:0046031	BP	GO:0046031	ADP metabolic process	45736	92/18903	0.000119776909802708	0.00238881701793359	0.00103005426264733	GAPDH/LDHA/PGK1	3	0.326086956521739
GO:0033500	BP	GO:0033500	carbohydrate homeostasis	45767	249/18903	0.000120605793217531	0.00238881701793359	0.00103005426264733	PPARG/FOXO1/CNR1/IRS1	4	0.160642570281124
GO:1903799	BP	GO:1903799	negative regulation of miRNA maturation	45708	16/18903	0.000126492836802079	0.00247726982635982	0.00106819497902643	TP53/ESR1	2	1.25
GO:0015833	BP	GO:0015833	peptide transport	45767	254/18903	0.000130207775202698	0.00252169057975891	0.0010873491402892	FOXO1/CNR1/IL1B/IRS1	4	0.15748031496063
GO:0006089	BP	GO:0006089	lactate metabolic process	45708	17/18903	0.00014326758271159	0.00265654677304576	0.00114549892559995	LDHA/TP53	2	1.17647058823529
GO:0031649	BP	GO:0031649	heat generation	45708	17/18903	0.00014326758271159	0.00265654677304576	0.00114549892559995	CNR1/IL1B	2	1.17647058823529
GO:0071732	BP	GO:0071732	cellular response to nitric oxide	45708	17/18903	0.00014326758271159	0.00265654677304576	0.00114549892559995	AIFM1/FOXO1	2	1.17647058823529
GO:0110096	BP	GO:0110096	cellular response to aldehyde	45708	17/18903	0.00014326758271159	0.00265654677304576	0.00114549892559995	AIFM1/ALDH1A1	2	1.17647058823529
GO:0006165	BP	GO:0006165	nucleoside diphosphate phosphorylation	45736	100/18903	0.000153397665720922	0.00281444348791124	0.00121358374875057	GAPDH/LDHA/PGK1	3	0.3
GO:0010612	BP	GO:0010612	regulation of cardiac muscle adaptation	45708	18/18903	0.000161073763212195	0.002863882900721	0.00123490194831343	PPARG/FOXO1	2	1.11111111111111
GO:0030730	BP	GO:0030730	sequestering of triglyceride	45708	18/18903	0.000161073763212195	0.002863882900721	0.00123490194831343	PPARG/IL1B	2	1.11111111111111
GO:1903242	BP	GO:1903242	regulation of cardiac muscle hypertrophy in response to stress	45708	18/18903	0.000161073763212195	0.002863882900721	0.00123490194831343	PPARG/FOXO1	2	1.11111111111111
GO:0046939	BP	GO:0046939	nucleotide phosphorylation	45736	102/18903	0.00016266460537658	0.002863882900721	0.00123490194831343	GAPDH/LDHA/PGK1	3	0.294117647058824
GO:0009135	BP	GO:0009135	purine nucleoside diphosphate metabolic process	45736	104/18903	0.000172288502616475	0.00297325604020313	0.00128206347960566	GAPDH/LDHA/PGK1	3	0.288461538461538
GO:0009179	BP	GO:0009179	purine ribonucleoside diphosphate metabolic process	45736	104/18903	0.000172288502616475	0.00297325604020313	0.00128206347960566	GAPDH/LDHA/PGK1	3	0.288461538461538
GO:0008585	BP	GO:0008585	female gonad development	45736	105/18903	0.000177236206806311	0.00301521228138968	0.00130015494695306	SRC/IDH1/ESR1	3	0.285714285714286
GO:0051348	BP	GO:0051348	negative regulation of transferase activity	45767	276/18903	0.00017916981929755	0.00301521228138968	0.00130015494695306	PPARG/SRC/IL1B/TP53	4	0.144927536231884
GO:1902170	BP	GO:1902170	cellular response to reactive nitrogen species	45708	19/18903	0.000179909396020956	0.00301521228138968	0.00130015494695306	AIFM1/FOXO1	2	1.05263157894737
GO:0006090	BP	GO:0006090	pyruvate metabolic process	45736	108/18903	0.00019263138972638	0.00319768106945792	0.00137883521067304	GAPDH/LDHA/PGK1	3	0.277777777777778
GO:0046545	BP	GO:0046545	development of primary female sexual characteristics	45736	109/18903	0.000197949640840853	0.00322410620539246	0.00139022968907221	SRC/IDH1/ESR1	3	0.275229357798165
GO:0010940	BP	GO:0010940	positive regulation of necrotic cell death	45708	20/18903	0.000199772501538947	0.00322410620539246	0.00139022968907221	AIFM1/TP53	2	1
GO:0031998	BP	GO:0031998	regulation of fatty acid beta-oxidation	45708	20/18903	0.000199772501538947	0.00322410620539246	0.00139022968907221	CNR1/IRS1	2	1
GO:0071498	BP	GO:0071498	cellular response to fluid shear stress	45708	21/18903	0.000220661102848224	0.0034964754751314	0.00150767490367112	PKD2/SRC	2	0.952380952380952
GO:0071731	BP	GO:0071731	response to nitric oxide	45708	21/18903	0.000220661102848224	0.0034964754751314	0.00150767490367112	AIFM1/FOXO1	2	0.952380952380952
GO:0009185	BP	GO:0009185	ribonucleoside diphosphate metabolic process	45736	114/18903	0.000225973316830106	0.0035483918129268	0.00153006114951821	GAPDH/LDHA/PGK1	3	0.263157894736842
GO:0001666	BP	GO:0001666	response to hypoxia	45767	296/18903	0.000234168809391784	0.00361200207760956	0.00155748979884242	PPARG/PGK1/SRC/TP53	4	0.135135135135135
GO:0042886	BP	GO:0042886	amide transport	45767	296/18903	0.000234168809391784	0.00361200207760956	0.00155748979884242	FOXO1/CNR1/IL1B/IRS1	4	0.135135135135135
GO:0046628	BP	GO:0046628	positive regulation of insulin receptor signaling pathway	45708	22/18903	0.000242573225708784	0.00367656636878618	0.00158532982293887	SRC/IRS1	2	0.909090909090909
GO:0060065	BP	GO:0060065	uterus development	45708	22/18903	0.000242573225708784	0.00367656636878618	0.00158532982293887	SRC/ESR1	2	0.909090909090909
GO:0071346	BP	GO:0071346	cellular response to interferon-gamma	45736	118/18903	0.000250155379775762	0.00375880023232029	0.00162078893974496	GAPDH/PPARG/TP53	3	0.254237288135593
GO:0048511	BP	GO:0048511	rhythmic process	45767	302/18903	0.000252809321636657	0.00376621066335636	0.00162398430632994	PPARG/SRC/TP53/ESR1	4	0.132450331125828
GO:0060444	BP	GO:0060444	branching involved in mammary gland duct morphogenesis	45708	23/18903	0.000265506898555542	0.00392185189985009	0.00169109657063923	SRC/ESR1	2	0.869565217391304
GO:0043500	BP	GO:0043500	muscle adaptation	45736	122/18903	0.000275955212253349	0.00404193222653434	0.00174287502475799	PPARG/FOXO1/IL1B	3	0.245901639344262
GO:0046660	BP	GO:0046660	female sex differentiation	45736	124/18903	0.000289476205919164	0.00420464189097586	0.00181303518444108	SRC/IDH1/ESR1	3	0.241935483870968
GO:0043280	BP	GO:0043280	positive regulation of cysteine-type endopeptidase activity involved in apoptotic process	45736	125/18903	0.000296394473116579	0.00426955013753883	0.00184102352157667	HSPD1/AIFM1/PPARG	3	0.24
GO:0006007	BP	GO:0006007	glucose catabolic process	45708	25/18903	0.000314431021303721	0.00445571764335273	0.00192129866675958	PGK1/TP53	2	0.8
GO:1900078	BP	GO:1900078	positive regulation of cellular response to insulin stimulus	45708	25/18903	0.000314431021303721	0.00445571764335273	0.00192129866675958	SRC/IRS1	2	0.8
GO:0051224	BP	GO:0051224	negative regulation of protein transport	45736	129/18903	0.000325135875703931	0.00457025670445122	0.00197068773559089	FOXO1/IL1B/IRS1	3	0.232558139534884
GO:0031647	BP	GO:0031647	regulation of protein stability	45767	325/18903	0.000334283909346257	0.00463552948983666	0.00199883326131194	GAPDH/HSPD1/SRC/TP53	4	0.123076923076923
GO:0050995	BP	GO:0050995	negative regulation of lipid catabolic process	45708	26/18903	0.000340417541422313	0.00463552948983666	0.00199883326131194	CNR1/IL1B	2	0.769230769230769
GO:0060333	BP	GO:0060333	interferon-gamma-mediated signaling pathway	45708	26/18903	0.000340417541422313	0.00463552948983666	0.00199883326131194	PPARG/TP53	2	0.769230769230769
GO:1903798	BP	GO:1903798	regulation of miRNA maturation	45708	26/18903	0.000340417541422313	0.00463552948983666	0.00199883326131194	TP53/ESR1	2	0.769230769230769
GO:0071496	BP	GO:0071496	cellular response to external stimulus	45767	328/18903	0.000346150009326233	0.00466364268688026	0.00201095562909231	AIFM1/FOXO1/IL1B/TP53	4	0.121951219512195
GO:0009132	BP	GO:0009132	nucleoside diphosphate metabolic process	45736	132/18903	0.000347833361614707	0.00466364268688026	0.00201095562909231	GAPDH/LDHA/PGK1	3	0.227272727272727
GO:1904950	BP	GO:1904950	negative regulation of establishment of protein localization	45736	133/18903	0.000355620329156902	0.00473165063908763	0.00204028055458439	FOXO1/IL1B/IRS1	3	0.225563909774436
GO:0016042	BP	GO:0016042	lipid catabolic process	45767	336/18903	0.000379272441201675	0.00500812018950394	0.00215949380397126	CNR1/IDH1/IL1B/IRS1	4	0.119047619047619
GO:0048545	BP	GO:0048545	response to steroid hormone	45767	339/18903	0.00039226090886049	0.00506789674856486	0.00218526936526576	AIFM1/SRC/IDH1/ESR1	4	0.117994100294985
GO:0002675	BP	GO:0002675	positive regulation of acute inflammatory response	45708	28/18903	0.000395429694667137	0.00506789674856486	0.00218526936526576	CNR1/IL1B	2	0.714285714285714
GO:0050996	BP	GO:0050996	positive regulation of lipid catabolic process	45708	28/18903	0.000395429694667137	0.00506789674856486	0.00218526936526576	IL1B/IRS1	2	0.714285714285714
GO:0070920	BP	GO:0070920	regulation of production of small RNA involved in gene silencing by RNA	45708	28/18903	0.000395429694667137	0.00506789674856486	0.00218526936526576	TP53/ESR1	2	0.714285714285714
GO:0034341	BP	GO:0034341	response to interferon-gamma	45736	140/18903	0.000413295872905501	0.00525820953630867	0.00226733194970824	GAPDH/PPARG/TP53	3	0.214285714285714
GO:2001056	BP	GO:2001056	positive regulation of cysteine-type endopeptidase activity	45736	143/18903	0.000439747972983453	0.00555420809355187	0.00239496607711812	HSPD1/AIFM1/PPARG	3	0.20979020979021
GO:0003299	BP	GO:0003299	muscle hypertrophy in response to stress	45708	31/18903	0.00048551637334943	0.00587677110241705	0.00253405475563957	PPARG/FOXO1	2	0.645161290322581
GO:0014887	BP	GO:0014887	cardiac muscle adaptation	45708	31/18903	0.00048551637334943	0.00587677110241705	0.00253405475563957	PPARG/FOXO1	2	0.645161290322581
GO:0014898	BP	GO:0014898	cardiac muscle hypertrophy in response to stress	45708	31/18903	0.00048551637334943	0.00587677110241705	0.00253405475563957	PPARG/FOXO1	2	0.645161290322581
GO:0060603	BP	GO:0060603	mammary gland duct morphogenesis	45708	31/18903	0.00048551637334943	0.00587677110241705	0.00253405475563957	SRC/ESR1	2	0.645161290322581
GO:0061437	BP	GO:0061437	renal system vasculature development	45708	31/18903	0.00048551637334943	0.00587677110241705	0.00253405475563957	PKD2/NOTCH3	2	0.645161290322581
GO:0061440	BP	GO:0061440	kidney vasculature development	45708	31/18903	0.00048551637334943	0.00587677110241705	0.00253405475563957	PKD2/NOTCH3	2	0.645161290322581
GO:0002831	BP	GO:0002831	regulation of response to biotic stimulus	45767	361/18903	0.000497474148424988	0.00597998234968796	0.00257855928838796	HSPD1/PPARG/SRC/IL1B	4	0.110803324099723
GO:0045787	BP	GO:0045787	positive regulation of cell cycle	45767	362/18903	0.000502690043333814	0.00599555198085923	0.00258527288965395	EIF4EBP1/PKD2/SRC/IL1B	4	0.110497237569061
GO:0034614	BP	GO:0034614	cellular response to reactive oxygen species	45736	150/18903	0.00050564896224114	0.00599555198085923	0.00258527288965395	AIFM1/PKD2/SRC	3	0.2
GO:0043552	BP	GO:0043552	positive regulation of phosphatidylinositol 3-kinase activity	45708	32/18903	0.000517555715507891	0.00605435981295473	0.00261063073735524	SRC/IRS1	2	0.625
GO:1901889	BP	GO:1901889	negative regulation of cell junction assembly	45708	32/18903	0.000517555715507891	0.00605435981295473	0.00261063073735524	SRC/IL1B	2	0.625
GO:0048754	BP	GO:0048754	branching morphogenesis of an epithelial tube	45736	157/18903	0.000577584350257845	0.00671153014999615	0.00289400158655509	PKD2/SRC/ESR1	3	0.191082802547771
GO:0034405	BP	GO:0034405	response to fluid shear stress	45708	34/18903	0.000584638399858025	0.00674850815200356	0.00290994644474472	PKD2/SRC	2	0.588235294117647
GO:0010661	BP	GO:0010661	positive regulation of muscle cell apoptotic process	45708	35/18903	0.000619677860008147	0.00696837748383355	0.00300475376601573	PPARG/TP53	2	0.571428571428571
GO:0046676	BP	GO:0046676	negative regulation of insulin secretion	45708	35/18903	0.000619677860008147	0.00696837748383355	0.00300475376601573	FOXO1/IRS1	2	0.571428571428571
GO:0062098	BP	GO:0062098	regulation of programmed necrotic cell death	45708	35/18903	0.000619677860008147	0.00696837748383355	0.00300475376601573	AIFM1/TP53	2	0.571428571428571
GO:0071398	BP	GO:0071398	cellular response to fatty acid	45708	35/18903	0.000619677860008147	0.00696837748383355	0.00300475376601573	SRC/IRS1	2	0.571428571428571
GO:0010614	BP	GO:0010614	negative regulation of cardiac muscle hypertrophy	45708	36/18903	0.000655713481842256	0.00718810439528964	0.00309949967583827	PPARG/FOXO1	2	0.555555555555556
GO:0044743	BP	GO:0044743	protein transmembrane import into intracellular organelle	45708	36/18903	0.000655713481842256	0.00718810439528964	0.00309949967583827	HSPD1/AIFM1	2	0.555555555555556
GO:0046320	BP	GO:0046320	regulation of fatty acid oxidation	45708	36/18903	0.000655713481842256	0.00718810439528964	0.00309949967583827	CNR1/IRS1	2	0.555555555555556
GO:0090218	BP	GO:0090218	positive regulation of lipid kinase activity	45708	36/18903	0.000655713481842256	0.00718810439528964	0.00309949967583827	SRC/IRS1	2	0.555555555555556
GO:0006734	BP	GO:0006734	NADH metabolic process	45708	37/18903	0.000692743330927568	0.00745340509757254	0.00321389693490763	PGK1/TP53	2	0.540540540540541
GO:0051385	BP	GO:0051385	response to mineralocorticoid	45708	37/18903	0.000692743330927568	0.00745340509757254	0.00321389693490763	AIFM1/SRC	2	0.540540540540541
GO:2000279	BP	GO:2000279	negative regulation of DNA biosynthetic process	45708	37/18903	0.000692743330927568	0.00745340509757254	0.00321389693490763	SRC/TP53	2	0.540540540540541
GO:0071900	BP	GO:0071900	regulation of protein serine/threonine kinase activity	45767	395/18903	0.000697744849741355	0.00746116118465756	0.00321724134785488	PPARG/PKD2/SRC/IL1B	4	0.10126582278481
GO:0014741	BP	GO:0014741	negative regulation of muscle hypertrophy	45708	38/18903	0.000730765475461118	0.00772618360954316	0.00333151861413402	PPARG/FOXO1	2	0.526315789473684
GO:0006631	BP	GO:0006631	fatty acid metabolic process	45767	400/18903	0.00073139431759875	0.00772618360954316	0.00333151861413402	PPARG/CNR1/IL1B/IRS1	4	0.1
GO:0060251	BP	GO:0060251	regulation of glial cell proliferation	45708	39/18903	0.000769777986266779	0.00808266885580118	0.00348523450979379	IL1B/TP53	2	0.512820512820513
GO:0010950	BP	GO:0010950	positive regulation of endopeptidase activity	45736	174/18903	0.000778760621487609	0.00812802253444852	0.0035047909470038	HSPD1/AIFM1/PPARG	3	0.172413793103448
GO:0048660	BP	GO:0048660	regulation of smooth muscle cell proliferation	45736	175/18903	0.00079180948249171	0.00821502338085149	0.00354230557956818	PPARG/SRC/NOTCH3	3	0.171428571428571
GO:0046627	BP	GO:0046627	negative regulation of insulin receptor signaling pathway	45708	40/18903	0.000809778936792279	0.00825406249607569	0.00355913918664012	IL1B/IRS1	2	0.5
GO:0071392	BP	GO:0071392	cellular response to estradiol stimulus	45708	40/18903	0.000809778936792279	0.00825406249607569	0.00355913918664012	AIFM1/ESR1	2	0.5
GO:0090278	BP	GO:0090278	negative regulation of peptide hormone secretion	45708	40/18903	0.000809778936792279	0.00825406249607569	0.00355913918664012	FOXO1/IRS1	2	0.5
GO:0048659	BP	GO:0048659	smooth muscle cell proliferation	45736	179/18903	0.00084539965615674	0.00851752370335953	0.00367274325826536	PPARG/SRC/NOTCH3	3	0.167597765363128
GO:0048771	BP	GO:0048771	tissue remodeling	45736	179/18903	0.00084539965615674	0.00851752370335953	0.00367274325826536	PPARG/SRC/TP53	3	0.167597765363128
GO:0002792	BP	GO:0002792	negative regulation of peptide secretion	45708	41/18903	0.00085076640310623	0.00852233241732275	0.00367481676840804	FOXO1/IRS1	2	0.48780487804878
GO:0043409	BP	GO:0043409	negative regulation of MAPK cascade	45736	181/18903	0.000873039957919832	0.00869297845010753	0.00374839907804256	PPARG/FOXO1/IL1B	3	0.165745856353591
GO:0019320	BP	GO:0019320	hexose catabolic process	45708	42/18903	0.000892738463895151	0.00869297845010753	0.00374839907804256	PGK1/TP53	2	0.476190476190476
GO:0045429	BP	GO:0045429	positive regulation of nitric oxide biosynthetic process	45708	42/18903	0.000892738463895151	0.00869297845010753	0.00374839907804256	PKD2/IL1B	2	0.476190476190476
GO:0050999	BP	GO:0050999	regulation of nitric-oxide synthase activity	45708	42/18903	0.000892738463895151	0.00869297845010753	0.00374839907804256	CNR1/IL1B	2	0.476190476190476
GO:1900077	BP	GO:1900077	negative regulation of cellular response to insulin stimulus	45708	42/18903	0.000892738463895151	0.00869297845010753	0.00374839907804256	IL1B/IRS1	2	0.476190476190476
GO:0006739	BP	GO:0006739	NADP metabolic process	45708	43/18903	0.000935693200460491	0.00906062915779242	0.00390692950367714	IDH1/TP53	2	0.465116279069767
GO:0043405	BP	GO:0043405	regulation of MAP kinase activity	45736	186/18903	0.000944643932126137	0.00909676449555722	0.00392251100632778	PPARG/SRC/IL1B	3	0.161290322580645
GO:0061138	BP	GO:0061138	morphogenesis of a branching epithelium	45736	188/18903	0.000974299113194493	0.00932124579010031	0.00401930699890184	PKD2/SRC/ESR1	3	0.159574468085106
GO:1904407	BP	GO:1904407	positive regulation of nitric oxide metabolic process	45708	44/18903	0.000979628696715681	0.00932124579010031	0.00401930699890184	PKD2/IL1B	2	0.454545454545455
GO:0006839	BP	GO:0006839	mitochondrial transport	45736	189/18903	0.000989346225570027	0.00932124579010031	0.00401930699890184	HSPD1/AIFM1/TP53	3	0.158730158730159
GO:0007565	BP	GO:0007565	female pregnancy	45736	189/18903	0.000989346225570027	0.00932124579010031	0.00401930699890184	CNR1/IL1B/ESR1	3	0.158730158730159
GO:0009755	BP	GO:0009755	hormone-mediated signaling pathway	45736	192/18903	0.0010353725559942	0.00965055810212776	0.00416130596667525	PPARG/SRC/ESR1	3	0.15625
GO:0031334	BP	GO:0031334	positive regulation of protein-containing complex assembly	45736	192/18903	0.0010353725559942	0.00965055810212776	0.00416130596667525	SRC/TP53/ESR1	3	0.15625
GO:0010952	BP	GO:0010952	positive regulation of peptidase activity	45736	194/18903	0.00106679998634982	0.00976841368856502	0.0042121251161853	HSPD1/AIFM1/PPARG	3	0.154639175257732
GO:0046365	BP	GO:0046365	monosaccharide catabolic process	45708	46/18903	0.00107043431699135	0.00976841368856502	0.0042121251161853	PGK1/TP53	2	0.434782608695652
GO:0060443	BP	GO:0060443	mammary gland morphogenesis	45708	46/18903	0.00107043431699135	0.00976841368856502	0.0042121251161853	SRC/ESR1	2	0.434782608695652
GO:0070266	BP	GO:0070266	necroptotic process	45708	46/18903	0.00107043431699135	0.00976841368856502	0.0042121251161853	AIFM1/TP53	2	0.434782608695652
GO:0002861	BP	GO:0002861	regulation of inflammatory response to antigenic stimulus	45708	47/18903	0.00111730062187185	0.0100384277521785	0.00432855476948725	CNR1/SRC	2	0.425531914893617
GO:0051972	BP	GO:0051972	regulation of telomerase activity	45708	47/18903	0.00111730062187185	0.0100384277521785	0.00432855476948725	SRC/TP53	2	0.425531914893617
GO:1902895	BP	GO:1902895	positive regulation of miRNA transcription	45708	47/18903	0.00111730062187185	0.0100384277521785	0.00432855476948725	PPARG/TP53	2	0.425531914893617
GO:0002673	BP	GO:0002673	regulation of acute inflammatory response	45708	48/18903	0.00116514004815633	0.0102567631511944	0.00442270066126327	CNR1/IL1B	2	0.416666666666667
GO:0006953	BP	GO:0006953	acute-phase response	45708	48/18903	0.00116514004815633	0.0102567631511944	0.00442270066126327	CNR1/IL1B	2	0.416666666666667
GO:0008038	BP	GO:0008038	neuron recognition	45708	48/18903	0.00116514004815633	0.0102567631511944	0.00442270066126327	YWHAZ/CNR1	2	0.416666666666667
GO:0009299	BP	GO:0009299	mRNA transcription	45708	48/18903	0.00116514004815633	0.0102567631511944	0.00442270066126327	PPARG/TP53	2	0.416666666666667
GO:0051090	BP	GO:0051090	regulation of DNA-binding transcription factor activity	45767	454/18903	0.00117200248226116	0.0102653282742774	0.0044263939293016	PPARG/PKD2/IL1B/ESR1	4	0.0881057268722467
GO:0001763	BP	GO:0001763	morphogenesis of a branching structure	45736	203/18903	0.00121571154338219	0.0105422150254486	0.00454578707501905	PKD2/SRC/ESR1	3	0.147783251231527
GO:1903828	BP	GO:1903828	negative regulation of protein localization	45736	203/18903	0.00121571154338219	0.0105422150254486	0.00454578707501905	FOXO1/IL1B/IRS1	3	0.147783251231527
GO:0000302	BP	GO:0000302	response to reactive oxygen species	45736	204/18903	0.00123302478710238	0.0106394168510864	0.00458770035430484	AIFM1/PKD2/SRC	3	0.147058823529412
GO:0007204	BP	GO:0007204	positive regulation of cytosolic calcium ion concentration	45736	205/18903	0.00125049355307991	0.0107369963695482	0.00462977649416155	CNR1/PKD2/ESR1	3	0.146341463414634
GO:0045737	BP	GO:0045737	positive regulation of cyclin-dependent protein serine/threonine kinase activity	45708	50/18903	0.00126373065524689	0.0107820992548361	0.00464922478965667	PKD2/SRC	2	0.4
GO:2000241	BP	GO:2000241	regulation of reproductive process	45736	206/18903	0.00126811838625439	0.0107820992548361	0.00464922478965667	CNR1/SRC/ESR1	3	0.145631067961165
GO:0022602	BP	GO:0022602	ovulation cycle process	45708	51/18903	0.0013144780376904	0.0110775586492683	0.00477662643088295	SRC/ESR1	2	0.392156862745098
GO:0044703	BP	GO:0044703	multi-organism reproductive process	45736	209/18903	0.00132193470972335	0.0110775586492683	0.00477662643088295	CNR1/IL1B/ESR1	3	0.143540669856459
GO:0071383	BP	GO:0071383	cellular response to steroid hormone stimulus	45736	209/18903	0.00132193470972335	0.0110775586492683	0.00477662643088295	AIFM1/SRC/ESR1	3	0.143540669856459
GO:0009612	BP	GO:0009612	response to mechanical stimulus	45736	211/18903	0.00135860249944846	0.011285643681509	0.00486635238010533	PKD2/SRC/IL1B	3	0.14218009478673
GO:0010823	BP	GO:0010823	negative regulation of mitochondrion organization	45708	52/18903	0.00136619094480688	0.011285643681509	0.00486635238010533	PPARG/TP53	2	0.384615384615385
GO:0010939	BP	GO:0010939	regulation of necrotic cell death	45708	52/18903	0.00136619094480688	0.011285643681509	0.00486635238010533	AIFM1/TP53	2	0.384615384615385
GO:0016051	BP	GO:0016051	carbohydrate biosynthetic process	45736	212/18903	0.0013771750728098	0.0113227176976768	0.0048823386394548	FOXO1/PGK1/IRS1	3	0.141509433962264
GO:0002064	BP	GO:0002064	epithelial cell development	45736	213/18903	0.00139590747465569	0.0113967097899103	0.00491424391701904	SRC/IL1B/ESR1	3	0.140845070422535
GO:0050821	BP	GO:0050821	protein stabilization	45736	214/18903	0.00141480023474214	0.0113967097899103	0.00491424391701904	GAPDH/HSPD1/TP53	3	0.14018691588785
GO:0009409	BP	GO:0009409	response to cold	45708	53/18903	0.00141886748388442	0.0113967097899103	0.00491424391701904	HSPD1/FOXO1	2	0.377358490566038
GO:0065002	BP	GO:0065002	intracellular protein transmembrane transport	45708	53/18903	0.00141886748388442	0.0113967097899103	0.00491424391701904	HSPD1/AIFM1	2	0.377358490566038
GO:0097300	BP	GO:0097300	programmed necrotic cell death	45708	53/18903	0.00141886748388442	0.0113967097899103	0.00491424391701904	AIFM1/TP53	2	0.377358490566038
GO:0007179	BP	GO:0007179	transforming growth factor beta receptor signaling pathway	45736	216/18903	0.00145306893925313	0.0115611601262845	0.00498515465179042	PPARG/SRC/TP53	3	0.138888888888889
GO:0046034	BP	GO:0046034	ATP metabolic process	45736	217/18903	0.00147244593379246	0.0115611601262845	0.00498515465179042	GAPDH/LDHA/PGK1	3	0.138248847926267
GO:0014009	BP	GO:0014009	glial cell proliferation	45708	54/18903	0.00147250576479356	0.0115611601262845	0.00498515465179042	IL1B/TP53	2	0.37037037037037
GO:0030520	BP	GO:0030520	intracellular estrogen receptor signaling pathway	45708	54/18903	0.00147250576479356	0.0115611601262845	0.00498515465179042	SRC/ESR1	2	0.37037037037037
GO:1904031	BP	GO:1904031	positive regulation of cyclin-dependent protein kinase activity	45708	54/18903	0.00147250576479356	0.0115611601262845	0.00498515465179042	PKD2/SRC	2	0.37037037037037
GO:0044706	BP	GO:0044706	multi-multicellular organism process	45736	218/18903	0.00149198538680886	0.0116615718798558	0.00502845204711602	CNR1/IL1B/ESR1	3	0.137614678899083
GO:0001819	BP	GO:0001819	positive regulation of cytokine production	45767	486/18903	0.00150713413130604	0.0117257361130957	0.00505611956683899	GAPDH/HSPD1/SRC/IL1B	4	0.0823045267489712
GO:0002931	BP	GO:0002931	response to ischemia	45708	55/18903	0.00152710389998435	0.0117257361130957	0.00505611956683899	AIFM1/TP53	2	0.363636363636364
GO:0014888	BP	GO:0014888	striated muscle adaptation	45708	55/18903	0.00152710389998435	0.0117257361130957	0.00505611956683899	PPARG/FOXO1	2	0.363636363636364
GO:0043525	BP	GO:0043525	positive regulation of neuron apoptotic process	45708	55/18903	0.00152710389998435	0.0117257361130957	0.00505611956683899	AIFM1/TP53	2	0.363636363636364
GO:0044242	BP	GO:0044242	cellular lipid catabolic process	45736	222/18903	0.00157177816328432	0.0119418891247387	0.00514932441650117	CNR1/IDH1/IRS1	3	0.135135135135135
GO:0043551	BP	GO:0043551	regulation of phosphatidylinositol 3-kinase activity	45708	56/18903	0.00158266000448345	0.0119418891247387	0.00514932441650117	SRC/IRS1	2	0.357142857142857
GO:0060986	BP	GO:0060986	endocrine hormone secretion	45708	56/18903	0.00158266000448345	0.0119418891247387	0.00514932441650117	PPARG/IL1B	2	0.357142857142857
GO:2000630	BP	GO:2000630	positive regulation of miRNA metabolic process	45708	56/18903	0.00158266000448345	0.0119418891247387	0.00514932441650117	PPARG/TP53	2	0.357142857142857
GO:0019221	BP	GO:0019221	cytokine-mediated signaling pathway	45767	496/18903	0.00162434948633167	0.0121512495908846	0.00523960033088237	PPARG/SRC/IL1B/TP53	4	0.0806451612903226
GO:0033674	BP	GO:0033674	positive regulation of kinase activity	45767	496/18903	0.00162434948633167	0.0121512495908846	0.00523960033088237	PKD2/SRC/IL1B/IRS1	4	0.0806451612903226
GO:0032768	BP	GO:0032768	regulation of monooxygenase activity	45708	57/18903	0.00163917219589115	0.0121577750529288	0.00524241410018492	CNR1/IL1B	2	0.350877192982456
GO:0035196	BP	GO:0035196	miRNA processing	45708	57/18903	0.00163917219589115	0.0121577750529288	0.00524241410018492	TP53/ESR1	2	0.350877192982456
GO:0001541	BP	GO:0001541	ovarian follicle development	45708	58/18903	0.0016966385943785	0.0124778104219482	0.00538041286425162	SRC/ESR1	2	0.344827586206897
GO:0048010	BP	GO:0048010	vascular endothelial growth factor receptor signaling pathway	45708	58/18903	0.0016966385943785	0.0124778104219482	0.00538041286425162	SRC/IL1B	2	0.344827586206897
GO:0071241	BP	GO:0071241	cellular response to inorganic substance	45736	229/18903	0.00171778912907575	0.0125276420584896	0.00540190019009065	AIFM1/FOXO1/PKD2	3	0.131004366812227
GO:0071902	BP	GO:0071902	positive regulation of protein serine/threonine kinase activity	45736	229/18903	0.00171778912907575	0.0125276420584896	0.00540190019009065	PKD2/SRC/IL1B	3	0.131004366812227
GO:0060261	BP	GO:0060261	positive regulation of transcription initiation by RNA polymerase II	45708	59/18903	0.00175505732268434	0.012736312437579	0.00549187853998332	TP53/ESR1	2	0.338983050847458
GO:0031669	BP	GO:0031669	cellular response to nutrient levels	45736	231/18903	0.00176101623491482	0.012736312437579	0.00549187853998332	AIFM1/FOXO1/TP53	3	0.12987012987013
GO:0008406	BP	GO:0008406	gonad development	45736	233/18903	0.00180492164028592	0.0129612516399749	0.00558887198172667	SRC/IDH1/ESR1	3	0.128755364806867
GO:0002711	BP	GO:0002711	positive regulation of T cell mediated immunity	45708	60/18903	0.00181442650611238	0.0129612516399749	0.00558887198172667	HSPD1/IL1B	2	0.333333333333333
GO:0043407	BP	GO:0043407	negative regulation of MAP kinase activity	45708	60/18903	0.00181442650611238	0.0129612516399749	0.00558887198172667	PPARG/IL1B	2	0.333333333333333
GO:0060135	BP	GO:0060135	maternal process involved in female pregnancy	45708	61/18903	0.00187474427252835	0.0132294707166676	0.00570452763940012	CNR1/ESR1	2	0.327868852459016
GO:0070918	BP	GO:0070918	small regulatory ncRNA processing	45708	61/18903	0.00187474427252835	0.0132294707166676	0.00570452763940012	TP53/ESR1	2	0.327868852459016
GO:1902893	BP	GO:1902893	regulation of miRNA transcription	45708	61/18903	0.00187474427252835	0.0132294707166676	0.00570452763940012	PPARG/TP53	2	0.327868852459016
GO:0045137	BP	GO:0045137	development of primary sexual characteristics	45736	238/18903	0.00191767856076749	0.0134778779492651	0.00581164046005089	SRC/IDH1/ESR1	3	0.126050420168067
GO:0045428	BP	GO:0045428	regulation of nitric oxide biosynthetic process	45708	62/18903	0.00193600875235697	0.0134978530214328	0.00582025368077	PKD2/IL1B	2	0.32258064516129
GO:0061614	BP	GO:0061614	miRNA transcription	45708	62/18903	0.00193600875235697	0.0134978530214328	0.00582025368077	PPARG/TP53	2	0.32258064516129
GO:0032481	BP	GO:0032481	positive regulation of type I interferon production	45708	63/18903	0.00199821807857915	0.0138210083768391	0.00595959777821852	GAPDH/HSPD1	2	0.317460317460317
GO:0070059	BP	GO:0070059	intrinsic apoptotic signaling pathway in response to endoplasmic reticulum stress	45708	63/18903	0.00199821807857915	0.0138210083768391	0.00595959777821852	AIFM1/TP53	2	0.317460317460317
GO:0009205	BP	GO:0009205	purine ribonucleoside triphosphate metabolic process	45736	242/18903	0.00201099513513332	0.0138544052195153	0.0059739984459546	GAPDH/LDHA/PGK1	3	0.12396694214876
GO:0046395	BP	GO:0046395	carboxylic acid catabolic process	45736	243/18903	0.00203476037602703	0.0139629422654138	0.00602079945496601	QPRT/CNR1/IRS1	3	0.123456790123457
GO:0051123	BP	GO:0051123	RNA polymerase II preinitiation complex assembly	45708	64/18903	0.00206137038672902	0.0140350335315183	0.00605188509919622	TP53/ESR1	2	0.3125
GO:0071806	BP	GO:0071806	protein transmembrane transport	45708	64/18903	0.00206137038672902	0.0140350335315183	0.00605188509919622	HSPD1/AIFM1	2	0.3125
GO:0080164	BP	GO:0080164	regulation of nitric oxide metabolic process	45708	65/18903	0.00212546381489103	0.0142350340683279	0.00613812502629232	PKD2/IL1B	2	0.307692307692308
GO:2000144	BP	GO:2000144	positive regulation of DNA-templated transcription initiation	45708	65/18903	0.00212546381489103	0.0142350340683279	0.00613812502629232	TP53/ESR1	2	0.307692307692308
GO:0009144	BP	GO:0009144	purine nucleoside triphosphate metabolic process	45736	247/18903	0.0021315799723658	0.0142350340683279	0.00613812502629232	GAPDH/LDHA/PGK1	3	0.121457489878543
GO:0016054	BP	GO:0016054	organic acid catabolic process	45736	247/18903	0.0021315799723658	0.0142350340683279	0.00613812502629232	QPRT/CNR1/IRS1	3	0.121457489878543
GO:0033002	BP	GO:0033002	muscle cell proliferation	45736	247/18903	0.0021315799723658	0.0142350340683279	0.00613812502629232	PPARG/SRC/NOTCH3	3	0.121457489878543
GO:0009199	BP	GO:0009199	ribonucleoside triphosphate metabolic process	45736	249/18903	0.00218105152875844	0.0145098199031525	0.00625661226007844	GAPDH/LDHA/PGK1	3	0.120481927710843
GO:0000082	BP	GO:0000082	G1/S transition of mitotic cell cycle	45736	250/18903	0.00220605437876636	0.0146203527839915	0.00630427387007878	EIF4EBP1/PKD2/TP53	3	0.12
GO:0050870	BP	GO:0050870	positive regulation of T cell activation	45736	251/18903	0.0022312358937581	0.0147312278894711	0.00635208304682329	HSPD1/SRC/IL1B	3	0.119521912350598
GO:0060260	BP	GO:0060260	regulation of transcription initiation by RNA polymerase II	45708	67/18903	0.00225646659632348	0.0148415897260069	0.00639967090278041	TP53/ESR1	2	0.298507462686567
GO:0043550	BP	GO:0043550	regulation of lipid kinase activity	45708	68/18903	0.00232337223848836	0.0151781336863695	0.00654478814631026	SRC/IRS1	2	0.294117647058824
GO:0043122	BP	GO:0043122	regulation of I-kappaB kinase/NF-kappaB signaling	45736	255/18903	0.00233375778998682	0.0151781336863695	0.00654478814631026	GAPDH/IL1B/ESR1	3	0.117647058823529
GO:0051402	BP	GO:0051402	neuron apoptotic process	45736	255/18903	0.00233375778998682	0.0151781336863695	0.00654478814631026	GAPDH/AIFM1/TP53	3	0.117647058823529
GO:0010611	BP	GO:0010611	regulation of cardiac muscle hypertrophy	45708	69/18903	0.00239121157844845	0.0154365991897617	0.00665623807802024	PPARG/FOXO1	2	0.289855072463768
GO:0061180	BP	GO:0061180	mammary gland epithelium development	45708	69/18903	0.00239121157844845	0.0154365991897617	0.00665623807802024	SRC/ESR1	2	0.289855072463768
GO:0006081	BP	GO:0006081	cellular aldehyde metabolic process	45708	70/18903	0.00245998276699633	0.0158219555825631	0.00682240316813122	IDH1/ALDH1A1	2	0.285714285714286
GO:0071216	BP	GO:0071216	cellular response to biotic stimulus	45736	261/18903	0.00249297809219635	0.0159752235834494	0.00688849209685832	SRC/IL1B/TP53	3	0.114942528735632
GO:0031668	BP	GO:0031668	cellular response to extracellular stimulus	45736	262/18903	0.00252015493980803	0.0160902200003128	0.00693807837679945	AIFM1/FOXO1/TP53	3	0.114503816793893
GO:0014743	BP	GO:0014743	regulation of muscle hypertrophy	45708	72/18903	0.00260031330568775	0.0164215438109194	0.00708094469969892	PPARG/FOXO1	2	0.277777777777778
GO:0042698	BP	GO:0042698	ovulation cycle	45708	72/18903	0.00260031330568775	0.0164215438109194	0.00708094469969892	SRC/ESR1	2	0.277777777777778
GO:0070265	BP	GO:0070265	necrotic cell death	45708	72/18903	0.00260031330568775	0.0164215438109194	0.00708094469969892	AIFM1/TP53	2	0.277777777777778
GO:0030522	BP	GO:0030522	intracellular receptor signaling pathway	45736	266/18903	0.00263070749581795	0.0164939682201823	0.00711217399475204	PPARG/SRC/ESR1	3	0.112781954887218
GO:0051091	BP	GO:0051091	positive regulation of DNA-binding transcription factor activity	45736	266/18903	0.00263070749581795	0.0164939682201823	0.00711217399475204	PPARG/IL1B/ESR1	3	0.112781954887218
GO:0009141	BP	GO:0009141	nucleoside triphosphate metabolic process	45736	267/18903	0.00265880911242186	0.0166104096163129	0.00716238334755408	GAPDH/LDHA/PGK1	3	0.112359550561798
GO:2000628	BP	GO:2000628	regulation of miRNA metabolic process	45708	74/18903	0.00274434911151051	0.0170835732191529	0.0073664107730019	PPARG/TP53	2	0.27027027027027
GO:0071560	BP	GO:0071560	cellular response to transforming growth factor beta stimulus	45736	271/18903	0.00277308247852601	0.0172010062635973	0.00741704772304766	PPARG/SRC/TP53	3	0.11070110701107
GO:1903039	BP	GO:1903039	positive regulation of leukocyte cell-cell adhesion	45736	275/18903	0.00289036340219274	0.0176873247887008	0.00762674753095531	HSPD1/SRC/IL1B	3	0.109090909090909
GO:0006635	BP	GO:0006635	fatty acid beta-oxidation	45708	76/18903	0.00289207548180133	0.0176873247887008	0.00762674753095531	CNR1/IRS1	2	0.263157894736842
GO:0006809	BP	GO:0006809	nitric oxide biosynthetic process	45708	76/18903	0.00289207548180133	0.0176873247887008	0.00762674753095531	PKD2/IL1B	2	0.263157894736842
GO:2000142	BP	GO:2000142	regulation of DNA-templated transcription initiation	45708	76/18903	0.00289207548180133	0.0176873247887008	0.00762674753095531	TP53/ESR1	2	0.263157894736842
GO:0071559	BP	GO:0071559	response to transforming growth factor beta	45736	277/18903	0.00295014015447859	0.017958456085214	0.00774365893338332	PPARG/SRC/TP53	3	0.108303249097473
GO:0010827	BP	GO:0010827	regulation of glucose transmembrane transport	45708	77/18903	0.00296731804506117	0.017958456085214	0.00774365893338332	IL1B/IRS1	2	0.25974025974026
GO:0032729	BP	GO:0032729	positive regulation of interferon-gamma production	45708	77/18903	0.00296731804506117	0.017958456085214	0.00774365893338332	HSPD1/IL1B	2	0.25974025974026
GO:1903532	BP	GO:1903532	positive regulation of secretion by cell	45736	278/18903	0.00298031406692828	0.0179746969503667	0.00775066196972059	PPARG/CNR1/IL1B	3	0.107913669064748
GO:0044843	BP	GO:0044843	cell cycle G1/S phase transition	45736	280/18903	0.00304123503662488	0.0182294904658411	0.00786052854582875	EIF4EBP1/PKD2/TP53	3	0.107142857142857
GO:0070897	BP	GO:0070897	transcription preinitiation complex assembly	45708	78/18903	0.00304347775419378	0.0182294904658411	0.00786052854582875	TP53/ESR1	2	0.256410256410256
GO:0045165	BP	GO:0045165	cell fate commitment	45736	282/18903	0.00310292294287389	0.0185004200687733	0.0079773529782916	PPARG/NOTCH3/TP53	3	0.106382978723404
GO:0002437	BP	GO:0002437	inflammatory response to antigenic stimulus	45708	79/18903	0.00312055278268465	0.0185004200687733	0.0079773529782916	CNR1/SRC	2	0.253164556962025
GO:0048844	BP	GO:0048844	artery morphogenesis	45708	79/18903	0.00312055278268465	0.0185004200687733	0.0079773529782916	PKD2/NOTCH3	2	0.253164556962025
GO:0007249	BP	GO:0007249	I-kappaB kinase/NF-kappaB signaling	45736	288/18903	0.00329262083837479	0.0193886423016461	0.00836035305334139	GAPDH/IL1B/ESR1	3	0.104166666666667
GO:0007548	BP	GO:0007548	sex differentiation	45736	288/18903	0.00329262083837479	0.0193886423016461	0.00836035305334139	SRC/IDH1/ESR1	3	0.104166666666667
GO:0046209	BP	GO:0046209	nitric oxide metabolic process	45708	82/18903	0.00335725155675105	0.0197026581259834	0.00849575619890218	PKD2/IL1B	2	0.24390243902439
GO:0006094	BP	GO:0006094	gluconeogenesis	45708	83/18903	0.00343796964762883	0.0200414083472142	0.00864182477876072	FOXO1/PGK1	2	0.240963855421687
GO:2001057	BP	GO:2001057	reactive nitrogen species metabolic process	45708	83/18903	0.00343796964762883	0.0200414083472142	0.00864182477876072	PKD2/IL1B	2	0.240963855421687
GO:0051222	BP	GO:0051222	positive regulation of protein transport	45736	294/18903	0.00348933726365447	0.0202730495018325	0.00874170809210279	PPARG/SRC/IL1B	3	0.102040816326531
GO:0097194	BP	GO:0097194	execution phase of apoptosis	45708	84/18903	0.00351959396284148	0.0203809045755239	0.00878821503573637	AIFM1/TP53	2	0.238095238095238
GO:0097193	BP	GO:0097193	intrinsic apoptotic signaling pathway	45736	298/18903	0.00362442265414143	0.0209184393581739	0.00901999921595323	AIFM1/SRC/TP53	3	0.100671140939597
GO:0006970	BP	GO:0006970	response to osmotic stress	45708	86/18903	0.00368555402270198	0.0210620349559658	0.00908191741918625	PKD2/TP53	2	0.232558139534884
GO:0019319	BP	GO:0019319	hexose biosynthetic process	45708	86/18903	0.00368555402270198	0.0210620349559658	0.00908191741918625	FOXO1/PGK1	2	0.232558139534884
GO:0033077	BP	GO:0033077	T cell differentiation in thymus	45708	86/18903	0.00368555402270198	0.0210620349559658	0.00908191741918625	IL1B/TP53	2	0.232558139534884
GO:0010660	BP	GO:0010660	regulation of muscle cell apoptotic process	45708	87/18903	0.00376988615178718	0.0212650859629937	0.00916947270439806	PPARG/TP53	2	0.229885057471264
GO:0019915	BP	GO:0019915	lipid storage	45708	87/18903	0.00376988615178718	0.0212650859629937	0.00916947270439806	PPARG/IL1B	2	0.229885057471264
GO:0048145	BP	GO:0048145	regulation of fibroblast proliferation	45708	87/18903	0.00376988615178718	0.0212650859629937	0.00916947270439806	TP53/ESR1	2	0.229885057471264
GO:2000134	BP	GO:2000134	negative regulation of G1/S transition of mitotic cell cycle	45708	87/18903	0.00376988615178718	0.0212650859629937	0.00916947270439806	PKD2/TP53	2	0.229885057471264
GO:0051047	BP	GO:0051047	positive regulation of secretion	45736	304/18903	0.00383302386187982	0.0215514857782468	0.00929296786886991	PPARG/CNR1/IL1B	3	0.0986842105263158
GO:0032370	BP	GO:0032370	positive regulation of lipid transport	45708	88/18903	0.00385511727407629	0.0216060109604983	0.00931647904447613	PPARG/IL1B	2	0.227272727272727
GO:0046651	BP	GO:0046651	lymphocyte proliferation	45736	305/18903	0.00386849243631434	0.0216114817836407	0.0093188380550892	HSPD1/IL1B/TP53	3	0.0983606557377049
GO:0048608	BP	GO:0048608	reproductive structure development	45736	306/18903	0.00390416249175133	0.0217392122148078	0.00937391522261844	SRC/IDH1/ESR1	3	0.0980392156862745
GO:0031349	BP	GO:0031349	positive regulation of defense response	45736	307/18903	0.00394003439716368	0.0217392122148078	0.00937391522261844	CNR1/SRC/IL1B	3	0.0977198697068404
GO:0044403	BP	GO:0044403	biological process involved in symbiotic interaction	45736	307/18903	0.00394003439716368	0.0217392122148078	0.00937391522261844	GAPDH/HSPD1/SRC	3	0.0977198697068404
GO:0002709	BP	GO:0002709	regulation of T cell mediated immunity	45708	89/18903	0.00394124558799728	0.0217392122148078	0.00937391522261844	HSPD1/IL1B	2	0.224719101123595
GO:0010586	BP	GO:0010586	miRNA metabolic process	45708	90/18903	0.0040282692944567	0.0219166816293526	0.00945043976408357	PPARG/TP53	2	0.222222222222222
GO:0046364	BP	GO:0046364	monosaccharide biosynthetic process	45708	90/18903	0.0040282692944567	0.0219166816293526	0.00945043976408357	FOXO1/PGK1	2	0.222222222222222
GO:0051262	BP	GO:0051262	protein tetramerization	45708	90/18903	0.0040282692944567	0.0219166816293526	0.00945043976408357	PKD2/TP53	2	0.222222222222222
GO:2000177	BP	GO:2000177	regulation of neural precursor cell proliferation	45708	90/18903	0.0040282692944567	0.0219166816293526	0.00945043976408357	FOXO1/TP53	2	0.222222222222222
GO:0061458	BP	GO:0061458	reproductive system development	45736	310/18903	0.00404886487931816	0.0219166816293526	0.00945043976408357	SRC/IDH1/ESR1	3	0.0967741935483871
GO:1904951	BP	GO:1904951	positive regulation of establishment of protein localization	45736	310/18903	0.00404886487931816	0.0219166816293526	0.00945043976408357	PPARG/SRC/IL1B	3	0.0967741935483871
GO:1901216	BP	GO:1901216	positive regulation of neuron death	45708	91/18903	0.00411618659683691	0.0221089332135077	0.00953333835458798	AIFM1/TP53	2	0.21978021978022
GO:1990542	BP	GO:1990542	mitochondrial transmembrane transport	45708	91/18903	0.00411618659683691	0.0221089332135077	0.00953333835458798	HSPD1/AIFM1	2	0.21978021978022
GO:0032943	BP	GO:0032943	mononuclear cell proliferation	45736	312/18903	0.00412243447756168	0.0221089332135077	0.00953333835458798	HSPD1/IL1B/TP53	3	0.0961538461538462
GO:0010657	BP	GO:0010657	muscle cell apoptotic process	45708	92/18903	0.00420499570099323	0.0224825383645129	0.00969443632712032	PPARG/TP53	2	0.217391304347826
GO:0070372	BP	GO:0070372	regulation of ERK1 and ERK2 cascade	45736	315/18903	0.00423431999672486	0.0225700909917169	0.00973218888672638	YWHAZ/SRC/IL1B	3	0.0952380952380952
GO:0050886	BP	GO:0050886	endocrine process	45708	93/18903	0.00429469481525107	0.0226837971605534	0.00978121881368185	PPARG/IL1B	2	0.21505376344086
GO:0070301	BP	GO:0070301	cellular response to hydrogen peroxide	45708	93/18903	0.00429469481525107	0.0226837971605534	0.00978121881368185	AIFM1/SRC	2	0.21505376344086
GO:1904705	BP	GO:1904705	regulation of vascular associated smooth muscle cell proliferation	45708	93/18903	0.00429469481525107	0.0226837971605534	0.00978121881368185	PPARG/SRC	2	0.21505376344086
GO:0016236	BP	GO:0016236	macroautophagy	45736	317/18903	0.00430993524904243	0.0226955200576464	0.00978627370906756	GAPDH/SRC/TP53	3	0.0946372239747634
GO:0043648	BP	GO:0043648	dicarboxylic acid metabolic process	45708	95/18903	0.00447675591970671	0.0234323890932396	0.0101040105157913	QPRT/IDH1	2	0.210526315789474
GO:1990874	BP	GO:1990874	vascular associated smooth muscle cell proliferation	45708	95/18903	0.00447675591970671	0.0234323890932396	0.0101040105157913	PPARG/SRC	2	0.210526315789474
GO:0022409	BP	GO:0022409	positive regulation of cell-cell adhesion	45736	322/18903	0.00450258107187657	0.0234970024200026	0.010131871683958	HSPD1/SRC/IL1B	3	0.093167701863354
GO:0006605	BP	GO:0006605	protein targeting	45736	325/18903	0.00462065628217201	0.0240412056711219	0.0103665312976302	HSPD1/AIFM1/YWHAZ	3	0.0923076923076923
GO:0043502	BP	GO:0043502	regulation of muscle adaptation	45708	97/18903	0.00466235562610254	0.0241859698104069	0.0104289533741767	PPARG/FOXO1	2	0.206185567010309
GO:0048661	BP	GO:0048661	positive regulation of smooth muscle cell proliferation	45708	98/18903	0.00475647800200628	0.0245282282766182	0.0105765347039318	SRC/NOTCH3	2	0.204081632653061
GO:1902807	BP	GO:1902807	negative regulation of cell cycle G1/S phase transition	45708	98/18903	0.00475647800200628	0.0245282282766182	0.0105765347039318	PKD2/TP53	2	0.204081632653061
GO:0003300	BP	GO:0003300	cardiac muscle hypertrophy	45708	99/18903	0.00485147968967882	0.0247255236816087	0.0106616081823043	PPARG/FOXO1	2	0.202020202020202
GO:0030512	BP	GO:0030512	negative regulation of transforming growth factor beta receptor signaling pathway	45708	99/18903	0.00485147968967882	0.0247255236816087	0.0106616081823043	PPARG/TP53	2	0.202020202020202
GO:0032755	BP	GO:0032755	positive regulation of interleukin-6 production	45708	99/18903	0.00485147968967882	0.0247255236816087	0.0106616081823043	HSPD1/IL1B	2	0.202020202020202
GO:2001237	BP	GO:2001237	negative regulation of extrinsic apoptotic signaling pathway	45708	99/18903	0.00485147968967882	0.0247255236816087	0.0106616081823043	SRC/IL1B	2	0.202020202020202
GO:0009895	BP	GO:0009895	negative regulation of catabolic process	45736	332/18903	0.00490348049236873	0.0249176865836697	0.0107444685332247	CNR1/IL1B/TP53	3	0.0903614457831325
GO:0015980	BP	GO:0015980	energy derivation by oxidation of organic compounds	45736	333/18903	0.00494472489650652	0.0250542310889851	0.0108033463161128	IDH1/TP53/IRS1	3	0.0900900900900901
GO:0060562	BP	GO:0060562	epithelial tube morphogenesis	45736	335/18903	0.00502784770677471	0.0251916634277611	0.0108626069314379	PKD2/SRC/ESR1	3	0.0895522388059702
GO:0071214	BP	GO:0071214	cellular response to abiotic stimulus	45736	335/18903	0.00502784770677471	0.0251916634277611	0.0108626069314379	PKD2/IL1B/TP53	3	0.0895522388059702
GO:0104004	BP	GO:0104004	cellular response to environmental stimulus	45736	335/18903	0.00502784770677471	0.0251916634277611	0.0108626069314379	PKD2/IL1B/TP53	3	0.0895522388059702
GO:0009062	BP	GO:0009062	fatty acid catabolic process	45708	101/18903	0.0050441139049275	0.0251916634277611	0.0108626069314379	CNR1/IRS1	2	0.198019801980198
GO:0015908	BP	GO:0015908	fatty acid transport	45708	101/18903	0.0050441139049275	0.0251916634277611	0.0108626069314379	PPARG/IL1B	2	0.198019801980198
GO:0051604	BP	GO:0051604	protein maturation	45736	336/18903	0.00506972676322132	0.0252472392808422	0.0108865711547068	HSPD1/PGK1/SRC	3	0.0892857142857143
GO:0006367	BP	GO:0006367	transcription initiation at RNA polymerase II promoter	45708	102/18903	0.00514174289091852	0.0254493889115675	0.0109737377678287	TP53/ESR1	2	0.196078431372549
GO:0014897	BP	GO:0014897	striated muscle hypertrophy	45708	102/18903	0.00514174289091852	0.0254493889115675	0.0109737377678287	PPARG/FOXO1	2	0.196078431372549
GO:0090287	BP	GO:0090287	regulation of cellular response to growth factor stimulus	45736	338/18903	0.00515412179333524	0.0254493889115675	0.0109737377678287	PPARG/IL1B/TP53	3	0.0887573964497042
GO:0032496	BP	GO:0032496	response to lipopolysaccharide	45736	339/18903	0.00519663840837519	0.0255847212209826	0.0110320928536894	CNR1/SRC/IL1B	3	0.0884955752212389
GO:0070371	BP	GO:0070371	ERK1 and ERK2 cascade	45736	340/18903	0.00523936818184481	0.0255847212209826	0.0110320928536894	YWHAZ/SRC/IL1B	3	0.0882352941176471
GO:0043255	BP	GO:0043255	regulation of carbohydrate biosynthetic process	45708	103/18903	0.00524024410550246	0.0255847212209826	0.0110320928536894	FOXO1/IRS1	2	0.194174757281553
GO:0048144	BP	GO:0048144	fibroblast proliferation	45708	103/18903	0.00524024410550246	0.0255847212209826	0.0110320928536894	TP53/ESR1	2	0.194174757281553
GO:0051235	BP	GO:0051235	maintenance of location	45736	342/18903	0.00532546847051378	0.0258526397541537	0.0111476189174537	PPARG/PKD2/IL1B	3	0.087719298245614
GO:0006626	BP	GO:0006626	protein targeting to mitochondrion	45708	104/18903	0.00533961578399043	0.0258526397541537	0.0111476189174537	HSPD1/AIFM1	2	0.192307692307692
GO:0014896	BP	GO:0014896	muscle hypertrophy	45708	104/18903	0.00533961578399043	0.0258526397541537	0.0111476189174537	PPARG/FOXO1	2	0.192307692307692
GO:0010506	BP	GO:0010506	regulation of autophagy	45736	344/18903	0.00541242517746644	0.0260485420166991	0.0112320916749241	GAPDH/FOXO1/TP53	3	0.0872093023255814
GO:0032479	BP	GO:0032479	regulation of type I interferon production	45708	105/18903	0.00543985616412993	0.0260485420166991	0.0112320916749241	GAPDH/HSPD1	2	0.19047619047619
GO:0032606	BP	GO:0032606	type I interferon production	45708	105/18903	0.00543985616412993	0.0260485420166991	0.0112320916749241	GAPDH/HSPD1	2	0.19047619047619
GO:1901655	BP	GO:1901655	cellular response to ketone	45708	105/18903	0.00543985616412993	0.0260485420166991	0.0112320916749241	AIFM1/SRC	2	0.19047619047619
GO:0070661	BP	GO:0070661	leukocyte proliferation	45736	348/18903	0.00558891780108058	0.0266889965131053	0.0115082546790816	HSPD1/IL1B/TP53	3	0.0862068965517241
GO:0045765	BP	GO:0045765	regulation of angiogenesis	45736	349/18903	0.00563358008781101	0.0267272756384802	0.0115247605796871	PPARG/PGK1/IL1B	3	0.0859598853868195
GO:0014013	BP	GO:0014013	regulation of gliogenesis	45708	107/18903	0.00564293599251905	0.0267272756384802	0.0115247605796871	IL1B/TP53	2	0.186915887850467
GO:0060840	BP	GO:0060840	artery development	45708	107/18903	0.00564293599251905	0.0267272756384802	0.0115247605796871	PKD2/NOTCH3	2	0.186915887850467
GO:0008637	BP	GO:0008637	apoptotic mitochondrial changes	45708	108/18903	0.0057457719284208	0.0269942869844675	0.0116398954657184	HSPD1/TP53	2	0.185185185185185
GO:0051341	BP	GO:0051341	regulation of oxidoreductase activity	45708	108/18903	0.0057457719284208	0.0269942869844675	0.0116398954657184	CNR1/IL1B	2	0.185185185185185
GO:0062014	BP	GO:0062014	negative regulation of small molecule metabolic process	45708	108/18903	0.0057457719284208	0.0269942869844675	0.0116398954657184	CNR1/TP53	2	0.185185185185185
GO:0045861	BP	GO:0045861	negative regulation of proteolysis	45736	352/18903	0.00576886572841891	0.0270299273242854	0.0116552635260076	GAPDH/SRC/TP53	3	0.0852272727272727
GO:1901342	BP	GO:1901342	regulation of vasculature development	45736	355/18903	0.00590610584312172	0.027598773417054	0.0119005490954957	PPARG/PGK1/IL1B	3	0.0845070422535211
GO:0019395	BP	GO:0019395	fatty acid oxidation	45708	110/18903	0.00595402708096284	0.0276743178723153	0.011933123749635	CNR1/IRS1	2	0.181818181818182
GO:0045833	BP	GO:0045833	negative regulation of lipid metabolic process	45708	110/18903	0.00595402708096284	0.0276743178723153	0.011933123749635	CNR1/IL1B	2	0.181818181818182
GO:0001655	BP	GO:0001655	urogenital system development	45736	360/18903	0.00613920433858452	0.0283836423399279	0.012238983380565	PKD2/NOTCH3/ESR1	3	0.0833333333333333
GO:0002237	BP	GO:0002237	response to molecule of bacterial origin	45736	360/18903	0.00613920433858452	0.0283836423399279	0.012238983380565	CNR1/SRC/IL1B	3	0.0833333333333333
GO:0002456	BP	GO:0002456	T cell mediated immunity	45708	113/18903	0.0062728417962203	0.0287725348705579	0.012406673247926	HSPD1/IL1B	2	0.176991150442478
GO:1904659	BP	GO:1904659	glucose transmembrane transport	45708	113/18903	0.0062728417962203	0.0287725348705579	0.012406673247926	IL1B/IRS1	2	0.176991150442478
GO:1905954	BP	GO:1905954	positive regulation of lipid localization	45708	113/18903	0.0062728417962203	0.0287725348705579	0.012406673247926	PPARG/IL1B	2	0.176991150442478
GO:0002526	BP	GO:0002526	acute inflammatory response	45708	114/18903	0.00638082159049513	0.0291145864718142	0.0125541653778273	CNR1/IL1B	2	0.175438596491228
GO:0002824	BP	GO:0002824	positive regulation of adaptive immune response based on somatic recombination of immune receptors built from immunoglobulin superfamily domains	45708	114/18903	0.00638082159049513	0.0291145864718142	0.0125541653778273	HSPD1/IL1B	2	0.175438596491228
GO:0010639	BP	GO:0010639	negative regulation of organelle organization	45736	366/18903	0.00642616935897663	0.0292449430618701	0.0126103749410727	PPARG/SRC/TP53	3	0.0819672131147541
GO:0070997	BP	GO:0070997	neuron death	45736	368/18903	0.00652359102036677	0.0296109873658835	0.0127682126878889	GAPDH/AIFM1/TP53	3	0.0815217391304348
GO:0008645	BP	GO:0008645	hexose transmembrane transport	45708	116/18903	0.00659933308096458	0.029645973093096	0.012783298480219	IL1B/IRS1	2	0.172413793103448
GO:0030518	BP	GO:0030518	intracellular steroid hormone receptor signaling pathway	45708	116/18903	0.00659933308096458	0.029645973093096	0.012783298480219	SRC/ESR1	2	0.172413793103448
GO:0034440	BP	GO:0034440	lipid oxidation	45708	116/18903	0.00659933308096458	0.029645973093096	0.012783298480219	CNR1/IRS1	2	0.172413793103448
GO:0051702	BP	GO:0051702	biological process involved in interaction with symbiont	45708	116/18903	0.00659933308096458	0.029645973093096	0.012783298480219	GAPDH/HSPD1	2	0.172413793103448
GO:0000079	BP	GO:0000079	regulation of cyclin-dependent protein serine/threonine kinase activity	45708	117/18903	0.00670986130829196	0.0299879186162895	0.0129307448694209	PKD2/SRC	2	0.170940170940171
GO:0043406	BP	GO:0043406	positive regulation of MAP kinase activity	45708	117/18903	0.00670986130829196	0.0299879186162895	0.0129307448694209	SRC/IL1B	2	0.170940170940171
GO:2001233	BP	GO:2001233	regulation of apoptotic signaling pathway	45736	374/18903	0.00682118703738359	0.0304074910643468	0.0131116638704856	SRC/IL1B/TP53	3	0.0802139037433155
GO:0050863	BP	GO:0050863	regulation of T cell activation	45736	376/18903	0.00692216996922553	0.0305177031545165	0.0131591871560376	HSPD1/SRC/IL1B	3	0.0797872340425532
GO:0002708	BP	GO:0002708	positive regulation of lymphocyte mediated immunity	45708	119/18903	0.00693345407297105	0.0305177031545165	0.0131591871560376	HSPD1/IL1B	2	0.168067226890756
GO:0015749	BP	GO:0015749	monosaccharide transmembrane transport	45708	119/18903	0.00693345407297105	0.0305177031545165	0.0131591871560376	IL1B/IRS1	2	0.168067226890756
GO:0032609	BP	GO:0032609	interferon-gamma production	45708	119/18903	0.00693345407297105	0.0305177031545165	0.0131591871560376	HSPD1/IL1B	2	0.168067226890756
GO:0032649	BP	GO:0032649	regulation of interferon-gamma production	45708	119/18903	0.00693345407297105	0.0305177031545165	0.0131591871560376	HSPD1/IL1B	2	0.168067226890756
GO:1903037	BP	GO:1903037	regulation of leukocyte cell-cell adhesion	45736	377/18903	0.00697299718984591	0.0306144435816157	0.0132009014809757	HSPD1/SRC/IL1B	3	0.0795755968169761
GO:0002821	BP	GO:0002821	positive regulation of adaptive immune response	45708	120/18903	0.00704651515584961	0.0307051897916147	0.0132400311086227	HSPD1/IL1B	2	0.166666666666667
GO:0042752	BP	GO:0042752	regulation of circadian rhythm	45708	120/18903	0.00704651515584961	0.0307051897916147	0.0132400311086227	PPARG/TP53	2	0.166666666666667
GO:1904029	BP	GO:1904029	regulation of cyclin-dependent protein kinase activity	45708	120/18903	0.00704651515584961	0.0307051897916147	0.0132400311086227	PKD2/SRC	2	0.166666666666667
GO:0032355	BP	GO:0032355	response to estradiol	45708	121/18903	0.00716041707342747	0.0310462859676221	0.0133871112606107	AIFM1/ESR1	2	0.165289256198347
GO:2000278	BP	GO:2000278	regulation of DNA biosynthetic process	45708	121/18903	0.00716041707342747	0.0310462859676221	0.0133871112606107	SRC/TP53	2	0.165289256198347
GO:0071901	BP	GO:0071901	negative regulation of protein serine/threonine kinase activity	45708	122/18903	0.00727515810444703	0.0314655101142709	0.0135678800746381	PPARG/IL1B	2	0.163934426229508
GO:0002224	BP	GO:0002224	toll-like receptor signaling pathway	45708	123/18903	0.00739073653003737	0.0317291964824018	0.0136815812352779	HSPD1/ESR1	2	0.16260162601626
GO:0022612	BP	GO:0022612	gland morphogenesis	45708	123/18903	0.00739073653003737	0.0317291964824018	0.0136815812352779	SRC/ESR1	2	0.16260162601626
GO:0072655	BP	GO:0072655	establishment of protein localization to mitochondrion	45708	123/18903	0.00739073653003737	0.0317291964824018	0.0136815812352779	HSPD1/AIFM1	2	0.16260162601626
GO:0007178	BP	GO:0007178	transmembrane receptor protein serine/threonine kinase signaling pathway	45736	390/18903	0.00765424658618841	0.0327797341516619	0.0141345714794738	PPARG/SRC/TP53	3	0.0769230769230769
GO:0072329	BP	GO:0072329	monocarboxylic acid catabolic process	45708	126/18903	0.00774247902126581	0.03307632581879	0.0142624613549633	CNR1/IRS1	2	0.158730158730159
GO:0046683	BP	GO:0046683	response to organophosphorus	45708	128/18903	0.00798112958278821	0.033929533811707	0.0146303633430315	PKD2/IL1B	2	0.15625
GO:0070585	BP	GO:0070585	protein localization to mitochondrion	45708	128/18903	0.00798112958278821	0.033929533811707	0.0146303633430315	HSPD1/AIFM1	2	0.15625
GO:0051251	BP	GO:0051251	positive regulation of lymphocyte activation	45736	400/18903	0.00820441704524238	0.0347884552309817	0.0150007289518501	HSPD1/SRC/IL1B	3	0.075
GO:0042542	BP	GO:0042542	response to hydrogen peroxide	45708	130/18903	0.00822308867192453	0.0347884552309817	0.0150007289518501	AIFM1/SRC	2	0.153846153846154
GO:0034219	BP	GO:0034219	carbohydrate transmembrane transport	45708	132/18903	0.00846834268020115	0.0357392767350862	0.0154107217373866	IL1B/IRS1	2	0.151515151515152
GO:0001101	BP	GO:0001101	response to acid chemical	45708	133/18903	0.00859220103670565	0.0361744116110578	0.0155983512336838	AIFM1/PKD2	2	0.150375939849624
GO:0043467	BP	GO:0043467	regulation of generation of precursor metabolites and energy	45708	134/18903	0.00871687803693809	0.03661088775514	0.015786559082749	TP53/IRS1	2	0.149253731343284
GO:0043254	BP	GO:0043254	regulation of protein-containing complex assembly	45736	410/18903	0.00877757571358688	0.0367771982422643	0.0158582719116929	SRC/TP53/ESR1	3	0.0731707317073171
GO:0043401	BP	GO:0043401	steroid hormone mediated signaling pathway	45708	136/18903	0.00896868120916209	0.0374877969965696	0.0161646810131055	SRC/ESR1	2	0.147058823529412
GO:0007159	BP	GO:0007159	leukocyte cell-cell adhesion	45736	414/18903	0.00901332698168136	0.0375842797346187	0.0162062842229174	HSPD1/SRC/IL1B	3	0.072463768115942
GO:0030879	BP	GO:0030879	mammary gland development	45708	138/18903	0.00922373870151999	0.0383698724504758	0.0165450306064195	SRC/ESR1	2	0.144927536231884
GO:0045860	BP	GO:0045860	positive regulation of protein kinase activity	45736	420/18903	0.00937394878748826	0.0389018874680763	0.0167744346723474	PKD2/SRC/IL1B	3	0.0714285714285714
GO:0002705	BP	GO:0002705	positive regulation of leukocyte mediated immunity	45708	140/18903	0.0094820370561923	0.0392569847718365	0.0169275520893144	HSPD1/IL1B	2	0.142857142857143
GO:0034754	BP	GO:0034754	cellular hormone metabolic process	45708	141/18903	0.00961239736156959	0.0396085309721414	0.0170791382758758	ALDH1A1/ESR1	2	0.141843971631206
GO:0070555	BP	GO:0070555	response to interleukin-1	45708	141/18903	0.00961239736156959	0.0396085309721414	0.0170791382758758	SRC/IL1B	2	0.141843971631206
GO:0014074	BP	GO:0014074	response to purine-containing compound	45708	142/18903	0.00974356285280679	0.0400543161614204	0.0172713601710627	PKD2/IL1B	2	0.140845070422535
GO:0031331	BP	GO:0031331	positive regulation of cellular catabolic process	45736	429/18903	0.00993070947214392	0.0407275920234044	0.0175616756981071	FOXO1/IL1B/IRS1	3	0.0699300699300699
GO:0009410	BP	GO:0009410	response to xenobiotic stimulus	45736	432/18903	0.0101205390111333	0.0413020699117899	0.0178093896892943	SRC/IL1B/TP53	3	0.0694444444444444
GO:0006352	BP	GO:0006352	DNA-templated transcription initiation	45708	145/18903	0.0101418737362284	0.0413020699117899	0.0178093896892943	TP53/ESR1	2	0.137931034482759
GO:0014065	BP	GO:0014065	phosphatidylinositol 3-kinase signaling	45708	145/18903	0.0101418737362284	0.0413020699117899	0.0178093896892943	SRC/IRS1	2	0.137931034482759
GO:0050768	BP	GO:0050768	negative regulation of neurogenesis	45708	146/18903	0.0102762432770936	0.0417517296782615	0.01800328229627	IL1B/TP53	2	0.136986301369863
GO:0017015	BP	GO:0017015	regulation of transforming growth factor beta receptor signaling pathway	45708	147/18903	0.0104114096685414	0.0419139535252276	0.0180732329721971	PPARG/TP53	2	0.136054421768707
GO:0045598	BP	GO:0045598	regulation of fat cell differentiation	45708	147/18903	0.0104114096685414	0.0419139535252276	0.0180732329721971	PPARG/FOXO1	2	0.136054421768707
GO:0001547	BP	GO:0001547	antral ovarian follicle growth	45677	10/18903	0.010532594173293	0.0419139535252276	0.0180732329721971	ESR1	1	1
GO:0036093	BP	GO:0036093	germ cell proliferation	45677	10/18903	0.010532594173293	0.0419139535252276	0.0180732329721971	SRC	1	1
GO:0038171	BP	GO:0038171	cannabinoid signaling pathway	45677	10/18903	0.010532594173293	0.0419139535252276	0.0180732329721971	CNR1	1	1
GO:0060068	BP	GO:0060068	vagina development	45677	10/18903	0.010532594173293	0.0419139535252276	0.0180732329721971	ESR1	1	1
GO:0060525	BP	GO:0060525	prostate glandular acinus development	45677	10/18903	0.010532594173293	0.0419139535252276	0.0180732329721971	ESR1	1	1
GO:1903596	BP	GO:1903596	regulation of gap junction assembly	45677	10/18903	0.010532594173293	0.0419139535252276	0.0180732329721971	IL1B	1	1
GO:1905461	BP	GO:1905461	positive regulation of vascular associated smooth muscle cell apoptotic process	45677	10/18903	0.010532594173293	0.0419139535252276	0.0180732329721971	PPARG	1	1
GO:0045936	BP	GO:0045936	negative regulation of phosphate metabolic process	45736	440/18903	0.0106371790063983	0.0419214173710114	0.01807645137114	PPARG/IL1B/TP53	3	0.0681818181818182
GO:0016525	BP	GO:0016525	negative regulation of angiogenesis	45708	149/18903	0.0106841263651497	0.0419214173710114	0.01807645137114	PPARG/PGK1	2	0.134228187919463
GO:0051053	BP	GO:0051053	negative regulation of DNA metabolic process	45708	149/18903	0.0106841263651497	0.0419214173710114	0.01807645137114	SRC/TP53	2	0.134228187919463
GO:0061351	BP	GO:0061351	neural precursor cell proliferation	45708	149/18903	0.0106841263651497	0.0419214173710114	0.01807645137114	FOXO1/TP53	2	0.134228187919463
GO:2000377	BP	GO:2000377	regulation of reactive oxygen species metabolic process	45708	149/18903	0.0106841263651497	0.0419214173710114	0.01807645137114	FOXO1/TP53	2	0.134228187919463
GO:0010563	BP	GO:0010563	negative regulation of phosphorus metabolic process	45736	441/18903	0.0107028288755594	0.0419214173710114	0.01807645137114	PPARG/IL1B/TP53	3	0.0680272108843537
GO:0048732	BP	GO:0048732	gland development	45736	441/18903	0.0107028288755594	0.0419214173710114	0.01807645137114	PKD2/SRC/ESR1	3	0.0680272108843537
GO:0001890	BP	GO:0001890	placenta development	45708	150/18903	0.0108216733570809	0.0421030729048927	0.0181547809608922	PPARG/PKD2	2	0.133333333333333
GO:0010821	BP	GO:0010821	regulation of mitochondrion organization	45708	150/18903	0.0108216733570809	0.0421030729048927	0.0181547809608922	PPARG/TP53	2	0.133333333333333
GO:1903844	BP	GO:1903844	regulation of cellular response to transforming growth factor beta stimulus	45708	150/18903	0.0108216733570809	0.0421030729048927	0.0181547809608922	PPARG/TP53	2	0.133333333333333
GO:0051961	BP	GO:0051961	negative regulation of nervous system development	45708	151/18903	0.0109600105731306	0.0424517742865926	0.0183051404660006	IL1B/TP53	2	0.132450331125828
GO:2000181	BP	GO:2000181	negative regulation of blood vessel morphogenesis	45708	151/18903	0.0109600105731306	0.0424517742865926	0.0183051404660006	PPARG/PGK1	2	0.132450331125828
GO:0072006	BP	GO:0072006	nephron development	45708	152/18903	0.0110991363624605	0.0424926431296642	0.0183227630489357	PKD2/NOTCH3	2	0.131578947368421
GO:1901343	BP	GO:1901343	negative regulation of vasculature development	45708	152/18903	0.0110991363624605	0.0424926431296642	0.0183227630489357	PPARG/PGK1	2	0.131578947368421
GO:0009150	BP	GO:0009150	purine ribonucleotide metabolic process	45736	447/18903	0.0111017399650386	0.0424926431296642	0.0183227630489357	GAPDH/LDHA/PGK1	3	0.0671140939597315
GO:0050804	BP	GO:0050804	modulation of chemical synaptic transmission	45736	448/18903	0.0111690621162736	0.0424926431296642	0.0183227630489357	CNR1/SRC/IL1B	3	0.0669642857142857
GO:0002683	BP	GO:0002683	negative regulation of immune system process	45736	449/18903	0.0112366238680274	0.0424926431296642	0.0183227630489357	PPARG/CNR1/SRC	3	0.066815144766147
GO:0072594	BP	GO:0072594	establishment of protein localization to organelle	45736	449/18903	0.0112366238680274	0.0424926431296642	0.0183227630489357	HSPD1/AIFM1/TP53	3	0.066815144766147
GO:0099177	BP	GO:0099177	regulation of trans-synaptic signaling	45736	449/18903	0.0112366238680274	0.0424926431296642	0.0183227630489357	CNR1/SRC/IL1B	3	0.066815144766147
GO:0002696	BP	GO:0002696	positive regulation of leukocyte activation	45736	450/18903	0.0113044253924989	0.0424926431296642	0.0183227630489357	HSPD1/SRC/IL1B	3	0.0666666666666667
GO:1903829	BP	GO:1903829	positive regulation of protein localization	45736	451/18903	0.0113724668607029	0.0424926431296642	0.0183227630489357	PPARG/SRC/IL1B	3	0.0665188470066519
GO:0007584	BP	GO:0007584	response to nutrient	45708	154/18903	0.0113797470691318	0.0424926431296642	0.0183227630489357	PPARG/CNR1	2	0.12987012987013
GO:0034763	BP	GO:0034763	negative regulation of transmembrane transport	45708	154/18903	0.0113797470691318	0.0424926431296642	0.0183227630489357	PKD2/IL1B	2	0.12987012987013
GO:0050729	BP	GO:0050729	positive regulation of inflammatory response	45708	154/18903	0.0113797470691318	0.0424926431296642	0.0183227630489357	CNR1/IL1B	2	0.12987012987013
GO:0032368	BP	GO:0032368	regulation of lipid transport	45708	155/18903	0.011521228696314	0.0424926431296642	0.0183227630489357	PPARG/IL1B	2	0.129032258064516
GO:2001236	BP	GO:2001236	regulation of extrinsic apoptotic signaling pathway	45708	155/18903	0.011521228696314	0.0424926431296642	0.0183227630489357	SRC/IL1B	2	0.129032258064516
GO:0010887	BP	GO:0010887	negative regulation of cholesterol storage	45677	11/18903	0.0115800375711936	0.0424926431296642	0.0183227630489357	PPARG	1	0.909090909090909
GO:0032000	BP	GO:0032000	positive regulation of fatty acid beta-oxidation	45677	11/18903	0.0115800375711936	0.0424926431296642	0.0183227630489357	IRS1	1	0.909090909090909
GO:0033625	BP	GO:0033625	positive regulation of integrin activation	45677	11/18903	0.0115800375711936	0.0424926431296642	0.0183227630489357	SRC	1	0.909090909090909
GO:0043084	BP	GO:0043084	penile erection	45677	11/18903	0.0115800375711936	0.0424926431296642	0.0183227630489357	CNR1	1	0.909090909090909
GO:0060315	BP	GO:0060315	negative regulation of ryanodine-sensitive calcium-release channel activity	45677	11/18903	0.0115800375711936	0.0424926431296642	0.0183227630489357	PKD2	1	0.909090909090909
GO:0061418	BP	GO:0061418	regulation of transcription from RNA polymerase II promoter in response to hypoxia	45677	11/18903	0.0115800375711936	0.0424926431296642	0.0183227630489357	TP53	1	0.909090909090909
GO:0071803	BP	GO:0071803	positive regulation of podosome assembly	45677	11/18903	0.0115800375711936	0.0424926431296642	0.0183227630489357	SRC	1	0.909090909090909
GO:0072584	BP	GO:0072584	caveolin-mediated endocytosis	45677	11/18903	0.0115800375711936	0.0424926431296642	0.0183227630489357	SRC	1	0.909090909090909
GO:1902510	BP	GO:1902510	regulation of apoptotic DNA fragmentation	45677	11/18903	0.0115800375711936	0.0424926431296642	0.0183227630489357	AIFM1	1	0.909090909090909
GO:1990440	BP	GO:1990440	positive regulation of transcription from RNA polymerase II promoter in response to endoplasmic reticulum stress	45677	11/18903	0.0115800375711936	0.0424926431296642	0.0183227630489357	TP53	1	0.909090909090909
GO:2000392	BP	GO:2000392	regulation of lamellipodium morphogenesis	45677	11/18903	0.0115800375711936	0.0424926431296642	0.0183227630489357	SRC	1	0.909090909090909
GO:0003012	BP	GO:0003012	muscle system process	45736	455/18903	0.0116470355498352	0.0426194278984823	0.0183774324482993	PPARG/FOXO1/IL1B	3	0.0659340659340659
GO:0008643	BP	GO:0008643	carbohydrate transport	45708	156/18903	0.0116634923164521	0.0426194278984823	0.0183774324482993	IL1B/IRS1	2	0.128205128205128
GO:0016055	BP	GO:0016055	Wnt signaling pathway	45736	456/18903	0.0117162792606534	0.0427227505257717	0.0184219850079421	FOXO1/PKD2/SRC	3	0.0657894736842105
GO:0198738	BP	GO:0198738	cell-cell signaling by wnt	45736	458/18903	0.011855489680366	0.0431401221563213	0.0186019550198468	FOXO1/PKD2/SRC	3	0.0655021834061135
GO:0090101	BP	GO:0090101	negative regulation of transmembrane receptor protein serine/threonine kinase signaling pathway	45708	158/18903	0.0119503589805417	0.0433947410480919	0.0187117462984797	PPARG/TP53	2	0.126582278481013
GO:0016241	BP	GO:0016241	regulation of macroautophagy	45708	160/18903	0.0122403339741991	0.0440157263966681	0.0189795142357225	GAPDH/TP53	2	0.125
GO:0032103	BP	GO:0032103	positive regulation of response to external stimulus	45736	464/18903	0.0122789164989713	0.0440157263966681	0.0189795142357225	CNR1/SRC/IL1B	3	0.0646551724137931
GO:0009259	BP	GO:0009259	ribonucleotide metabolic process	45736	466/18903	0.0124219948270955	0.0440157263966681	0.0189795142357225	GAPDH/LDHA/PGK1	3	0.0643776824034335
GO:0050867	BP	GO:0050867	positive regulation of cell activation	45736	467/18903	0.0124938976963705	0.0440157263966681	0.0189795142357225	HSPD1/SRC/IL1B	3	0.0642398286937901
GO:0002424	BP	GO:0002424	T cell mediated immune response to tumor cell	45677	12/18903	0.0126264275377705	0.0440157263966681	0.0189795142357225	HSPD1	1	0.833333333333333
GO:0006983	BP	GO:0006983	ER overload response	45677	12/18903	0.0126264275377705	0.0440157263966681	0.0189795142357225	TP53	1	0.833333333333333
GO:0033083	BP	GO:0033083	regulation of immature T cell proliferation	45677	12/18903	0.0126264275377705	0.0440157263966681	0.0189795142357225	IL1B	1	0.833333333333333
GO:0033084	BP	GO:0033084	regulation of immature T cell proliferation in thymus	45677	12/18903	0.0126264275377705	0.0440157263966681	0.0189795142357225	IL1B	1	0.833333333333333
GO:0036295	BP	GO:0036295	cellular response to increased oxygen levels	45677	12/18903	0.0126264275377705	0.0440157263966681	0.0189795142357225	FOXO1	1	0.833333333333333
GO:0051001	BP	GO:0051001	negative regulation of nitric-oxide synthase activity	45677	12/18903	0.0126264275377705	0.0440157263966681	0.0189795142357225	CNR1	1	0.833333333333333
GO:0051095	BP	GO:0051095	regulation of helicase activity	45677	12/18903	0.0126264275377705	0.0440157263966681	0.0189795142357225	TP53	1	0.833333333333333
GO:0060394	BP	GO:0060394	negative regulation of pathway-restricted SMAD protein phosphorylation	45677	12/18903	0.0126264275377705	0.0440157263966681	0.0189795142357225	PPARG	1	0.833333333333333
GO:0060442	BP	GO:0060442	branching involved in prostate gland morphogenesis	45677	12/18903	0.0126264275377705	0.0440157263966681	0.0189795142357225	ESR1	1	0.833333333333333
GO:0060736	BP	GO:0060736	prostate gland growth	45677	12/18903	0.0126264275377705	0.0440157263966681	0.0189795142357225	ESR1	1	0.833333333333333
GO:0070417	BP	GO:0070417	cellular response to cold	45677	12/18903	0.0126264275377705	0.0440157263966681	0.0189795142357225	FOXO1	1	0.833333333333333
GO:0072017	BP	GO:0072017	distal tubule development	45677	12/18903	0.0126264275377705	0.0440157263966681	0.0189795142357225	PKD2	1	0.833333333333333
GO:0072070	BP	GO:0072070	loop of Henle development	45677	12/18903	0.0126264275377705	0.0440157263966681	0.0189795142357225	PKD2	1	0.833333333333333
GO:1902065	BP	GO:1902065	response to L-glutamate	45677	12/18903	0.0126264275377705	0.0440157263966681	0.0189795142357225	AIFM1	1	0.833333333333333
GO:1903800	BP	GO:1903800	positive regulation of miRNA maturation	45677	12/18903	0.0126264275377705	0.0440157263966681	0.0189795142357225	TP53	1	0.833333333333333
GO:1904177	BP	GO:1904177	regulation of adipose tissue development	45677	12/18903	0.0126264275377705	0.0440157263966681	0.0189795142357225	PPARG	1	0.833333333333333
GO:0044772	BP	GO:0044772	mitotic cell cycle phase transition	45736	473/18903	0.0129304162428074	0.044895847631899	0.0193590211729178	EIF4EBP1/PKD2/TP53	3	0.0634249471458774
GO:1903131	BP	GO:1903131	mononuclear cell differentiation	45736	473/18903	0.0129304162428074	0.044895847631899	0.0193590211729178	PPARG/IL1B/TP53	3	0.0634249471458774
GO:0031960	BP	GO:0031960	response to corticosteroid	45708	165/18903	0.0129787848454169	0.0449741987784524	0.0193928060680708	AIFM1/SRC	2	0.121212121212121
GO:0019693	BP	GO:0019693	ribose phosphate metabolic process	45736	475/18903	0.0130778693171132	0.0452276313883498	0.0195020858237653	GAPDH/LDHA/PGK1	3	0.0631578947368421
GO:0006163	BP	GO:0006163	purine nucleotide metabolic process	45736	476/18903	0.0131519615453498	0.0453937999476132	0.0195737374536316	GAPDH/LDHA/PGK1	3	0.0630252100840336
GO:0043271	BP	GO:0043271	negative regulation of ion transport	45708	167/18903	0.0132795364584133	0.0457387457366817	0.0197224775529128	CNR1/PKD2	2	0.119760479041916
GO:0002863	BP	GO:0002863	positive regulation of inflammatory response to antigenic stimulus	45677	13/18903	0.0136717650767706	0.0457387457366817	0.0197224775529128	CNR1	1	0.769230769230769
GO:0009415	BP	GO:0009415	response to water	45677	13/18903	0.0136717650767706	0.0457387457366817	0.0197224775529128	PKD2	1	0.769230769230769
GO:0010745	BP	GO:0010745	negative regulation of macrophage derived foam cell differentiation	45677	13/18903	0.0136717650767706	0.0457387457366817	0.0197224775529128	PPARG	1	0.769230769230769
GO:0031392	BP	GO:0031392	regulation of prostaglandin biosynthetic process	45677	13/18903	0.0136717650767706	0.0457387457366817	0.0197224775529128	IL1B	1	0.769230769230769
GO:0033079	BP	GO:0033079	immature T cell proliferation	45677	13/18903	0.0136717650767706	0.0457387457366817	0.0197224775529128	IL1B	1	0.769230769230769
GO:0033080	BP	GO:0033080	immature T cell proliferation in thymus	45677	13/18903	0.0136717650767706	0.0457387457366817	0.0197224775529128	IL1B	1	0.769230769230769
GO:0033604	BP	GO:0033604	negative regulation of catecholamine secretion	45677	13/18903	0.0136717650767706	0.0457387457366817	0.0197224775529128	CNR1	1	0.769230769230769
GO:0043471	BP	GO:0043471	regulation of cellular carbohydrate catabolic process	45677	13/18903	0.0136717650767706	0.0457387457366817	0.0197224775529128	TP53	1	0.769230769230769
GO:0051280	BP	GO:0051280	negative regulation of release of sequestered calcium ion into cytosol	45677	13/18903	0.0136717650767706	0.0457387457366817	0.0197224775529128	PKD2	1	0.769230769230769
GO:0070243	BP	GO:0070243	regulation of thymocyte apoptotic process	45677	13/18903	0.0136717650767706	0.0457387457366817	0.0197224775529128	TP53	1	0.769230769230769
GO:0070486	BP	GO:0070486	leukocyte aggregation	45677	13/18903	0.0136717650767706	0.0457387457366817	0.0197224775529128	IL1B	1	0.769230769230769
GO:0071389	BP	GO:0071389	cellular response to mineralocorticoid stimulus	45677	13/18903	0.0136717650767706	0.0457387457366817	0.0197224775529128	AIFM1	1	0.769230769230769
GO:0099550	BP	GO:0099550	trans-synaptic signaling, modulating synaptic transmission	45677	13/18903	0.0136717650767706	0.0457387457366817	0.0197224775529128	CNR1	1	0.769230769230769
GO:1901524	BP	GO:1901524	regulation of mitophagy	45677	13/18903	0.0136717650767706	0.0457387457366817	0.0197224775529128	TP53	1	0.769230769230769
GO:1903624	BP	GO:1903624	regulation of DNA catabolic process	45677	13/18903	0.0136717650767706	0.0457387457366817	0.0197224775529128	AIFM1	1	0.769230769230769
GO:0045785	BP	GO:0045785	positive regulation of cell adhesion	45736	484/18903	0.0137534943600579	0.0459240242712279	0.019802369375038	HSPD1/SRC/IL1B	3	0.0619834710743802
GO:2001242	BP	GO:2001242	regulation of intrinsic apoptotic signaling pathway	45708	172/18903	0.0140447305739927	0.04680681719019	0.0201830283381923	SRC/TP53	2	0.116279069767442
GO:0022407	BP	GO:0022407	regulation of cell-cell adhesion	45736	490/18903	0.0142149330780295	0.0472836418988652	0.0203886344269045	HSPD1/SRC/IL1B	3	0.0612244897959184
GO:0009267	BP	GO:0009267	cellular response to starvation	45708	175/18903	0.0145129131091293	0.0473248657305794	0.020406410080402	FOXO1/TP53	2	0.114285714285714
GO:0010469	BP	GO:0010469	regulation of signaling receptor activity	45708	175/18903	0.0145129131091293	0.0473248657305794	0.020406410080402	PPARG/SRC	2	0.114285714285714
GO:0032635	BP	GO:0032635	interleukin-6 production	45708	176/18903	0.0146704753607793	0.0473248657305794	0.020406410080402	HSPD1/IL1B	2	0.113636363636364
GO:0032675	BP	GO:0032675	regulation of interleukin-6 production	45708	176/18903	0.0146704753607793	0.0473248657305794	0.020406410080402	HSPD1/IL1B	2	0.113636363636364
GO:0030213	BP	GO:0030213	hyaluronan biosynthetic process	45677	14/18903	0.014716051191035	0.0473248657305794	0.020406410080402	IL1B	1	0.714285714285714
GO:0032306	BP	GO:0032306	regulation of prostaglandin secretion	45677	14/18903	0.014716051191035	0.0473248657305794	0.020406410080402	IL1B	1	0.714285714285714
GO:0032308	BP	GO:0032308	positive regulation of prostaglandin secretion	45677	14/18903	0.014716051191035	0.0473248657305794	0.020406410080402	IL1B	1	0.714285714285714
GO:0033004	BP	GO:0033004	negative regulation of mast cell activation	45677	14/18903	0.014716051191035	0.0473248657305794	0.020406410080402	CNR1	1	0.714285714285714
GO:0035791	BP	GO:0035791	platelet-derived growth factor receptor-beta signaling pathway	45677	14/18903	0.014716051191035	0.0473248657305794	0.020406410080402	SRC	1	0.714285714285714
GO:0046348	BP	GO:0046348	amino sugar catabolic process	45677	14/18903	0.014716051191035	0.0473248657305794	0.020406410080402	ALDH1A1	1	0.714285714285714
GO:0051645	BP	GO:0051645	Golgi localization	45677	14/18903	0.014716051191035	0.0473248657305794	0.020406410080402	YWHAZ	1	0.714285714285714
GO:0071236	BP	GO:0071236	cellular response to antibiotic	45677	14/18903	0.014716051191035	0.0473248657305794	0.020406410080402	TP53	1	0.714285714285714
GO:0071801	BP	GO:0071801	regulation of podosome assembly	45677	14/18903	0.014716051191035	0.0473248657305794	0.020406410080402	SRC	1	0.714285714285714
GO:0072350	BP	GO:0072350	tricarboxylic acid metabolic process	45677	14/18903	0.014716051191035	0.0473248657305794	0.020406410080402	IDH1	1	0.714285714285714
GO:0090128	BP	GO:0090128	regulation of synapse maturation	45677	14/18903	0.014716051191035	0.0473248657305794	0.020406410080402	YWHAZ	1	0.714285714285714
GO:0099171	BP	GO:0099171	presynaptic modulation of chemical synaptic transmission	45677	14/18903	0.014716051191035	0.0473248657305794	0.020406410080402	CNR1	1	0.714285714285714
GO:1904044	BP	GO:1904044	response to aldosterone	45677	14/18903	0.014716051191035	0.0473248657305794	0.020406410080402	AIFM1	1	0.714285714285714
GO:1905203	BP	GO:1905203	regulation of connective tissue replacement	45677	14/18903	0.014716051191035	0.0473248657305794	0.020406410080402	PPARG	1	0.714285714285714
GO:0044089	BP	GO:0044089	positive regulation of cellular component biogenesis	45736	498/18903	0.0148439562345413	0.0476482794047982	0.0205458655645294	SRC/TP53/ESR1	3	0.0602409638554217
GO:0048015	BP	GO:0048015	phosphatidylinositol-mediated signaling	45708	178/18903	0.0149878424066887	0.0477941112314645	0.0206087480262498	SRC/IRS1	2	0.112359550561798
GO:0002706	BP	GO:0002706	regulation of lymphocyte mediated immunity	45708	179/18903	0.0151476440196891	0.0477941112314645	0.0206087480262498	HSPD1/IL1B	2	0.111731843575419
GO:0002822	BP	GO:0002822	regulation of adaptive immune response based on somatic recombination of immune receptors built from immunoglobulin superfamily domains	45708	182/18903	0.01563150217825	0.0477941112314645	0.0206087480262498	HSPD1/IL1B	2	0.10989010989011
GO:0046890	BP	GO:0046890	regulation of lipid biosynthetic process	45708	182/18903	0.01563150217825	0.0477941112314645	0.0206087480262498	IDH1/IL1B	2	0.10989010989011
GO:0048017	BP	GO:0048017	inositol lipid-mediated signaling	45708	182/18903	0.01563150217825	0.0477941112314645	0.0206087480262498	SRC/IRS1	2	0.10989010989011
GO:0002836	BP	GO:0002836	positive regulation of response to tumor cell	45677	15/18903	0.0157592868825057	0.0477941112314645	0.0206087480262498	HSPD1	1	0.666666666666667
GO:0002839	BP	GO:0002839	positive regulation of immune response to tumor cell	45677	15/18903	0.0157592868825057	0.0477941112314645	0.0206087480262498	HSPD1	1	0.666666666666667
GO:0002864	BP	GO:0002864	regulation of acute inflammatory response to antigenic stimulus	45677	15/18903	0.0157592868825057	0.0477941112314645	0.0206087480262498	CNR1	1	0.666666666666667
GO:0010225	BP	GO:0010225	response to UV-C	45677	15/18903	0.0157592868825057	0.0477941112314645	0.0206087480262498	TP53	1	0.666666666666667
GO:0010889	BP	GO:0010889	regulation of sequestering of triglyceride	45677	15/18903	0.0157592868825057	0.0477941112314645	0.0206087480262498	PPARG	1	0.666666666666667
GO:0032725	BP	GO:0032725	positive regulation of granulocyte macrophage colony-stimulating factor production	45677	15/18903	0.0157592868825057	0.0477941112314645	0.0206087480262498	IL1B	1	0.666666666666667
GO:0034116	BP	GO:0034116	positive regulation of heterotypic cell-cell adhesion	45677	15/18903	0.0157592868825057	0.0477941112314645	0.0206087480262498	IL1B	1	0.666666666666667
GO:0038166	BP	GO:0038166	angiotensin-activated signaling pathway	45677	15/18903	0.0157592868825057	0.0477941112314645	0.0206087480262498	SRC	1	0.666666666666667
GO:0042994	BP	GO:0042994	cytoplasmic sequestering of transcription factor	45677	15/18903	0.0157592868825057	0.0477941112314645	0.0206087480262498	PKD2	1	0.666666666666667
GO:0045725	BP	GO:0045725	positive regulation of glycogen biosynthetic process	45677	15/18903	0.0157592868825057	0.0477941112314645	0.0206087480262498	IRS1	1	0.666666666666667
GO:0046322	BP	GO:0046322	negative regulation of fatty acid oxidation	45677	15/18903	0.0157592868825057	0.0477941112314645	0.0206087480262498	CNR1	1	0.666666666666667
GO:0048291	BP	GO:0048291	isotype switching to IgG isotypes	45677	15/18903	0.0157592868825057	0.0477941112314645	0.0206087480262498	HSPD1	1	0.666666666666667
GO:0048308	BP	GO:0048308	organelle inheritance	45677	15/18903	0.0157592868825057	0.0477941112314645	0.0206087480262498	YWHAZ	1	0.666666666666667
GO:0048313	BP	GO:0048313	Golgi inheritance	45677	15/18903	0.0157592868825057	0.0477941112314645	0.0206087480262498	YWHAZ	1	0.666666666666667
GO:0051284	BP	GO:0051284	positive regulation of sequestering of calcium ion	45677	15/18903	0.0157592868825057	0.0477941112314645	0.0206087480262498	PKD2	1	0.666666666666667
GO:0051290	BP	GO:0051290	protein heterotetramerization	45677	15/18903	0.0157592868825057	0.0477941112314645	0.0206087480262498	PKD2	1	0.666666666666667
GO:0060330	BP	GO:0060330	regulation of response to interferon-gamma	45677	15/18903	0.0157592868825057	0.0477941112314645	0.0206087480262498	PPARG	1	0.666666666666667
GO:0060334	BP	GO:0060334	regulation of interferon-gamma-mediated signaling pathway	45677	15/18903	0.0157592868825057	0.0477941112314645	0.0206087480262498	PPARG	1	0.666666666666667
GO:0060576	BP	GO:0060576	intestinal epithelial cell development	45677	15/18903	0.0157592868825057	0.0477941112314645	0.0206087480262498	SRC	1	0.666666666666667
GO:0070234	BP	GO:0070234	positive regulation of T cell apoptotic process	45677	15/18903	0.0157592868825057	0.0477941112314645	0.0206087480262498	TP53	1	0.666666666666667
GO:0071639	BP	GO:0071639	positive regulation of monocyte chemotactic protein-1 production	45677	15/18903	0.0157592868825057	0.0477941112314645	0.0206087480262498	IL1B	1	0.666666666666667
GO:0072075	BP	GO:0072075	metanephric mesenchyme development	45677	15/18903	0.0157592868825057	0.0477941112314645	0.0206087480262498	PKD2	1	0.666666666666667
GO:0097396	BP	GO:0097396	response to interleukin-17	45677	15/18903	0.0157592868825057	0.0477941112314645	0.0206087480262498	IL1B	1	0.666666666666667
GO:0097398	BP	GO:0097398	cellular response to interleukin-17	45677	15/18903	0.0157592868825057	0.0477941112314645	0.0206087480262498	IL1B	1	0.666666666666667
GO:2001279	BP	GO:2001279	regulation of unsaturated fatty acid biosynthetic process	45677	15/18903	0.0157592868825057	0.0477941112314645	0.0206087480262498	IL1B	1	0.666666666666667
GO:0007219	BP	GO:0007219	Notch signaling pathway	45708	183/18903	0.0157942673949074	0.0477941112314645	0.0206087480262498	SRC/NOTCH3	2	0.109289617486339
GO:0071466	BP	GO:0071466	cellular response to xenobiotic stimulus	45708	183/18903	0.0157942673949074	0.0477941112314645	0.0206087480262498	IL1B/TP53	2	0.109289617486339
GO:0097696	BP	GO:0097696	receptor signaling pathway via STAT	45708	183/18903	0.0157942673949074	0.0477941112314645	0.0206087480262498	PPARG/PKD2	2	0.109289617486339
GO:0050728	BP	GO:0050728	negative regulation of inflammatory response	45708	184/18903	0.0159577695610084	0.0482051860395798	0.0207860028579038	PPARG/SRC	2	0.108695652173913
GO:1905952	BP	GO:1905952	regulation of lipid localization	45708	185/18903	0.0161220071004123	0.0485330887323293	0.0209273939999898	PPARG/IL1B	2	0.108108108108108
GO:2000045	BP	GO:2000045	regulation of G1/S transition of mitotic cell cycle	45708	185/18903	0.0161220071004123	0.0485330887323293	0.0209273939999898	PKD2/TP53	2	0.108108108108108
GO:0009266	BP	GO:0009266	response to temperature stimulus	45708	186/18903	0.016286978439198	0.0489451783095209	0.0211050863985252	HSPD1/FOXO1	2	0.10752688172043
GO:0002221	BP	GO:0002221	pattern recognition receptor signaling pathway	45708	187/18903	0.0164526820056611	0.0492184331165001	0.0212229134554344	HSPD1/ESR1	2	0.106951871657754
GO:0002833	BP	GO:0002833	positive regulation of response to biotic stimulus	45708	188/18903	0.0166191162303113	0.0492184331165001	0.0212229134554344	HSPD1/SRC	2	0.106382978723404
GO:0010721	BP	GO:0010721	negative regulation of cell development	45708	188/18903	0.0166191162303113	0.0492184331165001	0.0212229134554344	IL1B/TP53	2	0.106382978723404
GO:0043123	BP	GO:0043123	positive regulation of I-kappaB kinase/NF-kappaB signaling	45708	189/18903	0.01678627954587	0.0492184331165001	0.0212229134554344	GAPDH/IL1B	2	0.105820105820106
GO:0006735	BP	GO:0006735	NADH regeneration	45677	16/18903	0.0168014731522189	0.0492184331165001	0.0212229134554344	PGK1	1	0.625
GO:0034349	BP	GO:0034349	glial cell apoptotic process	45677	16/18903	0.0168014731522189	0.0492184331165001	0.0212229134554344	TP53	1	0.625
GO:0034393	BP	GO:0034393	positive regulation of smooth muscle cell apoptotic process	45677	16/18903	0.0168014731522189	0.0492184331165001	0.0212229134554344	PPARG	1	0.625
GO:0046321	BP	GO:0046321	positive regulation of fatty acid oxidation	45677	16/18903	0.0168014731522189	0.0492184331165001	0.0212229134554344	IRS1	1	0.625
GO:0050872	BP	GO:0050872	white fat cell differentiation	45677	16/18903	0.0168014731522189	0.0492184331165001	0.0212229134554344	PPARG	1	0.625
GO:0051044	BP	GO:0051044	positive regulation of membrane protein ectodomain proteolysis	45677	16/18903	0.0168014731522189	0.0492184331165001	0.0212229134554344	IL1B	1	0.625
GO:0061621	BP	GO:0061621	canonical glycolysis	45677	16/18903	0.0168014731522189	0.0492184331165001	0.0212229134554344	PGK1	1	0.625
GO:0061718	BP	GO:0061718	glucose catabolic process to pyruvate	45677	16/18903	0.0168014731522189	0.0492184331165001	0.0212229134554344	PGK1	1	0.625
GO:0070875	BP	GO:0070875	positive regulation of glycogen metabolic process	45677	16/18903	0.0168014731522189	0.0492184331165001	0.0212229134554344	IRS1	1	0.625
GO:0071391	BP	GO:0071391	cellular response to estrogen stimulus	45677	16/18903	0.0168014731522189	0.0492184331165001	0.0212229134554344	ESR1	1	0.625
GO:0072176	BP	GO:0072176	nephric duct development	45677	16/18903	0.0168014731522189	0.0492184331165001	0.0212229134554344	PKD2	1	0.625
GO:0043433	BP	GO:0043433	negative regulation of DNA-binding transcription factor activity	45708	190/18903	0.0169541703872678	0.0494993617839325	0.0213440494692924	PKD2/ESR1	2	0.105263157894737
GO:0050777	BP	GO:0050777	negative regulation of immune response	45708	190/18903	0.0169541703872678	0.0494993617839325	0.0213440494692924	PPARG/SRC	2	0.105263157894737
GO:0008217	BP	GO:0008217	regulation of blood pressure	45708	191/18903	0.0171227871916417	0.049908056981658	0.0215202782165678	PPARG/CNR1	2	0.104712041884817
GO:0050731	BP	GO:0050731	positive regulation of peptidyl-tyrosine phosphorylation	45708	193/18903	0.0174621924488833	0.0505685706886936	0.021805090721821	SRC/TP53	2	0.103626943005181
GO:1901991	BP	GO:1901991	negative regulation of mitotic cell cycle phase transition	45708	194/18903	0.0176329777870347	0.0505685706886936	0.021805090721821	PKD2/TP53	2	0.103092783505155
GO:0032872	BP	GO:0032872	regulation of stress-activated MAPK cascade	45708	195/18903	0.0178044828587245	0.0505685706886936	0.021805090721821	FOXO1/IL1B	2	0.102564102564103
GO:0006103	BP	GO:0006103	2-oxoglutarate metabolic process	45677	17/18903	0.0178426110003136	0.0505685706886936	0.021805090721821	IDH1	1	0.588235294117647
GO:0017014	BP	GO:0017014	protein nitrosylation	45677	17/18903	0.0178426110003136	0.0505685706886936	0.021805090721821	GAPDH	1	0.588235294117647
GO:0018119	BP	GO:0018119	peptidyl-cysteine S-nitrosylation	45677	17/18903	0.0178426110003136	0.0505685706886936	0.021805090721821	GAPDH	1	0.588235294117647
GO:0030949	BP	GO:0030949	positive regulation of vascular endothelial growth factor receptor signaling pathway	45677	17/18903	0.0178426110003136	0.0505685706886936	0.021805090721821	IL1B	1	0.588235294117647
GO:0033623	BP	GO:0033623	regulation of integrin activation	45677	17/18903	0.0178426110003136	0.0505685706886936	0.021805090721821	SRC	1	0.588235294117647
GO:0051895	BP	GO:0051895	negative regulation of focal adhesion assembly	45677	17/18903	0.0178426110003136	0.0505685706886936	0.021805090721821	SRC	1	0.588235294117647
GO:0060253	BP	GO:0060253	negative regulation of glial cell proliferation	45677	17/18903	0.0178426110003136	0.0505685706886936	0.021805090721821	TP53	1	0.588235294117647
GO:0090399	BP	GO:0090399	replicative senescence	45677	17/18903	0.0178426110003136	0.0505685706886936	0.021805090721821	TP53	1	0.588235294117647
GO:0090594	BP	GO:0090594	inflammatory response to wounding	45677	17/18903	0.0178426110003136	0.0505685706886936	0.021805090721821	PPARG	1	0.588235294117647
GO:0150118	BP	GO:0150118	negative regulation of cell-substrate junction organization	45677	17/18903	0.0178426110003136	0.0505685706886936	0.021805090721821	SRC	1	0.588235294117647
GO:1901550	BP	GO:1901550	regulation of endothelial cell development	45677	17/18903	0.0178426110003136	0.0505685706886936	0.021805090721821	IL1B	1	0.588235294117647
GO:1903140	BP	GO:1903140	regulation of establishment of endothelial barrier	45677	17/18903	0.0178426110003136	0.0505685706886936	0.021805090721821	IL1B	1	0.588235294117647
GO:1905288	BP	GO:1905288	vascular associated smooth muscle cell apoptotic process	45677	17/18903	0.0178426110003136	0.0505685706886936	0.021805090721821	PPARG	1	0.588235294117647
GO:1905459	BP	GO:1905459	regulation of vascular associated smooth muscle cell apoptotic process	45677	17/18903	0.0178426110003136	0.0505685706886936	0.021805090721821	PPARG	1	0.588235294117647
GO:0002819	BP	GO:0002819	regulation of adaptive immune response	45708	198/18903	0.0183233009672914	0.0507909700394475	0.0219009889834016	HSPD1/IL1B	2	0.101010101010101
GO:0070302	BP	GO:0070302	regulation of stress-activated protein kinase signaling cascade	45708	198/18903	0.0183233009672914	0.0507909700394475	0.0219009889834016	FOXO1/IL1B	2	0.101010101010101
GO:0071897	BP	GO:0071897	DNA biosynthetic process	45708	198/18903	0.0183233009672914	0.0507909700394475	0.0219009889834016	SRC/TP53	2	0.101010101010101
GO:0001956	BP	GO:0001956	positive regulation of neurotransmitter secretion	45677	18/18903	0.0188827014260252	0.0507909700394475	0.0219009889834016	CNR1	1	0.555555555555556
GO:0002827	BP	GO:0002827	positive regulation of T-helper 1 type immune response	45677	18/18903	0.0188827014260252	0.0507909700394475	0.0219009889834016	IL1B	1	0.555555555555556
GO:0006309	BP	GO:0006309	apoptotic DNA fragmentation	45677	18/18903	0.0188827014260252	0.0507909700394475	0.0219009889834016	AIFM1	1	0.555555555555556
GO:0006977	BP	GO:0006977	DNA damage response, signal transduction by p53 class mediator resulting in cell cycle arrest	45677	18/18903	0.0188827014260252	0.0507909700394475	0.0219009889834016	TP53	1	0.555555555555556
GO:0006978	BP	GO:0006978	DNA damage response, signal transduction by p53 class mediator resulting in transcription of p21 class mediator	45677	18/18903	0.0188827014260252	0.0507909700394475	0.0219009889834016	TP53	1	0.555555555555556
GO:0016264	BP	GO:0016264	gap junction assembly	45677	18/18903	0.0188827014260252	0.0507909700394475	0.0219009889834016	IL1B	1	0.555555555555556
GO:0030540	BP	GO:0030540	female genitalia development	45677	18/18903	0.0188827014260252	0.0507909700394475	0.0219009889834016	ESR1	1	0.555555555555556
GO:0032310	BP	GO:0032310	prostaglandin secretion	45677	18/18903	0.0188827014260252	0.0507909700394475	0.0219009889834016	IL1B	1	0.555555555555556
GO:0032604	BP	GO:0032604	granulocyte macrophage colony-stimulating factor production	45677	18/18903	0.0188827014260252	0.0507909700394475	0.0219009889834016	IL1B	1	0.555555555555556
GO:0032645	BP	GO:0032645	regulation of granulocyte macrophage colony-stimulating factor production	45677	18/18903	0.0188827014260252	0.0507909700394475	0.0219009889834016	IL1B	1	0.555555555555556
GO:0032769	BP	GO:0032769	negative regulation of monooxygenase activity	45677	18/18903	0.0188827014260252	0.0507909700394475	0.0219009889834016	CNR1	1	0.555555555555556
GO:0035234	BP	GO:0035234	ectopic germ cell programmed cell death	45677	18/18903	0.0188827014260252	0.0507909700394475	0.0219009889834016	IL1B	1	0.555555555555556
GO:0036035	BP	GO:0036035	osteoclast development	45677	18/18903	0.0188827014260252	0.0507909700394475	0.0219009889834016	SRC	1	0.555555555555556
GO:0038128	BP	GO:0038128	ERBB2 signaling pathway	45677	18/18903	0.0188827014260252	0.0507909700394475	0.0219009889834016	SRC	1	0.555555555555556
GO:0043649	BP	GO:0043649	dicarboxylic acid catabolic process	45677	18/18903	0.0188827014260252	0.0507909700394475	0.0219009889834016	QPRT	1	0.555555555555556
GO:0045722	BP	GO:0045722	positive regulation of gluconeogenesis	45677	18/18903	0.0188827014260252	0.0507909700394475	0.0219009889834016	FOXO1	1	0.555555555555556
GO:0045780	BP	GO:0045780	positive regulation of bone resorption	45677	18/18903	0.0188827014260252	0.0507909700394475	0.0219009889834016	SRC	1	0.555555555555556
GO:0046827	BP	GO:0046827	positive regulation of protein export from nucleus	45677	18/18903	0.0188827014260252	0.0507909700394475	0.0219009889834016	IL1B	1	0.555555555555556
GO:0051900	BP	GO:0051900	regulation of mitochondrial depolarization	45677	18/18903	0.0188827014260252	0.0507909700394475	0.0219009889834016	SRC	1	0.555555555555556
GO:0060391	BP	GO:0060391	positive regulation of SMAD protein signal transduction	45677	18/18903	0.0188827014260252	0.0507909700394475	0.0219009889834016	PPARG	1	0.555555555555556
GO:0060602	BP	GO:0060602	branch elongation of an epithelium	45677	18/18903	0.0188827014260252	0.0507909700394475	0.0219009889834016	ESR1	1	0.555555555555556
GO:0061620	BP	GO:0061620	glycolytic process through glucose-6-phosphate	45677	18/18903	0.0188827014260252	0.0507909700394475	0.0219009889834016	PGK1	1	0.555555555555556
GO:0070230	BP	GO:0070230	positive regulation of lymphocyte apoptotic process	45677	18/18903	0.0188827014260252	0.0507909700394475	0.0219009889834016	TP53	1	0.555555555555556
GO:0071071	BP	GO:0071071	regulation of phospholipid biosynthetic process	45677	18/18903	0.0188827014260252	0.0507909700394475	0.0219009889834016	IDH1	1	0.555555555555556
GO:0072673	BP	GO:0072673	lamellipodium morphogenesis	45677	18/18903	0.0188827014260252	0.0507909700394475	0.0219009889834016	SRC	1	0.555555555555556
GO:0086103	BP	GO:0086103	G protein-coupled receptor signaling pathway involved in heart process	45677	18/18903	0.0188827014260252	0.0507909700394475	0.0219009889834016	SRC	1	0.555555555555556
GO:0098962	BP	GO:0098962	regulation of postsynaptic neurotransmitter receptor activity	45677	18/18903	0.0188827014260252	0.0507909700394475	0.0219009889834016	SRC	1	0.555555555555556
GO:0150078	BP	GO:0150078	positive regulation of neuroinflammatory response	45677	18/18903	0.0188827014260252	0.0507909700394475	0.0219009889834016	IL1B	1	0.555555555555556
GO:2000641	BP	GO:2000641	regulation of early endosome to late endosome transport	45677	18/18903	0.0188827014260252	0.0507909700394475	0.0219009889834016	SRC	1	0.555555555555556
GO:2000811	BP	GO:2000811	negative regulation of anoikis	45677	18/18903	0.0188827014260252	0.0507909700394475	0.0219009889834016	SRC	1	0.555555555555556
GO:1901888	BP	GO:1901888	regulation of cell junction assembly	45708	204/18903	0.0193801611767635	0.0520487225440658	0.0224433299492484	SRC/IL1B	2	0.0980392156862745
GO:1901654	BP	GO:1901654	response to ketone	45708	205/18903	0.0195587785917751	0.0521375409616624	0.0224816283157453	AIFM1/SRC	2	0.0975609756097561
GO:0002285	BP	GO:0002285	lymphocyte activation involved in immune response	45708	207/18903	0.0199181202431388	0.0521375409616624	0.0224816283157453	HSPD1/TP53	2	0.0966183574879227
GO:0006098	BP	GO:0006098	pentose-phosphate shunt	45677	19/18903	0.019921745427692	0.0521375409616624	0.0224816283157453	TP53	1	0.526315789473684
GO:0006837	BP	GO:0006837	serotonin transport	45677	19/18903	0.019921745427692	0.0521375409616624	0.0224816283157453	CNR1	1	0.526315789473684
GO:0010663	BP	GO:0010663	positive regulation of striated muscle cell apoptotic process	45677	19/18903	0.019921745427692	0.0521375409616624	0.0224816283157453	TP53	1	0.526315789473684
GO:0010666	BP	GO:0010666	positive regulation of cardiac muscle cell apoptotic process	45677	19/18903	0.019921745427692	0.0521375409616624	0.0224816283157453	TP53	1	0.526315789473684
GO:0010885	BP	GO:0010885	regulation of cholesterol storage	45677	19/18903	0.019921745427692	0.0521375409616624	0.0224816283157453	PPARG	1	0.526315789473684
GO:0035743	BP	GO:0035743	CD4-positive, alpha-beta T cell cytokine production	45677	19/18903	0.019921745427692	0.0521375409616624	0.0224816283157453	IL1B	1	0.526315789473684
GO:0036003	BP	GO:0036003	positive regulation of transcription from RNA polymerase II promoter in response to stress	45677	19/18903	0.019921745427692	0.0521375409616624	0.0224816283157453	TP53	1	0.526315789473684
GO:0042772	BP	GO:0042772	DNA damage response, signal transduction resulting in transcription	45677	19/18903	0.019921745427692	0.0521375409616624	0.0224816283157453	TP53	1	0.526315789473684
GO:0045947	BP	GO:0045947	negative regulation of translational initiation	45677	19/18903	0.019921745427692	0.0521375409616624	0.0224816283157453	EIF4EBP1	1	0.526315789473684
GO:0061615	BP	GO:0061615	glycolytic process through fructose-6-phosphate	45677	19/18903	0.019921745427692	0.0521375409616624	0.0224816283157453	PGK1	1	0.526315789473684
GO:0070242	BP	GO:0070242	thymocyte apoptotic process	45677	19/18903	0.019921745427692	0.0521375409616624	0.0224816283157453	TP53	1	0.526315789473684
GO:0071800	BP	GO:0071800	podosome assembly	45677	19/18903	0.019921745427692	0.0521375409616624	0.0224816283157453	SRC	1	0.526315789473684
GO:0072074	BP	GO:0072074	kidney mesenchyme development	45677	19/18903	0.019921745427692	0.0521375409616624	0.0224816283157453	PKD2	1	0.526315789473684
GO:1902894	BP	GO:1902894	negative regulation of miRNA transcription	45677	19/18903	0.019921745427692	0.0521375409616624	0.0224816283157453	PPARG	1	0.526315789473684
GO:2000774	BP	GO:2000774	positive regulation of cellular senescence	45677	19/18903	0.019921745427692	0.0521375409616624	0.0224816283157453	TP53	1	0.526315789473684
GO:0045216	BP	GO:0045216	cell-cell junction organization	45708	208/18903	0.020098841425845	0.0525221598279578	0.0226474753855493	SRC/IL1B	2	0.0961538461538462
GO:0045732	BP	GO:0045732	positive regulation of protein catabolic process	45708	209/18903	0.0202802608144066	0.0529169080830998	0.0228176902324083	FOXO1/IL1B	2	0.0956937799043062
GO:0007623	BP	GO:0007623	circadian rhythm	45708	210/18903	0.0204623768874015	0.0532346908781822	0.0229547176900215	PPARG/TP53	2	0.0952380952380952
GO:0042594	BP	GO:0042594	response to starvation	45708	211/18903	0.0206451881255638	0.0532346908781822	0.0229547176900215	FOXO1/TP53	2	0.0947867298578199
GO:0042098	BP	GO:0042098	T cell proliferation	45708	212/18903	0.0208286930117805	0.0532346908781822	0.0229547176900215	IL1B/TP53	2	0.0943396226415094
GO:0002837	BP	GO:0002837	regulation of immune response to tumor cell	45677	20/18903	0.0209597440027528	0.0532346908781822	0.0229547176900215	HSPD1	1	0.5
GO:0008340	BP	GO:0008340	determination of adult lifespan	45677	20/18903	0.0209597440027528	0.0532346908781822	0.0229547176900215	TP53	1	0.5
GO:0014856	BP	GO:0014856	skeletal muscle cell proliferation	45677	20/18903	0.0209597440027528	0.0532346908781822	0.0229547176900215	SRC	1	0.5
GO:0015732	BP	GO:0015732	prostaglandin transport	45677	20/18903	0.0209597440027528	0.0532346908781822	0.0229547176900215	IL1B	1	0.5
GO:0032211	BP	GO:0032211	negative regulation of telomere maintenance via telomerase	45677	20/18903	0.0209597440027528	0.0532346908781822	0.0229547176900215	SRC	1	0.5
GO:0042953	BP	GO:0042953	lipoprotein transport	45677	20/18903	0.0209597440027528	0.0532346908781822	0.0229547176900215	PPARG	1	0.5
GO:0051882	BP	GO:0051882	mitochondrial depolarization	45677	20/18903	0.0209597440027528	0.0532346908781822	0.0229547176900215	SRC	1	0.5
GO:0055093	BP	GO:0055093	response to hyperoxia	45677	20/18903	0.0209597440027528	0.0532346908781822	0.0229547176900215	FOXO1	1	0.5
GO:0060749	BP	GO:0060749	mammary gland alveolus development	45677	20/18903	0.0209597440027528	0.0532346908781822	0.0229547176900215	ESR1	1	0.5
GO:0061377	BP	GO:0061377	mammary gland lobule development	45677	20/18903	0.0209597440027528	0.0532346908781822	0.0229547176900215	ESR1	1	0.5
GO:0070314	BP	GO:0070314	G1 to G0 transition	45677	20/18903	0.0209597440027528	0.0532346908781822	0.0229547176900215	TP53	1	0.5
GO:0072234	BP	GO:0072234	metanephric nephron tubule development	45677	20/18903	0.0209597440027528	0.0532346908781822	0.0229547176900215	PKD2	1	0.5
GO:0097709	BP	GO:0097709	connective tissue replacement	45677	20/18903	0.0209597440027528	0.0532346908781822	0.0229547176900215	PPARG	1	0.5
GO:2000269	BP	GO:2000269	regulation of fibroblast apoptotic process	45677	20/18903	0.0209597440027528	0.0532346908781822	0.0229547176900215	TP53	1	0.5
GO:2000629	BP	GO:2000629	negative regulation of miRNA metabolic process	45677	20/18903	0.0209597440027528	0.0532346908781822	0.0229547176900215	PPARG	1	0.5
GO:0030258	BP	GO:0030258	lipid modification	45708	213/18903	0.0210128900310897	0.0532346908781822	0.0229547176900215	CNR1/IRS1	2	0.0938967136150235
GO:1902806	BP	GO:1902806	regulation of cell cycle G1/S phase transition	45708	213/18903	0.0210128900310897	0.0532346908781822	0.0229547176900215	PKD2/TP53	2	0.0938967136150235
GO:0006469	BP	GO:0006469	negative regulation of protein kinase activity	45708	216/18903	0.0215696187701635	0.0543062958520177	0.0234167921238884	PPARG/IL1B	2	0.0925925925925926
GO:0002573	BP	GO:0002573	myeloid leukocyte differentiation	45708	218/18903	0.0219442042506006	0.0543062958520177	0.0234167921238884	PPARG/SRC	2	0.0917431192660551
GO:0043491	BP	GO:0043491	protein kinase B signaling	45708	218/18903	0.0219442042506006	0.0543062958520177	0.0234167921238884	SRC/IL1B	2	0.0917431192660551
GO:0043523	BP	GO:0043523	regulation of neuron apoptotic process	45708	218/18903	0.0219442042506006	0.0543062958520177	0.0234167921238884	AIFM1/TP53	2	0.0917431192660551
GO:0002834	BP	GO:0002834	regulation of response to tumor cell	45677	21/18903	0.0219966981477479	0.0543062958520177	0.0234167921238884	HSPD1	1	0.476190476190476
GO:0007413	BP	GO:0007413	axonal fasciculation	45677	21/18903	0.0219966981477479	0.0543062958520177	0.0234167921238884	CNR1	1	0.476190476190476
GO:0010829	BP	GO:0010829	negative regulation of glucose transmembrane transport	45677	21/18903	0.0219966981477479	0.0543062958520177	0.0234167921238884	IL1B	1	0.476190476190476
GO:0010878	BP	GO:0010878	cholesterol storage	45677	21/18903	0.0219966981477479	0.0543062958520177	0.0234167921238884	PPARG	1	0.476190476190476
GO:0032305	BP	GO:0032305	positive regulation of icosanoid secretion	45677	21/18903	0.0219966981477479	0.0543062958520177	0.0234167921238884	IL1B	1	0.476190476190476
GO:0038083	BP	GO:0038083	peptidyl-tyrosine autophosphorylation	45677	21/18903	0.0219966981477479	0.0543062958520177	0.0234167921238884	SRC	1	0.476190476190476
GO:0044872	BP	GO:0044872	lipoprotein localization	45677	21/18903	0.0219966981477479	0.0543062958520177	0.0234167921238884	PPARG	1	0.476190476190476
GO:0045056	BP	GO:0045056	transcytosis	45677	21/18903	0.0219966981477479	0.0543062958520177	0.0234167921238884	SRC	1	0.476190476190476
GO:0060252	BP	GO:0060252	positive regulation of glial cell proliferation	45677	21/18903	0.0219966981477479	0.0543062958520177	0.0234167921238884	IL1B	1	0.476190476190476
GO:0060353	BP	GO:0060353	regulation of cell adhesion molecule production	45677	21/18903	0.0219966981477479	0.0543062958520177	0.0234167921238884	IL1B	1	0.476190476190476
GO:0071605	BP	GO:0071605	monocyte chemotactic protein-1 production	45677	21/18903	0.0219966981477479	0.0543062958520177	0.0234167921238884	IL1B	1	0.476190476190476
GO:0071637	BP	GO:0071637	regulation of monocyte chemotactic protein-1 production	45677	21/18903	0.0219966981477479	0.0543062958520177	0.0234167921238884	IL1B	1	0.476190476190476
GO:0106030	BP	GO:0106030	neuron projection fasciculation	45677	21/18903	0.0219966981477479	0.0543062958520177	0.0234167921238884	CNR1	1	0.476190476190476
GO:1901522	BP	GO:1901522	positive regulation of transcription from RNA polymerase II promoter involved in cellular response to chemical stimulus	45677	21/18903	0.0219966981477479	0.0543062958520177	0.0234167921238884	TP53	1	0.476190476190476
GO:0071222	BP	GO:0071222	cellular response to lipopolysaccharide	45708	222/18903	0.0227015602867729	0.0558356568011882	0.0240762502376715	SRC/IL1B	2	0.0900900900900901
GO:0002223	BP	GO:0002223	stimulatory C-type lectin receptor signaling pathway	45677	22/18903	0.0230326088583215	0.0558356568011882	0.0240762502376715	SRC	1	0.454545454545455
GO:0006740	BP	GO:0006740	NADPH regeneration	45677	22/18903	0.0230326088583215	0.0558356568011882	0.0240762502376715	TP53	1	0.454545454545455
GO:0007620	BP	GO:0007620	copulation	45677	22/18903	0.0230326088583215	0.0558356568011882	0.0240762502376715	CNR1	1	0.454545454545455
GO:0010888	BP	GO:0010888	negative regulation of lipid storage	45677	22/18903	0.0230326088583215	0.0558356568011882	0.0240762502376715	PPARG	1	0.454545454545455
GO:0030449	BP	GO:0030449	regulation of complement activation	45677	22/18903	0.0230326088583215	0.0558356568011882	0.0240762502376715	IL1B	1	0.454545454545455
GO:0032303	BP	GO:0032303	regulation of icosanoid secretion	45677	22/18903	0.0230326088583215	0.0558356568011882	0.0240762502376715	IL1B	1	0.454545454545455
GO:0032780	BP	GO:0032780	negative regulation of ATP-dependent activity	45677	22/18903	0.0230326088583215	0.0558356568011882	0.0240762502376715	TP53	1	0.454545454545455
GO:0034104	BP	GO:0034104	negative regulation of tissue remodeling	45677	22/18903	0.0230326088583215	0.0558356568011882	0.0240762502376715	PPARG	1	0.454545454545455
GO:0051220	BP	GO:0051220	cytoplasmic sequestering of protein	45677	22/18903	0.0230326088583215	0.0558356568011882	0.0240762502376715	PKD2	1	0.454545454545455
GO:0071404	BP	GO:0071404	cellular response to low-density lipoprotein particle stimulus	45677	22/18903	0.0230326088583215	0.0558356568011882	0.0240762502376715	PPARG	1	0.454545454545455
GO:1990840	BP	GO:1990840	response to lectin	45677	22/18903	0.0230326088583215	0.0558356568011882	0.0240762502376715	SRC	1	0.454545454545455
GO:1990858	BP	GO:1990858	cellular response to lectin	45677	22/18903	0.0230326088583215	0.0558356568011882	0.0240762502376715	SRC	1	0.454545454545455
GO:0097191	BP	GO:0097191	extrinsic apoptotic signaling pathway	45708	224/18903	0.0230843068939862	0.0558832596058582	0.0240967764945996	SRC/IL1B	2	0.0892857142857143
GO:0031065	BP	GO:0031065	positive regulation of histone deacetylation	45677	23/18903	0.0240674771292199	0.0574652227893565	0.0247789166117707	TP53	1	0.434782608695652
GO:0032042	BP	GO:0032042	mitochondrial DNA metabolic process	45677	23/18903	0.0240674771292199	0.0574652227893565	0.0247789166117707	TP53	1	0.434782608695652
GO:0032727	BP	GO:0032727	positive regulation of interferon-alpha production	45677	23/18903	0.0240674771292199	0.0574652227893565	0.0247789166117707	HSPD1	1	0.434782608695652
GO:0045723	BP	GO:0045723	positive regulation of fatty acid biosynthetic process	45677	23/18903	0.0240674771292199	0.0574652227893565	0.0247789166117707	IL1B	1	0.434782608695652
GO:0048143	BP	GO:0048143	astrocyte activation	45677	23/18903	0.0240674771292199	0.0574652227893565	0.0247789166117707	IL1B	1	0.434782608695652
GO:0051131	BP	GO:0051131	chaperone-mediated protein complex assembly	45677	23/18903	0.0240674771292199	0.0574652227893565	0.0247789166117707	HSPD1	1	0.434782608695652
GO:0072170	BP	GO:0072170	metanephric tubule development	45677	23/18903	0.0240674771292199	0.0574652227893565	0.0247789166117707	PKD2	1	0.434782608695652
GO:0072243	BP	GO:0072243	metanephric nephron epithelium development	45677	23/18903	0.0240674771292199	0.0574652227893565	0.0247789166117707	PKD2	1	0.434782608695652
GO:0097150	BP	GO:0097150	neuronal stem cell population maintenance	45677	23/18903	0.0240674771292199	0.0574652227893565	0.0247789166117707	FOXO1	1	0.434782608695652
GO:2000178	BP	GO:2000178	negative regulation of neural precursor cell proliferation	45677	23/18903	0.0240674771292199	0.0574652227893565	0.0247789166117707	TP53	1	0.434782608695652
GO:0008037	BP	GO:0008037	cell recognition	45708	230/18903	0.0242486780944921	0.0578186674674416	0.0249313214190617	YWHAZ/CNR1	2	0.0869565217391304
GO:0060348	BP	GO:0060348	bone development	45708	233/18903	0.0248398642651223	0.0587269433454169	0.0253229685953605	SRC/TP53	2	0.0858369098712446
GO:2001234	BP	GO:2001234	negative regulation of apoptotic signaling pathway	45708	233/18903	0.0248398642651223	0.0587269433454169	0.0253229685953605	SRC/IL1B	2	0.0858369098712446
GO:0071219	BP	GO:0071219	cellular response to molecule of bacterial origin	45708	234/18903	0.0250382499058508	0.0587269433454169	0.0253229685953605	SRC/IL1B	2	0.0854700854700855
GO:0002755	BP	GO:0002755	MyD88-dependent toll-like receptor signaling pathway	45677	24/18903	0.0251013039542947	0.0587269433454169	0.0253229685953605	HSPD1	1	0.416666666666667
GO:0002922	BP	GO:0002922	positive regulation of humoral immune response	45677	24/18903	0.0251013039542947	0.0587269433454169	0.0253229685953605	IL1B	1	0.416666666666667
GO:0010623	BP	GO:0010623	programmed cell death involved in cell development	45677	24/18903	0.0251013039542947	0.0587269433454169	0.0253229685953605	IL1B	1	0.416666666666667
GO:0010640	BP	GO:0010640	regulation of platelet-derived growth factor receptor signaling pathway	45677	24/18903	0.0251013039542947	0.0587269433454169	0.0253229685953605	SRC	1	0.416666666666667
GO:0035357	BP	GO:0035357	peroxisome proliferator activated receptor signaling pathway	45677	24/18903	0.0251013039542947	0.0587269433454169	0.0253229685953605	PPARG	1	0.416666666666667
GO:0036120	BP	GO:0036120	cellular response to platelet-derived growth factor stimulus	45677	24/18903	0.0251013039542947	0.0587269433454169	0.0253229685953605	SRC	1	0.416666666666667
GO:0048011	BP	GO:0048011	neurotrophin TRK receptor signaling pathway	45677	24/18903	0.0251013039542947	0.0587269433454169	0.0253229685953605	SRC	1	0.416666666666667
GO:0051043	BP	GO:0051043	regulation of membrane protein ectodomain proteolysis	45677	24/18903	0.0251013039542947	0.0587269433454169	0.0253229685953605	IL1B	1	0.416666666666667
GO:0051590	BP	GO:0051590	positive regulation of neurotransmitter transport	45677	24/18903	0.0251013039542947	0.0587269433454169	0.0253229685953605	CNR1	1	0.416666666666667
GO:0060352	BP	GO:0060352	cell adhesion molecule production	45677	24/18903	0.0251013039542947	0.0587269433454169	0.0253229685953605	IL1B	1	0.416666666666667
GO:2000637	BP	GO:2000637	positive regulation of miRNA-mediated gene silencing	45677	24/18903	0.0251013039542947	0.0587269433454169	0.0253229685953605	TP53	1	0.416666666666667
GO:0072593	BP	GO:0072593	reactive oxygen species metabolic process	45708	235/18903	0.0252372948896383	0.0589659584351738	0.0254260315383121	FOXO1/TP53	2	0.0851063829787234
GO:0002274	BP	GO:0002274	myeloid leukocyte activation	45708	237/18903	0.0256373570237719	0.0597405257920246	0.0257600238037899	HSPD1/CNR1	2	0.0843881856540084
GO:0034764	BP	GO:0034764	positive regulation of transmembrane transport	45708	237/18903	0.0256373570237719	0.0597405257920246	0.0257600238037899	PKD2/IRS1	2	0.0843881856540084
GO:0051403	BP	GO:0051403	stress-activated MAPK cascade	45708	239/18903	0.0260400389631853	0.0599364729461774	0.0258445159184532	FOXO1/IL1B	2	0.0836820083682008
GO:0034114	BP	GO:0034114	regulation of heterotypic cell-cell adhesion	45677	25/18903	0.026134090326503	0.0599364729461774	0.0258445159184532	IL1B	1	0.4
GO:0035330	BP	GO:0035330	regulation of hippo signaling	45677	25/18903	0.026134090326503	0.0599364729461774	0.0258445159184532	SRC	1	0.4
GO:0045980	BP	GO:0045980	negative regulation of nucleotide metabolic process	45677	25/18903	0.026134090326503	0.0599364729461774	0.0258445159184532	TP53	1	0.4
GO:0048745	BP	GO:0048745	smooth muscle tissue development	45677	25/18903	0.026134090326503	0.0599364729461774	0.0258445159184532	PKD2	1	0.4
GO:0060148	BP	GO:0060148	positive regulation of post-transcriptional gene silencing	45677	25/18903	0.026134090326503	0.0599364729461774	0.0258445159184532	TP53	1	0.4
GO:0060575	BP	GO:0060575	intestinal epithelial cell differentiation	45677	25/18903	0.026134090326503	0.0599364729461774	0.0258445159184532	SRC	1	0.4
GO:0072273	BP	GO:0072273	metanephric nephron morphogenesis	45677	25/18903	0.026134090326503	0.0599364729461774	0.0258445159184532	PKD2	1	0.4
GO:1900370	BP	GO:1900370	positive regulation of post-transcriptional gene silencing by RNA	45677	25/18903	0.026134090326503	0.0599364729461774	0.0258445159184532	TP53	1	0.4
GO:1905563	BP	GO:1905563	negative regulation of vascular endothelial cell proliferation	45677	25/18903	0.026134090326503	0.0599364729461774	0.0258445159184532	PPARG	1	0.4
GO:2000193	BP	GO:2000193	positive regulation of fatty acid transport	45677	25/18903	0.026134090326503	0.0599364729461774	0.0258445159184532	IL1B	1	0.4
GO:2000209	BP	GO:2000209	regulation of anoikis	45677	25/18903	0.026134090326503	0.0599364729461774	0.0258445159184532	SRC	1	0.4
GO:0033673	BP	GO:0033673	negative regulation of kinase activity	45708	240/18903	0.0262423587113976	0.0600268	0.0258834702582372	PPARG/IL1B	2	0.0833333333333333
GO:0045088	BP	GO:0045088	regulation of innate immune response	45708	240/18903	0.0262423587113976	0.0600268	0.0258834702582372	PPARG/SRC	2	0.0833333333333333
GO:0002703	BP	GO:0002703	regulation of leukocyte mediated immunity	45708	241/18903	0.0264453290369271	0.0603327336536178	0.0260153829324414	HSPD1/IL1B	2	0.0829875518672199
GO:0042445	BP	GO:0042445	hormone metabolic process	45708	241/18903	0.0264453290369271	0.0603327336536178	0.0260153829324414	ALDH1A1/ESR1	2	0.0829875518672199
GO:0065004	BP	GO:0065004	protein-DNA complex assembly	45708	242/18903	0.0266489484861087	0.0607051978277823	0.0261759889174965	TP53/ESR1	2	0.0826446280991736
GO:0045444	BP	GO:0045444	fat cell differentiation	45708	244/18903	0.0270581289511498	0.0607051978277823	0.0261759889174965	PPARG/FOXO1	2	0.0819672131147541
GO:0000737	BP	GO:0000737	DNA catabolic process, endonucleolytic	45677	26/18903	0.027165837237906	0.0607051978277823	0.0261759889174965	AIFM1	1	0.384615384615385
GO:0002433	BP	GO:0002433	immune response-regulating cell surface receptor signaling pathway involved in phagocytosis	45677	26/18903	0.027165837237906	0.0607051978277823	0.0261759889174965	SRC	1	0.384615384615385
GO:0002438	BP	GO:0002438	acute inflammatory response to antigenic stimulus	45677	26/18903	0.027165837237906	0.0607051978277823	0.0261759889174965	CNR1	1	0.384615384615385
GO:0002726	BP	GO:0002726	positive regulation of T cell cytokine production	45677	26/18903	0.027165837237906	0.0607051978277823	0.0261759889174965	IL1B	1	0.384615384615385
GO:0009435	BP	GO:0009435	NAD biosynthetic process	45677	26/18903	0.027165837237906	0.0607051978277823	0.0261759889174965	QPRT	1	0.384615384615385
GO:0010954	BP	GO:0010954	positive regulation of protein processing	45677	26/18903	0.027165837237906	0.0607051978277823	0.0261759889174965	SRC	1	0.384615384615385
GO:0033598	BP	GO:0033598	mammary gland epithelial cell proliferation	45677	26/18903	0.027165837237906	0.0607051978277823	0.0261759889174965	ESR1	1	0.384615384615385
GO:0033622	BP	GO:0033622	integrin activation	45677	26/18903	0.027165837237906	0.0607051978277823	0.0261759889174965	SRC	1	0.384615384615385
GO:0036119	BP	GO:0036119	response to platelet-derived growth factor	45677	26/18903	0.027165837237906	0.0607051978277823	0.0261759889174965	SRC	1	0.384615384615385
GO:0038096	BP	GO:0038096	Fc-gamma receptor signaling pathway involved in phagocytosis	45677	26/18903	0.027165837237906	0.0607051978277823	0.0261759889174965	SRC	1	0.384615384615385
GO:0044346	BP	GO:0044346	fibroblast apoptotic process	45677	26/18903	0.027165837237906	0.0607051978277823	0.0261759889174965	TP53	1	0.384615384615385
GO:0060314	BP	GO:0060314	regulation of ryanodine-sensitive calcium-release channel activity	45677	26/18903	0.027165837237906	0.0607051978277823	0.0261759889174965	PKD2	1	0.384615384615385
GO:0060740	BP	GO:0060740	prostate gland epithelium morphogenesis	45677	26/18903	0.027165837237906	0.0607051978277823	0.0261759889174965	ESR1	1	0.384615384615385
GO:0070102	BP	GO:0070102	interleukin-6-mediated signaling pathway	45677	26/18903	0.027165837237906	0.0607051978277823	0.0261759889174965	SRC	1	0.384615384615385
GO:0031098	BP	GO:0031098	stress-activated protein kinase signaling cascade	45708	246/18903	0.0274698885186944	0.0612276415448649	0.0264012658532074	FOXO1/IL1B	2	0.0813008130081301
GO:0045930	BP	GO:0045930	negative regulation of mitotic cell cycle	45708	246/18903	0.0274698885186944	0.0612276415448649	0.0264012658532074	PKD2/TP53	2	0.0813008130081301
GO:0031330	BP	GO:0031330	negative regulation of cellular catabolic process	45708	247/18903	0.0276767318537665	0.0614332238995885	0.0264899126516932	CNR1/TP53	2	0.0809716599190283
GO:0051259	BP	GO:0051259	protein complex oligomerization	45708	247/18903	0.0276767318537665	0.0614332238995885	0.0264899126516932	PKD2/TP53	2	0.0809716599190283
GO:0048863	BP	GO:0048863	stem cell differentiation	45708	248/18903	0.0278842156340301	0.0614332238995885	0.0264899126516932	TP53/ESR1	2	0.0806451612903226
GO:0002418	BP	GO:0002418	immune response to tumor cell	45677	27/18903	0.0281965456796734	0.0614332238995885	0.0264899126516932	HSPD1	1	0.37037037037037
GO:0003401	BP	GO:0003401	axis elongation	45677	27/18903	0.0281965456796734	0.0614332238995885	0.0264899126516932	ESR1	1	0.37037037037037
GO:0010875	BP	GO:0010875	positive regulation of cholesterol efflux	45677	27/18903	0.0281965456796734	0.0614332238995885	0.0264899126516932	PPARG	1	0.37037037037037
GO:0030262	BP	GO:0030262	apoptotic nuclear changes	45677	27/18903	0.0281965456796734	0.0614332238995885	0.0264899126516932	AIFM1	1	0.37037037037037
GO:0031639	BP	GO:0031639	plasminogen activation	45677	27/18903	0.0281965456796734	0.0614332238995885	0.0264899126516932	PGK1	1	0.37037037037037
GO:0031954	BP	GO:0031954	positive regulation of protein autophosphorylation	45677	27/18903	0.0281965456796734	0.0614332238995885	0.0264899126516932	SRC	1	0.37037037037037
GO:0036296	BP	GO:0036296	response to increased oxygen levels	45677	27/18903	0.0281965456796734	0.0614332238995885	0.0264899126516932	FOXO1	1	0.37037037037037
GO:0042026	BP	GO:0042026	protein refolding	45677	27/18903	0.0281965456796734	0.0614332238995885	0.0264899126516932	HSPD1	1	0.37037037037037
GO:0051291	BP	GO:0051291	protein heterooligomerization	45677	27/18903	0.0281965456796734	0.0614332238995885	0.0264899126516932	PKD2	1	0.37037037037037
GO:0051953	BP	GO:0051953	negative regulation of amine transport	45677	27/18903	0.0281965456796734	0.0614332238995885	0.0264899126516932	CNR1	1	0.37037037037037
GO:0060259	BP	GO:0060259	regulation of feeding behavior	45677	27/18903	0.0281965456796734	0.0614332238995885	0.0264899126516932	CNR1	1	0.37037037037037
GO:0072207	BP	GO:0072207	metanephric epithelium development	45677	27/18903	0.0281965456796734	0.0614332238995885	0.0264899126516932	PKD2	1	0.37037037037037
GO:0090200	BP	GO:0090200	positive regulation of release of cytochrome c from mitochondria	45677	27/18903	0.0281965456796734	0.0614332238995885	0.0264899126516932	TP53	1	0.37037037037037
GO:1904357	BP	GO:1904357	negative regulation of telomere maintenance via telomere lengthening	45677	27/18903	0.0281965456796734	0.0614332238995885	0.0264899126516932	SRC	1	0.37037037037037
GO:2000647	BP	GO:2000647	negative regulation of stem cell proliferation	45677	27/18903	0.0281965456796734	0.0614332238995885	0.0264899126516932	TP53	1	0.37037037037037
GO:0009636	BP	GO:0009636	response to toxic substance	45708	250/18903	0.0283010987754814	0.061507250830005	0.0265218329514289	AIFM1/ALDH1A1	2	0.08
GO:0016485	BP	GO:0016485	protein processing	45708	250/18903	0.0283010987754814	0.061507250830005	0.0265218329514289	PGK1/SRC	2	0.08
GO:0010951	BP	GO:0010951	negative regulation of endopeptidase activity	45708	252/18903	0.0287205264543322	0.0623410680073486	0.0268813736493323	GAPDH/SRC	2	0.0793650793650794
GO:0097305	BP	GO:0097305	response to alcohol	45708	253/18903	0.0289311909140521	0.0626584201809929	0.0270182154236368	AIFM1/CNR1	2	0.0790513833992095
GO:0014072	BP	GO:0014072	response to isoquinoline alkaloid	45677	28/18903	0.029226216642081	0.0626584201809929	0.0270182154236368	CNR1	1	0.357142857142857
GO:0019359	BP	GO:0019359	nicotinamide nucleotide biosynthetic process	45677	28/18903	0.029226216642081	0.0626584201809929	0.0270182154236368	QPRT	1	0.357142857142857
GO:0019363	BP	GO:0019363	pyridine nucleotide biosynthetic process	45677	28/18903	0.029226216642081	0.0626584201809929	0.0270182154236368	QPRT	1	0.357142857142857
GO:0043278	BP	GO:0043278	response to morphine	45677	28/18903	0.029226216642081	0.0626584201809929	0.0270182154236368	CNR1	1	0.357142857142857
GO:0051156	BP	GO:0051156	glucose 6-phosphate metabolic process	45677	28/18903	0.029226216642081	0.0626584201809929	0.0270182154236368	TP53	1	0.357142857142857
GO:0060512	BP	GO:0060512	prostate gland morphogenesis	45677	28/18903	0.029226216642081	0.0626584201809929	0.0270182154236368	ESR1	1	0.357142857142857
GO:1903319	BP	GO:1903319	positive regulation of protein maturation	45677	28/18903	0.029226216642081	0.0626584201809929	0.0270182154236368	SRC	1	0.357142857142857
GO:1903649	BP	GO:1903649	regulation of cytoplasmic transport	45677	28/18903	0.029226216642081	0.0626584201809929	0.0270182154236368	SRC	1	0.357142857142857
GO:1904385	BP	GO:1904385	cellular response to angiotensin	45677	28/18903	0.029226216642081	0.0626584201809929	0.0270182154236368	SRC	1	0.357142857142857
GO:0090257	BP	GO:0090257	regulation of muscle system process	45708	256/18903	0.0295669696337045	0.0633110909969863	0.0272996460862084	PPARG/FOXO1	2	0.078125
GO:0003007	BP	GO:0003007	heart morphogenesis	45708	258/18903	0.0299939623208995	0.0637656656500562	0.0274956579848055	PKD2/TP53	2	0.0775193798449612
GO:0017148	BP	GO:0017148	negative regulation of translation	45708	258/18903	0.0299939623208995	0.0637656656500562	0.0274956579848055	GAPDH/EIF4EBP1	2	0.0775193798449612
GO:0006921	BP	GO:0006921	cellular component disassembly involved in execution phase of apoptosis	45677	29/18903	0.0302548511145132	0.0637656656500562	0.0274956579848055	AIFM1	1	0.344827586206897
GO:0010575	BP	GO:0010575	positive regulation of vascular endothelial growth factor production	45677	29/18903	0.0302548511145132	0.0637656656500562	0.0274956579848055	IL1B	1	0.344827586206897
GO:0031571	BP	GO:0031571	mitotic G1 DNA damage checkpoint signaling	45677	29/18903	0.0302548511145132	0.0637656656500562	0.0274956579848055	TP53	1	0.344827586206897
GO:0032607	BP	GO:0032607	interferon-alpha production	45677	29/18903	0.0302548511145132	0.0637656656500562	0.0274956579848055	HSPD1	1	0.344827586206897
GO:0032647	BP	GO:0032647	regulation of interferon-alpha production	45677	29/18903	0.0302548511145132	0.0637656656500562	0.0274956579848055	HSPD1	1	0.344827586206897
GO:0043153	BP	GO:0043153	entrainment of circadian clock by photoperiod	45677	29/18903	0.0302548511145132	0.0637656656500562	0.0274956579848055	TP53	1	0.344827586206897
GO:0051873	BP	GO:0051873	killing by host of symbiont cells	45677	29/18903	0.0302548511145132	0.0637656656500562	0.0274956579848055	GAPDH	1	0.344827586206897
GO:0060074	BP	GO:0060074	synapse maturation	45677	29/18903	0.0302548511145132	0.0637656656500562	0.0274956579848055	YWHAZ	1	0.344827586206897
GO:0072012	BP	GO:0072012	glomerulus vasculature development	45677	29/18903	0.0302548511145132	0.0637656656500562	0.0274956579848055	NOTCH3	1	0.344827586206897
GO:0090312	BP	GO:0090312	positive regulation of protein deacetylation	45677	29/18903	0.0302548511145132	0.0637656656500562	0.0274956579848055	TP53	1	0.344827586206897
GO:1900117	BP	GO:1900117	regulation of execution phase of apoptosis	45677	29/18903	0.0302548511145132	0.0637656656500562	0.0274956579848055	TP53	1	0.344827586206897
GO:0060828	BP	GO:0060828	regulation of canonical Wnt signaling pathway	45708	260/18903	0.0304234539186876	0.0640435750969473	0.0276154921153609	FOXO1/SRC	2	0.0769230769230769
GO:0002699	BP	GO:0002699	positive regulation of immune effector process	45708	261/18903	0.0306391332686991	0.0643421798642681	0.0277442500365899	HSPD1/IL1B	2	0.0766283524904215
GO:0034976	BP	GO:0034976	response to endoplasmic reticulum stress	45708	261/18903	0.0306391332686991	0.0643421798642681	0.0277442500365899	AIFM1/TP53	2	0.0766283524904215
GO:0010466	BP	GO:0010466	negative regulation of peptidase activity	45708	263/18903	0.0310723520080287	0.0646034484584856	0.0278569086567979	GAPDH/SRC	2	0.0760456273764259
GO:0002360	BP	GO:0002360	T cell lineage commitment	45677	30/18903	0.0312824500854629	0.0646034484584856	0.0278569086567979	TP53	1	0.333333333333333
GO:0002825	BP	GO:0002825	regulation of T-helper 1 type immune response	45677	30/18903	0.0312824500854629	0.0646034484584856	0.0278569086567979	IL1B	1	0.333333333333333
GO:0005979	BP	GO:0005979	regulation of glycogen biosynthetic process	45677	30/18903	0.0312824500854629	0.0646034484584856	0.0278569086567979	IRS1	1	0.333333333333333
GO:0008209	BP	GO:0008209	androgen metabolic process	45677	30/18903	0.0312824500854629	0.0646034484584856	0.0278569086567979	ESR1	1	0.333333333333333
GO:0009651	BP	GO:0009651	response to salt stress	45677	30/18903	0.0312824500854629	0.0646034484584856	0.0278569086567979	TP53	1	0.333333333333333
GO:0010447	BP	GO:0010447	response to acidic pH	45677	30/18903	0.0312824500854629	0.0646034484584856	0.0278569086567979	SRC	1	0.333333333333333
GO:0010962	BP	GO:0010962	regulation of glucan biosynthetic process	45677	30/18903	0.0312824500854629	0.0646034484584856	0.0278569086567979	IRS1	1	0.333333333333333
GO:0043032	BP	GO:0043032	positive regulation of macrophage activation	45677	30/18903	0.0312824500854629	0.0646034484584856	0.0278569086567979	HSPD1	1	0.333333333333333
GO:0044819	BP	GO:0044819	mitotic G1/S transition checkpoint signaling	45677	30/18903	0.0312824500854629	0.0646034484584856	0.0278569086567979	TP53	1	0.333333333333333
GO:0070498	BP	GO:0070498	interleukin-1-mediated signaling pathway	45677	30/18903	0.0312824500854629	0.0646034484584856	0.0278569086567979	IL1B	1	0.333333333333333
GO:0071480	BP	GO:0071480	cellular response to gamma radiation	45677	30/18903	0.0312824500854629	0.0646034484584856	0.0278569086567979	TP53	1	0.333333333333333
GO:0090140	BP	GO:0090140	regulation of mitochondrial fission	45677	30/18903	0.0312824500854629	0.0646034484584856	0.0278569086567979	PPARG	1	0.333333333333333
GO:2000108	BP	GO:2000108	positive regulation of leukocyte apoptotic process	45677	30/18903	0.0312824500854629	0.0646034484584856	0.0278569086567979	TP53	1	0.333333333333333
GO:0050730	BP	GO:0050730	regulation of peptidyl-tyrosine phosphorylation	45708	266/18903	0.0317268090873274	0.0654435837150433	0.028219173700843	SRC/TP53	2	0.075187969924812
GO:0000002	BP	GO:0000002	mitochondrial genome maintenance	45677	31/18903	0.0323090145425335	0.0660194752023868	0.0284674972337495	TP53	1	0.32258064516129
GO:0002220	BP	GO:0002220	innate immune response activating cell surface receptor signaling pathway	45677	31/18903	0.0323090145425335	0.0660194752023868	0.0284674972337495	SRC	1	0.32258064516129
GO:0006099	BP	GO:0006099	tricarboxylic acid cycle	45677	31/18903	0.0323090145425335	0.0660194752023868	0.0284674972337495	IDH1	1	0.32258064516129
GO:0032148	BP	GO:0032148	activation of protein kinase B activity	45677	31/18903	0.0323090145425335	0.0660194752023868	0.0284674972337495	SRC	1	0.32258064516129
GO:0048384	BP	GO:0048384	retinoic acid receptor signaling pathway	45677	31/18903	0.0323090145425335	0.0660194752023868	0.0284674972337495	PPARG	1	0.32258064516129
GO:0060390	BP	GO:0060390	regulation of SMAD protein signal transduction	45677	31/18903	0.0323090145425335	0.0660194752023868	0.0284674972337495	PPARG	1	0.32258064516129
GO:0072525	BP	GO:0072525	pyridine-containing compound biosynthetic process	45677	31/18903	0.0323090145425335	0.0660194752023868	0.0284674972337495	QPRT	1	0.32258064516129
GO:1900745	BP	GO:1900745	positive regulation of p38MAPK cascade	45677	31/18903	0.0323090145425335	0.0660194752023868	0.0284674972337495	IL1B	1	0.32258064516129
GO:0031348	BP	GO:0031348	negative regulation of defense response	45708	272/18903	0.0330522486946397	0.0665545392422213	0.0286982160334245	PPARG/SRC	2	0.0735294117647059
GO:1901988	BP	GO:1901988	negative regulation of cell cycle phase transition	45708	272/18903	0.0330522486946397	0.0665545392422213	0.0286982160334245	PKD2/TP53	2	0.0735294117647059
GO:0007611	BP	GO:0007611	learning or memory	45708	273/18903	0.0332752811920344	0.0665545392422213	0.0286982160334245	CNR1/SRC	2	0.0732600732600733
GO:0001516	BP	GO:0001516	prostaglandin biosynthetic process	45677	32/18903	0.0333345454724379	0.0665545392422213	0.0286982160334245	IL1B	1	0.3125
GO:0002758	BP	GO:0002758	innate immune response-activating signal transduction	45677	32/18903	0.0333345454724379	0.0665545392422213	0.0286982160334245	SRC	1	0.3125
GO:0002862	BP	GO:0002862	negative regulation of inflammatory response to antigenic stimulus	45677	32/18903	0.0333345454724379	0.0665545392422213	0.0286982160334245	SRC	1	0.3125
GO:0003338	BP	GO:0003338	metanephros morphogenesis	45677	32/18903	0.0333345454724379	0.0665545392422213	0.0286982160334245	PKD2	1	0.3125
GO:0006308	BP	GO:0006308	DNA catabolic process	45677	32/18903	0.0333345454724379	0.0665545392422213	0.0286982160334245	AIFM1	1	0.3125
GO:0008156	BP	GO:0008156	negative regulation of DNA replication	45677	32/18903	0.0333345454724379	0.0665545392422213	0.0286982160334245	TP53	1	0.3125
GO:0010165	BP	GO:0010165	response to X-ray	45677	32/18903	0.0333345454724379	0.0665545392422213	0.0286982160334245	TP53	1	0.3125
GO:0010743	BP	GO:0010743	regulation of macrophage derived foam cell differentiation	45677	32/18903	0.0333345454724379	0.0665545392422213	0.0286982160334245	PPARG	1	0.3125
GO:0032770	BP	GO:0032770	positive regulation of monooxygenase activity	45677	32/18903	0.0333345454724379	0.0665545392422213	0.0286982160334245	IL1B	1	0.3125
GO:0033198	BP	GO:0033198	response to ATP	45677	32/18903	0.0333345454724379	0.0665545392422213	0.0286982160334245	IL1B	1	0.3125
GO:0034390	BP	GO:0034390	smooth muscle cell apoptotic process	45677	32/18903	0.0333345454724379	0.0665545392422213	0.0286982160334245	PPARG	1	0.3125
GO:0034391	BP	GO:0034391	regulation of smooth muscle cell apoptotic process	45677	32/18903	0.0333345454724379	0.0665545392422213	0.0286982160334245	PPARG	1	0.3125
GO:0046457	BP	GO:0046457	prostanoid biosynthetic process	45677	32/18903	0.0333345454724379	0.0665545392422213	0.0286982160334245	IL1B	1	0.3125
GO:0046825	BP	GO:0046825	regulation of protein export from nucleus	45677	32/18903	0.0333345454724379	0.0665545392422213	0.0286982160334245	IL1B	1	0.3125
GO:0060544	BP	GO:0060544	regulation of necroptotic process	45677	32/18903	0.0333345454724379	0.0665545392422213	0.0286982160334245	AIFM1	1	0.3125
GO:0060674	BP	GO:0060674	placenta blood vessel development	45677	32/18903	0.0333345454724379	0.0665545392422213	0.0286982160334245	PKD2	1	0.3125
GO:1990776	BP	GO:1990776	response to angiotensin	45677	32/18903	0.0333345454724379	0.0665545392422213	0.0286982160334245	SRC	1	0.3125
GO:0001894	BP	GO:0001894	tissue homeostasis	45708	275/18903	0.033723155869941	0.0672533875072165	0.0289995583417294	SRC/ALDH1A1	2	0.0727272727272727
GO:0071824	BP	GO:0071824	protein-DNA complex subunit organization	45708	277/18903	0.0341734342260262	0.0677463953051158	0.0292121425538863	TP53/ESR1	2	0.0722021660649819
GO:0002431	BP	GO:0002431	Fc receptor mediated stimulatory signaling pathway	45677	33/18903	0.0343590438609996	0.0677463953051158	0.0292121425538863	SRC	1	0.303030303030303
GO:0009648	BP	GO:0009648	photoperiodism	45677	33/18903	0.0343590438609996	0.0677463953051158	0.0292121425538863	TP53	1	0.303030303030303
GO:0030947	BP	GO:0030947	regulation of vascular endothelial growth factor receptor signaling pathway	45677	33/18903	0.0343590438609996	0.0677463953051158	0.0292121425538863	IL1B	1	0.303030303030303
GO:0038094	BP	GO:0038094	Fc-gamma receptor signaling pathway	45677	33/18903	0.0343590438609996	0.0677463953051158	0.0292121425538863	SRC	1	0.303030303030303
GO:0048147	BP	GO:0048147	negative regulation of fibroblast proliferation	45677	33/18903	0.0343590438609996	0.0677463953051158	0.0292121425538863	TP53	1	0.303030303030303
GO:0090279	BP	GO:0090279	regulation of calcium ion import	45677	33/18903	0.0343590438609996	0.0677463953051158	0.0292121425538863	PKD2	1	0.303030303030303
GO:1902253	BP	GO:1902253	regulation of intrinsic apoptotic signaling pathway by p53 class mediator	45677	33/18903	0.0343590438609996	0.0677463953051158	0.0292121425538863	TP53	1	0.303030303030303
GO:1904893	BP	GO:1904893	negative regulation of receptor signaling pathway via STAT	45677	33/18903	0.0343590438609996	0.0677463953051158	0.0292121425538863	PPARG	1	0.303030303030303
GO:2000191	BP	GO:2000191	regulation of fatty acid transport	45677	33/18903	0.0343590438609996	0.0677463953051158	0.0292121425538863	IL1B	1	0.303030303030303
GO:0009649	BP	GO:0009649	entrainment of circadian clock	45677	34/18903	0.0353825106931551	0.0694501307862268	0.0299467907004656	TP53	1	0.294117647058824
GO:0032743	BP	GO:0032743	positive regulation of interleukin-2 production	45677	34/18903	0.0353825106931551	0.0694501307862268	0.0299467907004656	IL1B	1	0.294117647058824
GO:0051450	BP	GO:0051450	myoblast proliferation	45677	34/18903	0.0353825106931551	0.0694501307862268	0.0299467907004656	SRC	1	0.294117647058824
GO:0055094	BP	GO:0055094	response to lipoprotein particle	45677	34/18903	0.0353825106931551	0.0694501307862268	0.0299467907004656	PPARG	1	0.294117647058824
GO:2000113	BP	GO:2000113	negative regulation of cellular macromolecule biosynthetic process	45708	283/18903	0.0355385810101797	0.0696780052876752	0.0300450498386932	GAPDH/EIF4EBP1	2	0.0706713780918728
GO:0034249	BP	GO:0034249	negative regulation of cellular amide metabolic process	45708	285/18903	0.0359983638847948	0.070500166574379	0.0303995645342915	GAPDH/EIF4EBP1	2	0.0701754385964912
GO:0016242	BP	GO:0016242	negative regulation of macroautophagy	45677	35/18903	0.0364049469529535	0.0705826724571723	0.0304351409453882	TP53	1	0.285714285714286
GO:0030212	BP	GO:0030212	hyaluronan metabolic process	45677	35/18903	0.0364049469529535	0.0705826724571723	0.0304351409453882	IL1B	1	0.285714285714286
GO:0032205	BP	GO:0032205	negative regulation of telomere maintenance	45677	35/18903	0.0364049469529535	0.0705826724571723	0.0304351409453882	SRC	1	0.285714285714286
GO:0033146	BP	GO:0033146	regulation of intracellular estrogen receptor signaling pathway	45677	35/18903	0.0364049469529535	0.0705826724571723	0.0304351409453882	SRC	1	0.285714285714286
GO:0043276	BP	GO:0043276	anoikis	45677	35/18903	0.0364049469529535	0.0705826724571723	0.0304351409453882	SRC	1	0.285714285714286
GO:0051354	BP	GO:0051354	negative regulation of oxidoreductase activity	45677	35/18903	0.0364049469529535	0.0705826724571723	0.0304351409453882	CNR1	1	0.285714285714286
GO:0060218	BP	GO:0060218	hematopoietic stem cell differentiation	45677	35/18903	0.0364049469529535	0.0705826724571723	0.0304351409453882	TP53	1	0.285714285714286
GO:1901099	BP	GO:1901099	negative regulation of signal transduction in absence of ligand	45677	35/18903	0.0364049469529535	0.0705826724571723	0.0304351409453882	IL1B	1	0.285714285714286
GO:2001240	BP	GO:2001240	negative regulation of extrinsic apoptotic signaling pathway in absence of ligand	45677	35/18903	0.0364049469529535	0.0705826724571723	0.0304351409453882	IL1B	1	0.285714285714286
GO:0043270	BP	GO:0043270	positive regulation of ion transport	45708	289/18903	0.0369249649607709	0.0715113488073596	0.0308355847742578	PKD2/IL1B	2	0.069204152249135
GO:0090092	BP	GO:0090092	regulation of transmembrane receptor protein serine/threonine kinase signaling pathway	45708	290/18903	0.0371580729888567	0.0718829314312733	0.0309958106361863	PPARG/TP53	2	0.0689655172413793
GO:0000423	BP	GO:0000423	mitophagy	45677	36/18903	0.0374263536235571	0.0719229706349062	0.0310130754798581	TP53	1	0.277777777777778
GO:0030224	BP	GO:0030224	monocyte differentiation	45677	36/18903	0.0374263536235571	0.0719229706349062	0.0310130754798581	PPARG	1	0.277777777777778
GO:0032228	BP	GO:0032228	regulation of synaptic transmission, GABAergic	45677	36/18903	0.0374263536235571	0.0719229706349062	0.0310130754798581	CNR1	1	0.277777777777778
GO:0045777	BP	GO:0045777	positive regulation of blood pressure	45677	36/18903	0.0374263536235571	0.0719229706349062	0.0310130754798581	CNR1	1	0.277777777777778
GO:0070873	BP	GO:0070873	regulation of glycogen metabolic process	45677	36/18903	0.0374263536235571	0.0719229706349062	0.0310130754798581	IRS1	1	0.277777777777778
GO:1903146	BP	GO:1903146	regulation of autophagy of mitochondrion	45677	36/18903	0.0374263536235571	0.0719229706349062	0.0310130754798581	TP53	1	0.277777777777778
GO:0010632	BP	GO:0010632	regulation of epithelial cell migration	45708	292/18903	0.0376260288661264	0.0721475999050146	0.0311099352792707	PPARG/SRC	2	0.0684931506849315
GO:0015850	BP	GO:0015850	organic hydroxy compound transport	45708	292/18903	0.0376260288661264	0.0721475999050146	0.0311099352792707	PPARG/CNR1	2	0.0684931506849315
GO:0002366	BP	GO:0002366	leukocyte activation involved in immune response	45708	293/18903	0.0378608740117807	0.0725181356071799	0.0312697097101346	HSPD1/TP53	2	0.068259385665529
GO:0009303	BP	GO:0009303	rRNA transcription	45677	37/18903	0.038446731687241	0.0729985330401537	0.0314768563521271	TP53	1	0.27027027027027
GO:0014046	BP	GO:0014046	dopamine secretion	45677	37/18903	0.038446731687241	0.0729985330401537	0.0314768563521271	CNR1	1	0.27027027027027
GO:0014059	BP	GO:0014059	regulation of dopamine secretion	45677	37/18903	0.038446731687241	0.0729985330401537	0.0314768563521271	CNR1	1	0.27027027027027
GO:0038179	BP	GO:0038179	neurotrophin signaling pathway	45677	37/18903	0.038446731687241	0.0729985330401537	0.0314768563521271	SRC	1	0.27027027027027
GO:0046326	BP	GO:0046326	positive regulation of glucose import	45677	37/18903	0.038446731687241	0.0729985330401537	0.0314768563521271	IRS1	1	0.27027027027027
GO:0071402	BP	GO:0071402	cellular response to lipoprotein particle stimulus	45677	37/18903	0.038446731687241	0.0729985330401537	0.0314768563521271	PPARG	1	0.27027027027027
GO:1902745	BP	GO:1902745	positive regulation of lamellipodium organization	45677	37/18903	0.038446731687241	0.0729985330401537	0.0314768563521271	SRC	1	0.27027027027027
GO:1903725	BP	GO:1903725	regulation of phospholipid metabolic process	45677	37/18903	0.038446731687241	0.0729985330401537	0.0314768563521271	IDH1	1	0.27027027027027
GO:0030217	BP	GO:0030217	T cell differentiation	45708	296/18903	0.0385688620967258	0.0731507362726801	0.031542486154358	IL1B/TP53	2	0.0675675675675676
GO:0002263	BP	GO:0002263	cell activation involved in immune response	45708	297/18903	0.0388060045246207	0.073520506398276	0.0317019304697702	HSPD1/TP53	2	0.0673400673400673
GO:0002369	BP	GO:0002369	T cell cytokine production	45677	38/18903	0.0394660821253973	0.0742064521516369	0.0319977092346944	IL1B	1	0.263157894736842
GO:0002724	BP	GO:0002724	regulation of T cell cytokine production	45677	38/18903	0.0394660821253973	0.0742064521516369	0.0319977092346944	IL1B	1	0.263157894736842
GO:0007617	BP	GO:0007617	mating behavior	45677	38/18903	0.0394660821253973	0.0742064521516369	0.0319977092346944	CNR1	1	0.263157894736842
GO:0010742	BP	GO:0010742	macrophage derived foam cell differentiation	45677	38/18903	0.0394660821253973	0.0742064521516369	0.0319977092346944	PPARG	1	0.263157894736842
GO:0032885	BP	GO:0032885	regulation of polysaccharide biosynthetic process	45677	38/18903	0.0394660821253973	0.0742064521516369	0.0319977092346944	IRS1	1	0.263157894736842
GO:0043516	BP	GO:0043516	regulation of DNA damage response, signal transduction by p53 class mediator	45677	38/18903	0.0394660821253973	0.0742064521516369	0.0319977092346944	TP53	1	0.263157894736842
GO:0048009	BP	GO:0048009	insulin-like growth factor receptor signaling pathway	45677	38/18903	0.0394660821253973	0.0742064521516369	0.0319977092346944	IRS1	1	0.263157894736842
GO:0021700	BP	GO:0021700	developmental maturation	45708	304/18903	0.0404819136345306	0.0754698604449211	0.0325424889680066	YWHAZ/PPARG	2	0.0657894736842105
GO:0003016	BP	GO:0003016	respiratory system process	45677	39/18903	0.040484405918532	0.0754698604449211	0.0325424889680066	YWHAZ	1	0.256410256410256
GO:0032373	BP	GO:0032373	positive regulation of sterol transport	45677	39/18903	0.040484405918532	0.0754698604449211	0.0325424889680066	PPARG	1	0.256410256410256
GO:0032376	BP	GO:0032376	positive regulation of cholesterol transport	45677	39/18903	0.040484405918532	0.0754698604449211	0.0325424889680066	PPARG	1	0.256410256410256
GO:0032570	BP	GO:0032570	response to progesterone	45677	39/18903	0.040484405918532	0.0754698604449211	0.0325424889680066	SRC	1	0.256410256410256
GO:0043618	BP	GO:0043618	regulation of transcription from RNA polymerase II promoter in response to stress	45677	39/18903	0.040484405918532	0.0754698604449211	0.0325424889680066	TP53	1	0.256410256410256
GO:0045922	BP	GO:0045922	negative regulation of fatty acid metabolic process	45677	39/18903	0.040484405918532	0.0754698604449211	0.0325424889680066	CNR1	1	0.256410256410256
GO:0090077	BP	GO:0090077	foam cell differentiation	45677	39/18903	0.040484405918532	0.0754698604449211	0.0325424889680066	PPARG	1	0.256410256410256
GO:0034504	BP	GO:0034504	protein localization to nucleus	45708	306/18903	0.0409658194336212	0.0762857086247881	0.0328942814615447	SRC/TP53	2	0.065359477124183
GO:0000266	BP	GO:0000266	mitochondrial fission	45677	40/18903	0.0415017040462693	0.0768729757201354	0.0331475101393101	PPARG	1	0.25
GO:0001953	BP	GO:0001953	negative regulation of cell-matrix adhesion	45677	40/18903	0.0415017040462693	0.0768729757201354	0.0331475101393101	SRC	1	0.25
GO:0010863	BP	GO:0010863	positive regulation of phospholipase C activity	45677	40/18903	0.0415017040462693	0.0768729757201354	0.0331475101393101	ESR1	1	0.25
GO:0098751	BP	GO:0098751	bone cell development	45677	40/18903	0.0415017040462693	0.0768729757201354	0.0331475101393101	SRC	1	0.25
GO:1902692	BP	GO:1902692	regulation of neuroblast proliferation	45677	40/18903	0.0415017040462693	0.0768729757201354	0.0331475101393101	TP53	1	0.25
GO:0001822	BP	GO:0001822	kidney development	45708	309/18903	0.0416958671912473	0.0771506332424034	0.0332672356403515	PKD2/NOTCH3	2	0.0647249190938511
GO:0042063	BP	GO:0042063	gliogenesis	45708	310/18903	0.0419403282452208	0.0774385509866736	0.0333913853335054	IL1B/TP53	2	0.0645161290322581
GO:0060070	BP	GO:0060070	canonical Wnt signaling pathway	45708	310/18903	0.0419403282452208	0.0774385509866736	0.0333913853335054	FOXO1/SRC	2	0.0645161290322581
GO:0006040	BP	GO:0006040	amino sugar metabolic process	45677	41/18903	0.0425179774873482	0.077845414664336	0.033566824332117	ALDH1A1	1	0.24390243902439
GO:0006458	BP	GO:0006458	'de novo' protein folding	45677	41/18903	0.0425179774873482	0.077845414664336	0.033566824332117	HSPD1	1	0.24390243902439
GO:0032733	BP	GO:0032733	positive regulation of interleukin-10 production	45677	41/18903	0.0425179774873482	0.077845414664336	0.033566824332117	HSPD1	1	0.24390243902439
GO:0045124	BP	GO:0045124	regulation of bone resorption	45677	41/18903	0.0425179774873482	0.077845414664336	0.033566824332117	SRC	1	0.24390243902439
GO:0051281	BP	GO:0051281	positive regulation of release of sequestered calcium ion into cytosol	45677	41/18903	0.0425179774873482	0.077845414664336	0.033566824332117	PKD2	1	0.24390243902439
GO:0070232	BP	GO:0070232	regulation of T cell apoptotic process	45677	41/18903	0.0425179774873482	0.077845414664336	0.033566824332117	TP53	1	0.24390243902439
GO:0072210	BP	GO:0072210	metanephric nephron development	45677	41/18903	0.0425179774873482	0.077845414664336	0.033566824332117	PKD2	1	0.24390243902439
GO:0150077	BP	GO:0150077	regulation of neuroinflammatory response	45677	41/18903	0.0425179774873482	0.077845414664336	0.033566824332117	IL1B	1	0.24390243902439
GO:0060485	BP	GO:0060485	mesenchyme development	45708	313/18903	0.0426770283884977	0.0780546279970111	0.0336570368027695	PKD2/IL1B	2	0.0638977635782748
GO:0006909	BP	GO:0006909	phagocytosis	45708	314/18903	0.0429236963897233	0.0783413641961128	0.033780677015445	SRC/IL1B	2	0.0636942675159236
GO:0050890	BP	GO:0050890	cognition	45708	314/18903	0.0429236963897233	0.0783413641961128	0.033780677015445	CNR1/SRC	2	0.0636942675159236
GO:0014002	BP	GO:0014002	astrocyte development	45677	42/18903	0.0435332272196276	0.0789577679956409	0.0340464693957107	IL1B	1	0.238095238095238
GO:0032735	BP	GO:0032735	positive regulation of interleukin-12 production	45677	42/18903	0.0435332272196276	0.0789577679956409	0.0340464693957107	HSPD1	1	0.238095238095238
GO:0045022	BP	GO:0045022	early endosome to late endosome transport	45677	42/18903	0.0435332272196276	0.0789577679956409	0.0340464693957107	SRC	1	0.238095238095238
GO:0050691	BP	GO:0050691	regulation of defense response to virus by host	45677	42/18903	0.0435332272196276	0.0789577679956409	0.0340464693957107	IL1B	1	0.238095238095238
GO:0071354	BP	GO:0071354	cellular response to interleukin-6	45677	42/18903	0.0435332272196276	0.0789577679956409	0.0340464693957107	SRC	1	0.238095238095238
GO:1900274	BP	GO:1900274	regulation of phospholipase C activity	45677	42/18903	0.0435332272196276	0.0789577679956409	0.0340464693957107	ESR1	1	0.238095238095238
GO:0010948	BP	GO:0010948	negative regulation of cell cycle process	45708	318/18903	0.0439158399539401	0.079486302221929	0.0342743725497221	PKD2/TP53	2	0.0628930817610063
GO:0072001	BP	GO:0072001	renal system development	45708	318/18903	0.0439158399539401	0.079486302221929	0.0342743725497221	PKD2/NOTCH3	2	0.0628930817610063
GO:0006959	BP	GO:0006959	humoral immune response	45708	320/18903	0.0444151764290635	0.080130250470182	0.0345520420543588	GAPDH/IL1B	2	0.0625
GO:0002347	BP	GO:0002347	response to tumor cell	45677	43/18903	0.044547454220084	0.080130250470182	0.0345520420543588	HSPD1	1	0.232558139534884
GO:0031952	BP	GO:0031952	regulation of protein autophosphorylation	45677	43/18903	0.044547454220084	0.080130250470182	0.0345520420543588	SRC	1	0.232558139534884
GO:0042789	BP	GO:0042789	mRNA transcription by RNA polymerase II	45677	43/18903	0.044547454220084	0.080130250470182	0.0345520420543588	PPARG	1	0.232558139534884
GO:0051602	BP	GO:0051602	response to electrical stimulus	45677	43/18903	0.044547454220084	0.080130250470182	0.0345520420543588	SRC	1	0.232558139534884
GO:0097009	BP	GO:0097009	energy homeostasis	45677	43/18903	0.044547454220084	0.080130250470182	0.0345520420543588	FOXO1	1	0.232558139534884
GO:0015849	BP	GO:0015849	organic acid transport	45708	324/18903	0.0454203268524381	0.0808678507608655	0.0348700941771646	PPARG/IL1B	2	0.0617283950617284
GO:0006509	BP	GO:0006509	membrane protein ectodomain proteolysis	45677	44/18903	0.0455606594648135	0.0808678507608655	0.0348700941771646	IL1B	1	0.227272727272727
GO:0010828	BP	GO:0010828	positive regulation of glucose transmembrane transport	45677	44/18903	0.0455606594648135	0.0808678507608655	0.0348700941771646	IRS1	1	0.227272727272727
GO:0014014	BP	GO:0014014	negative regulation of gliogenesis	45677	44/18903	0.0455606594648135	0.0808678507608655	0.0348700941771646	TP53	1	0.227272727272727
GO:0014911	BP	GO:0014911	positive regulation of smooth muscle cell migration	45677	44/18903	0.0455606594648135	0.0808678507608655	0.0348700941771646	SRC	1	0.227272727272727
GO:0031063	BP	GO:0031063	regulation of histone deacetylation	45677	44/18903	0.0455606594648135	0.0808678507608655	0.0348700941771646	TP53	1	0.227272727272727
GO:0032881	BP	GO:0032881	regulation of polysaccharide metabolic process	45677	44/18903	0.0455606594648135	0.0808678507608655	0.0348700941771646	IRS1	1	0.227272727272727
GO:0035329	BP	GO:0035329	hippo signaling	45677	44/18903	0.0455606594648135	0.0808678507608655	0.0348700941771646	SRC	1	0.227272727272727
GO:0042771	BP	GO:0042771	intrinsic apoptotic signaling pathway in response to DNA damage by p53 class mediator	45677	44/18903	0.0455606594648135	0.0808678507608655	0.0348700941771646	TP53	1	0.227272727272727
GO:0044275	BP	GO:0044275	cellular carbohydrate catabolic process	45677	44/18903	0.0455606594648135	0.0808678507608655	0.0348700941771646	TP53	1	0.227272727272727
GO:0045840	BP	GO:0045840	positive regulation of mitotic nuclear division	45677	44/18903	0.0455606594648135	0.0808678507608655	0.0348700941771646	IL1B	1	0.227272727272727
GO:1901020	BP	GO:1901020	negative regulation of calcium ion transmembrane transporter activity	45677	44/18903	0.0455606594648135	0.0808678507608655	0.0348700941771646	PKD2	1	0.227272727272727
GO:1904706	BP	GO:1904706	negative regulation of vascular associated smooth muscle cell proliferation	45677	44/18903	0.0455606594648135	0.0808678507608655	0.0348700941771646	PPARG	1	0.227272727272727
GO:1901214	BP	GO:1901214	regulation of neuron death	45708	325/18903	0.0456729563915729	0.0809847029405	0.0349204806591883	AIFM1/TP53	2	0.0615384615384615
GO:0032409	BP	GO:0032409	regulation of transporter activity	45708	326/18903	0.0459261201263336	0.0812577246929968	0.0350382072233594	PPARG/PKD2	2	0.0613496932515337
GO:0046394	BP	GO:0046394	carboxylic acid biosynthetic process	45708	326/18903	0.0459261201263336	0.0812577246929968	0.0350382072233594	IL1B/ALDH1A1	2	0.0613496932515337
GO:0016053	BP	GO:0016053	organic acid biosynthetic process	45708	328/18903	0.0464340450424115	0.0812577246929968	0.0350382072233594	IL1B/ALDH1A1	2	0.0609756097560976
GO:0003254	BP	GO:0003254	regulation of membrane depolarization	45677	45/18903	0.0465728439290326	0.0812577246929968	0.0350382072233594	SRC	1	0.222222222222222
GO:0005978	BP	GO:0005978	glycogen biosynthetic process	45677	45/18903	0.0465728439290326	0.0812577246929968	0.0350382072233594	IRS1	1	0.222222222222222
GO:0009250	BP	GO:0009250	glucan biosynthetic process	45677	45/18903	0.0465728439290326	0.0812577246929968	0.0350382072233594	IRS1	1	0.222222222222222
GO:0009268	BP	GO:0009268	response to pH	45677	45/18903	0.0465728439290326	0.0812577246929968	0.0350382072233594	SRC	1	0.222222222222222
GO:0019098	BP	GO:0019098	reproductive behavior	45677	45/18903	0.0465728439290326	0.0812577246929968	0.0350382072233594	CNR1	1	0.222222222222222
GO:0031295	BP	GO:0031295	T cell costimulation	45677	45/18903	0.0465728439290326	0.0812577246929968	0.0350382072233594	SRC	1	0.222222222222222
GO:0033003	BP	GO:0033003	regulation of mast cell activation	45677	45/18903	0.0465728439290326	0.0812577246929968	0.0350382072233594	CNR1	1	0.222222222222222
GO:0043620	BP	GO:0043620	regulation of DNA-templated transcription in response to stress	45677	45/18903	0.0465728439290326	0.0812577246929968	0.0350382072233594	TP53	1	0.222222222222222
GO:0048512	BP	GO:0048512	circadian behavior	45677	45/18903	0.0465728439290326	0.0812577246929968	0.0350382072233594	TP53	1	0.222222222222222
GO:0070741	BP	GO:0070741	response to interleukin-6	45677	45/18903	0.0465728439290326	0.0812577246929968	0.0350382072233594	SRC	1	0.222222222222222
GO:0098927	BP	GO:0098927	vesicle-mediated transport between endosomal compartments	45677	45/18903	0.0465728439290326	0.0812577246929968	0.0350382072233594	SRC	1	0.222222222222222
GO:1900744	BP	GO:1900744	regulation of p38MAPK cascade	45677	45/18903	0.0465728439290326	0.0812577246929968	0.0350382072233594	IL1B	1	0.222222222222222
GO:1901021	BP	GO:1901021	positive regulation of calcium ion transmembrane transporter activity	45677	45/18903	0.0465728439290326	0.0812577246929968	0.0350382072233594	PKD2	1	0.222222222222222
GO:0006913	BP	GO:0006913	nucleocytoplasmic transport	45708	329/18903	0.0466888036582636	0.0812972874888647	0.0350552666407279	IL1B/TP53	2	0.060790273556231
GO:0051169	BP	GO:0051169	nuclear transport	45708	329/18903	0.0466888036582636	0.0812972874888647	0.0350552666407279	IL1B/TP53	2	0.060790273556231
GO:0002920	BP	GO:0002920	regulation of humoral immune response	45677	46/18903	0.0475840085870779	0.0824442613988835	0.0355498400451749	IL1B	1	0.217391304347826
GO:0031640	BP	GO:0031640	killing of cells of another organism	45677	46/18903	0.0475840085870779	0.0824442613988835	0.0355498400451749	GAPDH	1	0.217391304347826
GO:0042088	BP	GO:0042088	T-helper 1 type immune response	45677	46/18903	0.0475840085870779	0.0824442613988835	0.0355498400451749	IL1B	1	0.217391304347826
GO:0048806	BP	GO:0048806	genitalia development	45677	46/18903	0.0475840085870779	0.0824442613988835	0.0355498400451749	ESR1	1	0.217391304347826
GO:2001239	BP	GO:2001239	regulation of extrinsic apoptotic signaling pathway in absence of ligand	45677	46/18903	0.0475840085870779	0.0824442613988835	0.0355498400451749	IL1B	1	0.217391304347826
GO:0002440	BP	GO:0002440	production of molecular mediator of immune response	45708	333/18903	0.0477131159974746	0.0825039297456332	0.0355755689454855	HSPD1/IL1B	2	0.0600600600600601
GO:0060249	BP	GO:0060249	anatomical structure homeostasis	45708	333/18903	0.0477131159974746	0.0825039297456332	0.0355755689454855	SRC/ALDH1A1	2	0.0600600600600601
GO:0030111	BP	GO:0030111	regulation of Wnt signaling pathway	45708	336/18903	0.0484868563407984	0.0830388344517915	0.0358062190407218	FOXO1/SRC	2	0.0595238095238095
GO:0032386	BP	GO:0032386	regulation of intracellular transport	45708	336/18903	0.0484868563407984	0.0830388344517915	0.0358062190407218	SRC/IL1B	2	0.0595238095238095
GO:0006984	BP	GO:0006984	ER-nucleus signaling pathway	45677	47/18903	0.0485941544124081	0.0830388344517915	0.0358062190407218	TP53	1	0.212765957446809
GO:0007622	BP	GO:0007622	rhythmic behavior	45677	47/18903	0.0485941544124081	0.0830388344517915	0.0358062190407218	TP53	1	0.212765957446809
GO:0031294	BP	GO:0031294	lymphocyte costimulation	45677	47/18903	0.0485941544124081	0.0830388344517915	0.0358062190407218	SRC	1	0.212765957446809
GO:0035794	BP	GO:0035794	positive regulation of mitochondrial membrane permeability	45677	47/18903	0.0485941544124081	0.0830388344517915	0.0358062190407218	TP53	1	0.212765957446809
GO:0045601	BP	GO:0045601	regulation of endothelial cell differentiation	45677	47/18903	0.0485941544124081	0.0830388344517915	0.0358062190407218	IL1B	1	0.212765957446809
GO:0046677	BP	GO:0046677	response to antibiotic	45677	47/18903	0.0485941544124081	0.0830388344517915	0.0358062190407218	TP53	1	0.212765957446809
GO:0071470	BP	GO:0071470	cellular response to osmotic stress	45677	47/18903	0.0485941544124081	0.0830388344517915	0.0358062190407218	PKD2	1	0.212765957446809
GO:0090199	BP	GO:0090199	regulation of release of cytochrome c from mitochondria	45677	47/18903	0.0485941544124081	0.0830388344517915	0.0358062190407218	TP53	1	0.212765957446809
GO:0120163	BP	GO:0120163	negative regulation of cold-induced thermogenesis	45677	47/18903	0.0485941544124081	0.0830388344517915	0.0358062190407218	ALDH1A1	1	0.212765957446809
GO:0140353	BP	GO:0140353	lipid export from cell	45677	47/18903	0.0485941544124081	0.0830388344517915	0.0358062190407218	IL1B	1	0.212765957446809
GO:0001933	BP	GO:0001933	negative regulation of protein phosphorylation	45708	338/18903	0.0490052861387091	0.083659367032096	0.0360737917449748	PPARG/IL1B	2	0.0591715976331361
GO:0031648	BP	GO:0031648	protein destabilization	45677	48/18903	0.0496032823776054	0.0840218864763519	0.036230109577628	SRC	1	0.208333333333333
GO:0032309	BP	GO:0032309	icosanoid secretion	45677	48/18903	0.0496032823776054	0.0840218864763519	0.036230109577628	IL1B	1	0.208333333333333
GO:0032892	BP	GO:0032892	positive regulation of organic acid transport	45677	48/18903	0.0496032823776054	0.0840218864763519	0.036230109577628	IL1B	1	0.208333333333333
GO:0042220	BP	GO:0042220	response to cocaine	45677	48/18903	0.0496032823776054	0.0840218864763519	0.036230109577628	CNR1	1	0.208333333333333
GO:0045747	BP	GO:0045747	positive regulation of Notch signaling pathway	45677	48/18903	0.0496032823776054	0.0840218864763519	0.036230109577628	SRC	1	0.208333333333333
GO:0045776	BP	GO:0045776	negative regulation of blood pressure	45677	48/18903	0.0496032823776054	0.0840218864763519	0.036230109577628	CNR1	1	0.208333333333333
GO:0046850	BP	GO:0046850	regulation of bone remodeling	45677	48/18903	0.0496032823776054	0.0840218864763519	0.036230109577628	SRC	1	0.208333333333333
GO:0061028	BP	GO:0061028	establishment of endothelial barrier	45677	48/18903	0.0496032823776054	0.0840218864763519	0.036230109577628	IL1B	1	0.208333333333333
GO:0045121	CC	GO:0045121	membrane raft	45767	326/19869	0.000280042460390786	0.0160079737927012	0.0129733928268747	PGK1/CNR1/SRC/IRS1	4	0.122699386503067
GO:0098857	CC	GO:0098857	membrane microdomain	45767	327/19869	0.000283326969782322	0.0160079737927012	0.0129733928268747	PGK1/CNR1/SRC/IRS1	4	0.122324159021407
GO:0005901	CC	GO:0005901	caveola	45708	82/19869	0.00304622561748424	0.112620481400752	0.091271372909785	SRC/IRS1	2	0.24390243902439
GO:0098978	CC	GO:0098978	glutamatergic synapse	45736	324/19869	0.00398656571330095	0.112620481400752	0.091271372909785	YWHAZ/CNR1/SRC	3	0.0925925925925926
GO:0044853	CC	GO:0044853	plasma membrane raft	45708	113/19869	0.00569711782056767	0.128754862744829	0.104347210608292	SRC/IRS1	2	0.176991150442478
GO:0099091	CC	GO:0099091	postsynaptic specialization, intracellular component	45677	10/19869	0.0100227185997938	0.131880634993018	0.10688044009681	SRC	1	1
GO:0097550	CC	GO:0097550	transcription preinitiation complex	45677	11/19869	0.0110197247747275	0.131880634993018	0.10688044009681	ESR1	1	0.909090909090909
GO:0030426	CC	GO:0030426	growth cone	45708	167/19869	0.0120806425211801	0.131880634993018	0.10688044009681	CNR1/SRC	2	0.119760479041916
GO:0030427	CC	GO:0030427	site of polarized growth	45708	173/19869	0.012920402165965	0.131880634993018	0.10688044009681	CNR1/SRC	2	0.115606936416185
GO:0005743	CC	GO:0005743	mitochondrial inner membrane	45736	498/19869	0.0129911329358515	0.131880634993018	0.10688044009681	HSPD1/AIFM1/SRC	3	0.0602409638554217
GO:0044292	CC	GO:0044292	dendrite terminus	45677	13/19869	0.0130108762030318	0.131880634993018	0.10688044009681	SRC	1	0.769230769230769
GO:0098554	CC	GO:0098554	cytoplasmic side of endoplasmic reticulum membrane	45677	14/19869	0.0140050231850992	0.131880634993018	0.10688044009681	PKD2	1	0.714285714285714
GO:0098562	CC	GO:0098562	cytoplasmic side of membrane	45708	204/19869	0.0176503486218095	0.153422261097267	0.124338488266998	PKD2/SRC	2	0.0980392156862745
GO:0031514	CC	GO:0031514	motile cilium	45708	244/19869	0.0246729008803635	0.195849757332434	0.158723138220044	HSPD1/PKD2	2	0.0819672131147541
GO:0071556	CC	GO:0071556	integral component of lumenal side of endoplasmic reticulum membrane	45677	29/19869	0.0288035491552113	0.195849757332434	0.158723138220044	PKD2	1	0.344827586206897
GO:0098553	CC	GO:0098553	lumenal side of endoplasmic reticulum membrane	45677	29/19869	0.0288035491552113	0.195849757332434	0.158723138220044	PKD2	1	0.344827586206897
GO:0002102	CC	GO:0002102	podosome	45677	30/19869	0.0297825778354984	0.195849757332434	0.158723138220044	SRC	1	0.333333333333333
GO:0150034	CC	GO:0150034	distal axon	45708	278/19869	0.0313993183566717	0.195849757332434	0.158723138220044	CNR1/SRC	2	0.0719424460431655
GO:0098686	CC	GO:0098686	hippocampal mossy fiber to CA3 synapse	45677	34/19869	0.0336893248092536	0.195849757332434	0.158723138220044	YWHAZ	1	0.294117647058824
GO:0098576	CC	GO:0098576	lumenal side of membrane	45677	35/19869	0.0346636738641476	0.195849757332434	0.158723138220044	PKD2	1	0.285714285714286
GO:0099738	CC	GO:0099738	cell cortex region	45677	39/19869	0.0385517447647844	0.201123476270913	0.162997134937768	PKD2	1	0.256410256410256
GO:0031253	CC	GO:0031253	cell projection membrane	45708	344/19869	0.0462538975783544	0.201123476270913	0.162997134937768	PKD2/SRC	2	0.0581395348837209
GO:0098984	CC	GO:0098984	neuron to neuron synapse	45708	351/19869	0.047957913184437	0.201123476270913	0.162997134937768	YWHAZ/SRC	2	0.056980056980057
GO:0005782	CC	GO:0005782	peroxisomal matrix	45677	50/19869	0.0491673773150747	0.201123476270913	0.162997134937768	IDH1	1	0.2
GO:0031907	CC	GO:0031907	microbody lumen	45677	50/19869	0.0491673773150747	0.201123476270913	0.162997134937768	IDH1	1	0.2
GO:0097225	CC	GO:0097225	sperm midpiece	45677	50/19869	0.0491673773150747	0.201123476270913	0.162997134937768	HSPD1	1	0.2
GO:0051219	MF	GO:0051219	phosphoprotein binding	45767	92/18432	2.64870319093549e-06	0.000474117871177452	0.000184015169054465	YWHAZ/PKD2/SRC/IRS1	4	0.434782608695652
GO:0045296	MF	GO:0045296	cadherin binding	45797	333/18432	2.31659835263739e-05	0.00147506787174095	0.000572505025197901	LDHA/YWHAZ/SRC/IDH1/NOTCH3	5	0.15015015015015
GO:0051287	MF	GO:0051287	NAD binding	45736	53/18432	2.4721807906273e-05	0.00147506787174095	0.000572505025197901	GAPDH/IDH1/ALDH1A1	3	0.566037735849057
GO:0051117	MF	GO:0051117	ATPase binding	45736	85/18432	0.000101950878158652	0.00452801329422202	0.00175741768549634	PKD2/SRC/ESR1	3	0.352941176470588
GO:0140297	MF	GO:0140297	DNA-binding transcription factor binding	45797	476/18432	0.000126480818274358	0.00452801329422202	0.00175741768549634	YWHAZ/PPARG/SRC/TP53/ESR1	5	0.105042016806723
GO:0005158	MF	GO:0005158	insulin receptor binding	45708	22/18432	0.000255046332358078	0.00612254642682035	0.00237628970402907	SRC/IRS1	2	0.909090909090909
GO:0031625	MF	GO:0031625	ubiquitin protein ligase binding	45767	299/18432	0.000267828579119667	0.00612254642682035	0.00237628970402907	HSPD1/YWHAZ/FOXO1/TP53	4	0.133779264214047
GO:0001091	MF	GO:0001091	RNA polymerase II general transcription initiation factor binding	45708	25/18432	0.000330582978585692	0.00612254642682035	0.00237628970402907	TP53/ESR1	2	0.8
GO:0044389	MF	GO:0044389	ubiquitin-like protein ligase binding	45767	318/18432	0.000338567577390035	0.00612254642682035	0.00237628970402907	HSPD1/YWHAZ/FOXO1/TP53	4	0.125786163522013
GO:0044325	MF	GO:0044325	transmembrane transporter binding	45736	128/18432	0.000342041699822366	0.00612254642682035	0.00237628970402907	YWHAZ/PKD2/SRC	3	0.234375
GO:0051393	MF	GO:0051393	alpha-actinin binding	45708	28/18432	0.000415722250366311	0.00622277535325138	0.00241519066930074	PPARG/PKD2	2	0.714285714285714
GO:0016922	MF	GO:0016922	nuclear receptor binding	45736	139/18432	0.00043551646550973	0.00622277535325138	0.00241519066930074	PPARG/SRC/ESR1	3	0.215827338129496
GO:0051721	MF	GO:0051721	protein phosphatase 2A binding	45708	30/18432	0.000477788408369886	0.00622277535325138	0.00241519066930074	FOXO1/TP53	2	0.666666666666667
GO:0061629	MF	GO:0061629	RNA polymerase II-specific DNA-binding transcription factor binding	45767	350/18432	0.000486697513662119	0.00622277535325138	0.00241519066930074	PPARG/SRC/TP53/ESR1	4	0.114285714285714
GO:0097718	MF	GO:0097718	disordered domain specific binding	45708	35/18432	0.00065140446205281	0.0077112516930219	0.00299289980440721	GAPDH/TP53	2	0.571428571428571
GO:0042805	MF	GO:0042805	actinin binding	45708	36/18432	0.000689273894348326	0.0077112516930219	0.00299289980440721	PPARG/PKD2	2	0.555555555555556
GO:0016620	MF	GO:0016620	oxidoreductase activity, acting on the aldehyde or oxo group of donors, NAD or NADP as acceptor	45708	39/18432	0.000809137094491192	0.00804641888410686	0.00312298527698355	GAPDH/ALDH1A1	2	0.512820512820513
GO:0030331	MF	GO:0030331	nuclear estrogen receptor binding	45708	39/18432	0.000809137094491192	0.00804641888410686	0.00312298527698355	SRC/ESR1	2	0.512820512820513
GO:0042169	MF	GO:0042169	SH2 domain binding	45708	41/18432	0.000894237538391639	0.00842465891432123	0.00326978822902206	SRC/IRS1	2	0.48780487804878
GO:0005245	MF	GO:0005245	voltage-gated calcium channel activity	45708	44/18432	0.00102963424912577	0.00921522652967561	0.0035766242338053	CNR1/PKD2	2	0.454545454545455
GO:0016903	MF	GO:0016903	oxidoreductase activity, acting on the aldehyde or oxo group of donors	45708	47/18432	0.00117427669934188	0.0100093109134379	0.0038848251707551	GAPDH/ALDH1A1	2	0.425531914893617
GO:0004879	MF	GO:0004879	nuclear receptor activity	45708	52/18432	0.00143574292926351	0.0106761119707392	0.00414362475782879	PPARG/ESR1	2	0.384615384615385
GO:0098531	MF	GO:0098531	ligand-activated transcription factor activity	45708	52/18432	0.00143574292926351	0.0106761119707392	0.00414362475782879	PPARG/ESR1	2	0.384615384615385
GO:0050661	MF	GO:0050661	NADP binding	45708	53/18432	0.00149107709088536	0.0106761119707392	0.00414362475782879	GAPDH/IDH1	2	0.377358490566038
GO:0140296	MF	GO:0140296	general transcription initiation factor binding	45708	53/18432	0.00149107709088536	0.0106761119707392	0.00414362475782879	TP53/ESR1	2	0.377358490566038
GO:0005080	MF	GO:0005080	protein kinase C binding	45708	55/18432	0.00160477003150271	0.0110482244476533	0.00428804947688984	SRC/IRS1	2	0.363636363636364
GO:0045309	MF	GO:0045309	protein phosphorylated amino acid binding	45708	58/18432	0.00178284054414993	0.0118195724964014	0.00458742596155537	YWHAZ/IRS1	2	0.344827586206897
GO:0001098	MF	GO:0001098	basal transcription machinery binding	45708	61/18432	0.00196989982547985	0.0121590368538239	0.00471917925523303	TP53/ESR1	2	0.327868852459016
GO:0001099	MF	GO:0001099	basal RNA polymerase II transcription machinery binding	45708	61/18432	0.00196989982547985	0.0121590368538239	0.00471917925523303	TP53/ESR1	2	0.327868852459016
GO:1990841	MF	GO:1990841	promoter-specific chromatin binding	45708	63/18432	0.00209957289373353	0.0125274515992767	0.0048621688065408	FOXO1/TP53	2	0.317460317460317
GO:0002039	MF	GO:0002039	p53 binding	45708	67/18432	0.00237076727371968	0.0136892690966395	0.00531309473906618	HSPD1/TP53	2	0.298507462686567
GO:0043621	MF	GO:0043621	protein self-association	45708	71/18432	0.00265765273228061	0.0148662449711946	0.00576990395824079	PPARG/TP53	2	0.28169014084507
GO:0030971	MF	GO:0030971	receptor tyrosine kinase binding	45708	77/18432	0.00311712348977733	0.0169080334748528	0.00656236524163649	TP53/IRS1	2	0.25974025974026
GO:0008013	MF	GO:0008013	beta-catenin binding	45708	87/18432	0.00395957069207779	0.0208459751141743	0.00809076364325493	FOXO1/ESR1	2	0.229885057471264
GO:0001227	MF	GO:0001227	DNA-binding transcription repressor activity, RNA polymerase II-specific	45736	323/18432	0.0048719634966695	0.0249166133115383	0.00967066438436652	PPARG/FOXO1/TP53	3	0.0928792569659443
GO:0001217	MF	GO:0001217	DNA-binding transcription repressor activity	45736	327/18432	0.00504183873530378	0.0250691426005383	0.00972986422602485	PPARG/FOXO1/TP53	3	0.0917431192660551
GO:0051087	MF	GO:0051087	chaperone binding	45708	105/18432	0.00571191001244734	0.0276332943845425	0.0107250657417219	HSPD1/TP53	2	0.19047619047619
GO:0001221	MF	GO:0001221	transcription coregulator binding	45708	109/18432	0.00614161329294395	0.0289302310378149	0.0112284342751884	PPARG/ESR1	2	0.18348623853211
GO:0005262	MF	GO:0005262	calcium channel activity	45708	119/18432	0.00727856523912981	0.0325715794451059	0.0126417185732255	CNR1/PKD2	2	0.168067226890756
GO:1990782	MF	GO:1990782	protein tyrosine kinase binding	45708	119/18432	0.00727856523912981	0.0325715794451059	0.0126417185732255	TP53/IRS1	2	0.168067226890756
GO:0003697	MF	GO:0003697	single-stranded DNA binding	45708	124/18432	0.00788018413257797	0.0344037307251575	0.0133528152182322	HSPD1/TP53	2	0.161290322580645
GO:0016616	MF	GO:0016616	oxidoreductase activity, acting on the CH-OH group of donors, NAD or NADP as acceptor	45708	126/18432	0.00812694492798023	0.0346362652882967	0.0134430667981628	LDHA/IDH1	2	0.158730158730159
GO:0015085	MF	GO:0015085	calcium ion transmembrane transporter activity	45708	135/18432	0.00928011355940598	0.0386311703984575	0.0149935739270696	CNR1/PKD2	2	0.148148148148148
GO:0016614	MF	GO:0016614	oxidoreductase activity, acting on CH-OH group of donors	45708	138/18432	0.00967989371200276	0.0393615119392838	0.0152770349190987	LDHA/IDH1	2	0.144927536231884
GO:0070851	MF	GO:0070851	growth factor receptor binding	45708	140/18432	0.00995064671213523	0.0393615119392838	0.0152770349190987	SRC/IL1B	2	0.142857142857143
GO:0001094	MF	GO:0001094	TFIID-class transcription factor complex binding	45677	10/18432	0.010800489787379	0.0393615119392838	0.0152770349190987	TP53	1	1
GO:0004955	MF	GO:0004955	prostaglandin receptor activity	45677	10/18432	0.010800489787379	0.0393615119392838	0.0152770349190987	PPARG	1	1
GO:0008190	MF	GO:0008190	eukaryotic initiation factor 4E binding	45677	10/18432	0.010800489787379	0.0393615119392838	0.0152770349190987	EIF4EBP1	1	1
GO:0050815	MF	GO:0050815	phosphoserine residue binding	45677	10/18432	0.010800489787379	0.0393615119392838	0.0152770349190987	YWHAZ	1	1
GO:0019903	MF	GO:0019903	protein phosphatase binding	45708	149/18432	0.0112105258536834	0.0393615119392838	0.0152770349190987	FOXO1/TP53	2	0.134228187919463
GO:0022843	MF	GO:0022843	voltage-gated cation channel activity	45708	151/18432	0.0114996339817865	0.0393615119392838	0.0152770349190987	CNR1/PKD2	2	0.132450331125828
GO:0004954	MF	GO:0004954	prostanoid receptor activity	45677	11/18432	0.0118744225962085	0.0393615119392838	0.0152770349190987	PPARG	1	0.909090909090909
GO:0047134	MF	GO:0047134	protein-disulfide reductase (NAD(P)) activity	45677	11/18432	0.0118744225962085	0.0393615119392838	0.0152770349190987	PGK1	1	0.909090909090909
GO:0097371	MF	GO:0097371	MDM2/MDM4 family protein binding	45677	11/18432	0.0118744225962085	0.0393615119392838	0.0152770349190987	TP53	1	0.909090909090909
GO:0005178	MF	GO:0005178	integrin binding	45708	156/18432	0.012236771564648	0.0398251292740361	0.0154569746079764	SRC/IL1B	2	0.128205128205128
GO:0008035	MF	GO:0008035	high-density lipoprotein particle binding	45677	12/18432	0.0129472477168905	0.0406589007249719	0.0157805789347142	HSPD1	1	0.833333333333333
GO:0097677	MF	GO:0097677	STAT family protein binding	45677	12/18432	0.0129472477168905	0.0406589007249719	0.0157805789347142	PPARG	1	0.833333333333333
GO:0001228	MF	GO:0001228	DNA-binding transcription activator activity, RNA polymerase II-specific	45736	468/18432	0.0134462265839116	0.0411376222213465	0.0159663808680321	FOXO1/TP53/ESR1	3	0.0641025641025641
GO:0001216	MF	GO:0001216	DNA-binding transcription activator activity	45736	472/18432	0.0137566795285991	0.0411376222213465	0.0159663808680321	FOXO1/TP53/ESR1	3	0.0635593220338983
GO:0016668	MF	GO:0016668	oxidoreductase activity, acting on a sulfur group of donors, NAD(P) as acceptor	45677	13/18432	0.0140189662318555	0.0411376222213465	0.0159663808680321	PGK1	1	0.769230769230769
GO:0140666	MF	GO:0140666	annealing activity	45677	13/18432	0.0140189662318555	0.0411376222213465	0.0159663808680321	TP53	1	0.769230769230769
GO:0016004	MF	GO:0016004	phospholipase activator activity	45677	14/18432	0.015089579222537	0.0414853797657953	0.0161013529229197	SRC	1	0.714285714285714
GO:0140313	MF	GO:0140313	molecular sequestering activity	45677	14/18432	0.015089579222537	0.0414853797657953	0.0161013529229197	YWHAZ	1	0.714285714285714
GO:0004029	MF	GO:0004029	aldehyde dehydrogenase (NAD+) activity	45677	15/18432	0.0161590877693689	0.0414853797657953	0.0161013529229197	ALDH1A1	1	0.666666666666667
GO:0004953	MF	GO:0004953	icosanoid receptor activity	45677	15/18432	0.0161590877693689	0.0414853797657953	0.0161013529229197	PPARG	1	0.666666666666667
GO:0036041	MF	GO:0036041	long-chain fatty acid binding	45677	15/18432	0.0161590877693689	0.0414853797657953	0.0161013529229197	PPARG	1	0.666666666666667
GO:0046965	MF	GO:0046965	nuclear retinoid X receptor binding	45677	15/18432	0.0161590877693689	0.0414853797657953	0.0161013529229197	PPARG	1	0.666666666666667
GO:0051371	MF	GO:0051371	muscle alpha-actinin binding	45677	15/18432	0.0161590877693689	0.0414853797657953	0.0161013529229197	PKD2	1	0.666666666666667
GO:0070700	MF	GO:0070700	BMP receptor binding	45677	15/18432	0.0161590877693689	0.0414853797657953	0.0161013529229197	SRC	1	0.666666666666667
GO:0008022	MF	GO:0008022	protein C-terminus binding	45708	181/18432	0.0162233328693054	0.0414853797657953	0.0161013529229197	PPARG/SRC	2	0.110497237569061
GO:0003688	MF	GO:0003688	DNA replication origin binding	45677	16/18432	0.0172274929517882	0.0416719086266227	0.0161737487171838	HSPD1	1	0.625
GO:0005068	MF	GO:0005068	transmembrane receptor protein tyrosine kinase adaptor activity	45677	16/18432	0.0172274929517882	0.0416719086266227	0.0161737487171838	IRS1	1	0.625
GO:0005159	MF	GO:0005159	insulin-like growth factor receptor binding	45677	16/18432	0.0172274929517882	0.0416719086266227	0.0161737487171838	IRS1	1	0.625
GO:0050664	MF	GO:0050664	oxidoreductase activity, acting on NAD(P)H, oxygen as acceptor	45677	16/18432	0.0172274929517882	0.0416719086266227	0.0161737487171838	AIFM1	1	0.625
GO:0004030	MF	GO:0004030	aldehyde dehydrogenase [NAD(P)+] activity	45677	17/18432	0.0182947958482349	0.0419842109850519	0.0162949598648246	ALDH1A1	1	0.588235294117647
GO:0005149	MF	GO:0005149	interleukin-1 receptor binding	45677	17/18432	0.0182947958482349	0.0419842109850519	0.0162949598648246	IL1B	1	0.588235294117647
GO:0015278	MF	GO:0015278	calcium-release channel activity	45677	17/18432	0.0182947958482349	0.0419842109850519	0.0162949598648246	PKD2	1	0.588235294117647
GO:0060229	MF	GO:0060229	lipase activator activity	45677	17/18432	0.0182947958482349	0.0419842109850519	0.0162949598648246	SRC	1	0.588235294117647
GO:0019902	MF	GO:0019902	phosphatase binding	45708	195/18432	0.0186679543257377	0.0422982762570512	0.0164168552364915	FOXO1/TP53	2	0.102564102564103
GO:0034185	MF	GO:0034185	apolipoprotein binding	45677	18/18432	0.0193609975361544	0.0431362806758578	0.0167421024675485	HSPD1	1	0.555555555555556
GO:0005244	MF	GO:0005244	voltage-gated ion channel activity	45708	201/18432	0.0197607542760913	0.0431362806758578	0.0167421024675485	CNR1/PKD2	2	0.099502487562189
GO:0022832	MF	GO:0022832	voltage-gated channel activity	45708	201/18432	0.0197607542760913	0.0431362806758578	0.0167421024675485	CNR1/PKD2	2	0.099502487562189
GO:0035035	MF	GO:0035035	histone acetyltransferase binding	45677	23/18432	0.0246755254888296	0.0523476193958494	0.0203172177602238	TP53	1	0.434782608695652
GO:0043274	MF	GO:0043274	phospholipase binding	45677	23/18432	0.0246755254888296	0.0523476193958494	0.0203172177602238	SRC	1	0.434782608695652
GO:0003707	MF	GO:0003707	nuclear steroid receptor activity	45677	24/18432	0.0257351424962835	0.0523476193958494	0.0203172177602238	ESR1	1	0.416666666666667
GO:0005248	MF	GO:0005248	voltage-gated sodium channel activity	45677	24/18432	0.0257351424962835	0.0523476193958494	0.0203172177602238	PKD2	1	0.416666666666667
GO:0042974	MF	GO:0042974	nuclear retinoic acid receptor binding	45677	24/18432	0.0257351424962835	0.0523476193958494	0.0203172177602238	PPARG	1	0.416666666666667
GO:0070412	MF	GO:0070412	R-SMAD binding	45677	24/18432	0.0257351424962835	0.0523476193958494	0.0203172177602238	PPARG	1	0.416666666666667
GO:0015271	MF	GO:0015271	outward rectifier potassium channel activity	45677	25/18432	0.0267936658095211	0.0532896242211587	0.0206828297477005	PKD2	1	0.4
GO:0016769	MF	GO:0016769	transferase activity, transferring nitrogenous groups	45677	25/18432	0.0267936658095211	0.0532896242211587	0.0206828297477005	GAPDH	1	0.4
GO:0017025	MF	GO:0017025	TBP-class protein binding	45677	26/18432	0.0278510964980525	0.0536058739048538	0.0208055729357268	ESR1	1	0.384615384615385
GO:0070696	MF	GO:0070696	transmembrane receptor protein serine/threonine kinase binding	45677	26/18432	0.0278510964980525	0.0536058739048538	0.0208055729357268	SRC	1	0.384615384615385
GO:0099604	MF	GO:0099604	ligand-gated calcium channel activity	45677	26/18432	0.0278510964980525	0.0536058739048538	0.0208055729357268	PKD2	1	0.384615384615385
GO:0046875	MF	GO:0046875	ephrin receptor binding	45677	29/18432	0.0310168434957185	0.0585766803120728	0.0227348479893961	SRC	1	0.344827586206897
GO:0005217	MF	GO:0005217	intracellular ligand-gated ion channel activity	45677	30/18432	0.0320699143607996	0.0585766803120728	0.0227348479893961	PKD2	1	0.333333333333333
GO:0043548	MF	GO:0043548	phosphatidylinositol 3-kinase binding	45677	30/18432	0.0320699143607996	0.0585766803120728	0.0227348479893961	IRS1	1	0.333333333333333
GO:0071813	MF	GO:0071813	lipoprotein particle binding	45677	30/18432	0.0320699143607996	0.0585766803120728	0.0227348479893961	HSPD1	1	0.333333333333333
GO:0071814	MF	GO:0071814	protein-lipid complex binding	45677	30/18432	0.0320699143607996	0.0585766803120728	0.0227348479893961	HSPD1	1	0.333333333333333
GO:0033612	MF	GO:0033612	receptor serine/threonine kinase binding	45677	31/18432	0.0331218979339323	0.0598870679815543	0.0232434371466191	SRC	1	0.32258064516129
GO:0031369	MF	GO:0031369	translation initiation factor binding	45677	32/18432	0.0341727952787136	0.0611693035488974	0.0237410998778432	EIF4EBP1	1	0.3125
GO:0043531	MF	GO:0043531	ADP binding	45677	34/18432	0.0362713355326998	0.0642828619836957	0.024949537729632	PGK1	1	0.294117647058824
GO:0001530	MF	GO:0001530	lipopolysaccharide binding	45677	37/18432	0.0394110257345216	0.069162486338033	0.0268434231009125	HSPD1	1	0.27027027027027
GO:0015035	MF	GO:0015035	protein-disulfide reductase activity	45677	39/18432	0.0414987514343834	0.0714257356418715	0.0277218380027258	PGK1	1	0.256410256410256
GO:0071949	MF	GO:0071949	FAD binding	45677	39/18432	0.0414987514343834	0.0714257356418715	0.0277218380027258	AIFM1	1	0.256410256410256
GO:0001223	MF	GO:0001223	transcription coactivator binding	45677	40/18432	0.042540997124119	0.0725222712877838	0.02814742666859	ESR1	1	0.25
GO:0140662	MF	GO:0140662	ATP-dependent protein folding chaperone	45677	41/18432	0.0435821661137625	0.0735962993807877	0.0285642796773419	HSPD1	1	0.24390243902439
GO:0001046	MF	GO:0001046	core promoter sequence-specific DNA binding	45677	44/18432	0.0466992234153558	0.0759923726486245	0.0294942463675931	TP53	1	0.227272727272727
GO:0001222	MF	GO:0001222	transcription corepressor binding	45677	44/18432	0.0466992234153558	0.0759923726486245	0.0294942463675931	ESR1	1	0.227272727272727
GO:0003954	MF	GO:0003954	NADH dehydrogenase activity	45677	44/18432	0.0466992234153558	0.0759923726486245	0.0294942463675931	AIFM1	1	0.227272727272727
GO:0015036	MF	GO:0015036	disulfide oxidoreductase activity	45677	44/18432	0.0466992234153558	0.0759923726486245	0.0294942463675931	PGK1	1	0.227272727272727
GO:0004715	MF	GO:0004715	non-membrane spanning protein tyrosine kinase activity	45677	45/18432	0.0477360961329811	0.0769798307009335	0.0298774997133879	SRC	1	0.222222222222222
GO:0001784	MF	GO:0001784	phosphotyrosine residue binding	45677	46/18432	0.0487718974098259	0.077258138374857	0.0299855168052959	IRS1	1	0.217391304347826
GO:0005272	MF	GO:0005272	sodium channel activity	45677	46/18432	0.0487718974098259	0.077258138374857	0.0299855168052959	PKD2	1	0.217391304347826
