# Supplementary material for: Identification of a Prognostic Gene Signature for Chemoresistance Prediction in Lung Adenocarcinoma by Screening Mitochondrial Metabolism Gene Sets
Source: Int J Mol Sci. 2026 Mar 27;27(7):3065. doi: 10.3390/ijms27073065 (PMC13073725; doi:10.3390/ijms27073065)
Supplement: Supplementary file 1 [file ijms-27-03065-s001.zip › Table S2.xlsx]

## Sheet: Additional file 5
	ID	Description	GeneRatio	BgRatio	pvalue	p.adjust	qvalue	geneID	Count	richFactor
1	hsa04211	Longevity regulating pathway	45796	90/8546	1.19879119998701e-06	0.000185812635997987	0.000124926661893384	EIF4EBP1/PPARG/FOXO1/TP53/IRS1	5	0.555555555555556
2	hsa04919	Thyroid hormone signaling pathway	45796	122/8546	5.41070450683286e-06	0.000419329599279546	0.000281926182198133	FOXO1/SRC/NOTCH3/TP53/ESR1	5	0.40983606557377
4	hsa05417	Lipid and atherosclerosis	45796	216/8546	8.5736916401928e-05	0.00269017032148984	0.00180867138762305	HSPD1/PPARG/SRC/IL1B/TP53	5	0.231481481481481
3	hsa01522	Endocrine resistance	45766	99/8546	5.746940593552e-05	0.00269017032148984	0.00180867138762305	SRC/NOTCH3/TP53/ESR1	4	0.404040404040404
5	hsa04066	HIF-1 signaling pathway	45766	110/8546	8.67796877899947e-05	0.00269017032148984	0.00180867138762305	GAPDH/LDHA/EIF4EBP1/PGK1	4	0.363636363636364
6	hsa04152	AMPK signaling pathway	45766	122/8546	0.000129809901665409	0.00335342245968974	0.00225459302892553	EIF4EBP1/PPARG/FOXO1/IRS1	4	0.327868852459016
10	hsa05168	Herpes simplex virus 1 infection	45766	182/8546	0.000600452893521564	0.00930701984958424	0.00625735120617209	EIF4EBP1/SRC/IL1B/TP53	4	0.21978021978022
11	hsa05163	Human cytomegalovirus infection	45766	226/8546	0.00135017697450682	0.0190252210044143	0.0127911502848015	EIF4EBP1/SRC/IL1B/TP53	4	0.176991150442478
12	hsa05131	Shigellosis	45766	250/8546	0.00195911792461854	0.024024966097599	0.0161526087854825	FOXO1/SRC/IL1B/TP53	4	0.16
23	hsa05165	Human papillomavirus infection	45766	333/8546	0.00551466866136228	0.0371640714135284	0.0249863705938154	EIF4EBP1/FOXO1/NOTCH3/TP53	4	0.12012012012012
26	hsa04151	PI3K-Akt signaling pathway	45766	362/8546	0.00740112729349918	0.0441221050189374	0.0296644373302194	YWHAZ/EIF4EBP1/TP53/IRS1	4	0.110497237569061
7	hsa00010	Glycolysis / Gluconeogenesis	45735	67/8546	0.00040799192902044	0.00903410699973832	0.00607386480797347	GAPDH/LDHA/PGK1	3	0.447761194029851
8	hsa05230	Central carbon metabolism in cancer	45735	71/8546	0.000484042408567534	0.00930701984958424	0.00625735120617209	LDHA/IDH1/TP53	3	0.422535211267606
9	hsa01230	Biosynthesis of amino acids	45735	75/8546	0.000568659465320682	0.00930701984958424	0.00625735120617209	GAPDH/PGK1/IDH1	3	0.4
13	hsa01200	Carbon metabolism	45735	116/8546	0.00201499715657282	0.024024966097599	0.0161526087854825	GAPDH/PGK1/IDH1	3	0.258620689655172
15	hsa04910	Insulin signaling pathway	45735	138/8546	0.00330314881529207	0.0332506266877779	0.0223552600481495	EIF4EBP1/FOXO1/IRS1	3	0.217391304347826
16	hsa05418	Fluid shear stress and atherosclerosis	45735	141/8546	0.0035101132509882	0.0332506266877779	0.0223552600481495	SRC/IL1B/TP53	3	0.212765957446809
18	hsa05224	Breast cancer	45735	148/8546	0.00402365125298063	0.0341860255171603	0.0229841529792792	NOTCH3/TP53/ESR1	3	0.202702702702703
20	hsa04218	Cellular senescence	45735	157/8546	0.00474847088051168	0.0350482374513958	0.023563840459682	EIF4EBP1/FOXO1/TP53	3	0.191082802547771
21	hsa04932	Non-alcoholic fatty liver disease	45735	157/8546	0.00474847088051168	0.0350482374513958	0.023563840459682	PPARG/IL1B/IRS1	3	0.191082802547771
22	hsa05161	Hepatitis B	45735	163/8546	0.00527310203057146	0.0371514006699353	0.0249778517237595	YWHAZ/SRC/TP53	3	0.184049079754601
25	hsa05152	Tuberculosis	45735	182/8546	0.00716095711509408	0.0441221050189374	0.0296644373302194	HSPD1/SRC/IL1B	3	0.164835164835165
28	hsa05202	Transcriptional misregulation in cancer	45735	198/8546	0.00902773221383047	0.0496332755350008	0.0333697404276066	PPARG/FOXO1/TP53	3	0.151515151515152
29	hsa05130	Pathogenic Escherichia coli infection	45735	203/8546	0.00966464293732248	0.0496332755350008	0.0333697404276066	GAPDH/SRC/IL1B	3	0.147783251231527
30	hsa05205	Proteoglycans in cancer	45735	204/8546	0.00979512942531367	0.0496332755350008	0.0333697404276066	SRC/TP53/ESR1	3	0.147058823529412
31	hsa05203	Viral carcinogenesis	45735	205/8546	0.00992665510700015	0.0496332755350008	0.0333697404276066	YWHAZ/SRC/TP53	3	0.146341463414634
33	hsa05207	Chemical carcinogenesis - receptor activation	45735	215/8546	0.0112994612769232	0.0530732272097906	0.0356825092955468	EIF4EBP1/SRC/ESR1	3	0.13953488372093
34	hsa04081	Hormone signaling	45735	219/8546	0.0118781189903551	0.0541502483383833	0.0364066185772492	SRC/IRS1/ESR1	3	0.136986301369863
45	hsa05206	MicroRNAs in cancer	45735	312/8546	0.0302696880679024	0.104262258900553	0.0700982249993529	NOTCH3/TP53/IRS1	3	0.0961538461538462
14	hsa05216	Thyroid cancer	45707	37/8546	0.00297766977901814	0.0329670582677008	0.0221646096332929	PPARG/TP53	2	0.540540540540541
17	hsa05219	Bladder cancer	45707	41/8546	0.00364684292704661	0.0332506266877779	0.0223552600481495	SRC/TP53	2	0.48780487804878
19	hsa04940	Type I diabetes mellitus	45707	44/8546	0.00419054506339384	0.0341860255171603	0.0229841529792792	HSPD1/IL1B	2	0.454545454545455
24	hsa05134	Legionellosis	45707	56/8546	0.00671442892024706	0.0433640201099289	0.0291547571537043	HSPD1/IL1B	2	0.357142857142857
27	hsa04213	Longevity regulating pathway - multiple species	45707	62/8546	0.00817969243847863	0.0469574936283032	0.0315707427450052	FOXO1/IRS1	2	0.32258064516129
32	hsa04917	Prolactin signaling pathway	45707	71/8546	0.0106221087942868	0.0514508394723269	0.0345917358761315	SRC/ESR1	2	0.28169014084507
35	hsa01521	EGFR tyrosine kinase inhibitor resistance	45707	80/8546	0.0133479420627355	0.0591123148492574	0.0397427447882953	EIF4EBP1/SRC	2	0.25
36	hsa04012	ErbB signaling pathway	45707	86/8546	0.0153171779284063	0.0659489605250829	0.0443391992664394	EIF4EBP1/SRC	2	0.232558139534884
37	hsa05215	Prostate cancer	45707	98/8546	0.0196061753355509	0.0815140702046061	0.0548040268268659	FOXO1/TP53	2	0.204081632653061
38	hsa04750	Inflammatory mediator regulation of TRP channels	45707	99/8546	0.0199840946308067	0.0815140702046061	0.0548040268268659	SRC/IL1B	2	0.202020202020202
39	hsa04933	AGE-RAGE signaling pathway in diabetic complications	45707	101/8546	0.0207491831013107	0.0824647020693117	0.0554431613233403	FOXO1/IL1B	2	0.198019801980198
40	hsa04137	Mitophagy - animal	45707	105/8546	0.0223159675606201	0.0843652432169783	0.0567209445058122	SRC/TP53	2	0.19047619047619
41	hsa04625	C-type lectin receptor signaling pathway	45707	105/8546	0.0223159675606201	0.0843652432169783	0.0567209445058122	SRC/IL1B	2	0.19047619047619
42	hsa04922	Glucagon signaling pathway	45707	107/8546	0.0231174410341905	0.0853143657214173	0.0573590642201719	LDHA/FOXO1	2	0.186915887850467
43	hsa04931	Insulin resistance	45707	109/8546	0.0239308214215773	0.086262263263825	0.057996360360738	FOXO1/IRS1	2	0.18348623853211
44	hsa04722	Neurotrophin signaling pathway	45707	120/8546	0.0286123835070988	0.100793623718189	0.0677661714641813	TP53/IRS1	2	0.166666666666667
46	hsa04068	FoxO signaling pathway	45707	133/8546	0.0345808671852904	0.116210757036709	0.0781315106732375	FOXO1/IRS1	2	0.150375939849624
47	hsa04210	Apoptosis	45707	137/8546	0.036508153409421	0.116210757036709	0.0781315106732375	AIFM1/TP53	2	0.145985401459854
48	hsa05135	Yersinia infection	45707	138/8546	0.0369964623005111	0.116210757036709	0.0781315106732375	SRC/IL1B	2	0.144927536231884
49	hsa04915	Estrogen signaling pathway	45707	139/8546	0.0374873409795837	0.116210757036709	0.0781315106732375	SRC/ESR1	2	0.143884892086331
50	hsa05162	Measles	45707	139/8546	0.0374873409795837	0.116210757036709	0.0781315106732375	IL1B/TP53	2	0.143884892086331
51	hsa04380	Osteoclast differentiation	45707	143/8546	0.0394763040059092	0.119170691161122	0.0801215512730126	PPARG/IL1B	2	0.13986013986014
52	hsa04936	Alcoholic liver disease	45707	144/8546	0.0399798447766346	0.119170691161122	0.0801215512730126	FOXO1/IL1B	2	0.138888888888889
53	hsa04110	Cell cycle	45707	158/8546	0.0472858855076223	0.132374381928427	0.0889987355579918	YWHAZ/TP53	2	0.126582278481013
54	hsa04150	mTOR signaling pathway	45707	158/8546	0.0472858855076223	0.132374381928427	0.0889987355579918	EIF4EBP1/IRS1	2	0.126582278481013
55	hsa04217	Necroptosis	45707	159/8546	0.047825583148335	0.132374381928427	0.0889987355579918	AIFM1/IL1B	2	0.125786163522013
56	hsa05160	Hepatitis C	45707	159/8546	0.047825583148335	0.132374381928427	0.0889987355579918	YWHAZ/TP53	2	0.125786163522013
