# Supplementary material for: Identification of a Prognostic Gene Signature for Chemoresistance Prediction in Lung Adenocarcinoma by Screening Mitochondrial Metabolism Gene Sets
Source: Int J Mol Sci. 2026 Mar 27;27(7):3065. doi: 10.3390/ijms27073065 (PMC13073725; doi:10.3390/ijms27073065)
Supplement: Supplementary file 1 [file ijms-27-03065-s001.zip › Table S3.xlsx]

## Sheet: GSEA_HSPD1_KEGG_gsea
ID	Description	setSize	enrichmentScore	NES	pvalue	p.adjust	qvalue	rank	leading_edge	core_enrichment
KEGG_CELL_CYCLE	KEGG_CELL_CYCLE	124	0.694492816801907	3.16514692043118	2.10855392053674e-27	2.10855392053674e-27	2.13074922496344e-25	1290	tags=47%, list=7%, signal=44%	CCNB1/CCNB2/MAD2L1/BUB1B/BUB1/CCNA2/CDK1/CDC25C/CDC25A/PLK1/DBF4/ESPL1/MCM4/ORC1/TTK/CDC6/CDC20/ORC6/MCM7/CHEK1/YWHAG/CDC45/BUB3/MCM6/RAD21/PRKDC/ANAPC1/HDAC2/YWHAZ/PCNA/ANAPC7/PTTG1/MCM2/PKMYT1/YWHAQ/ORC5/ORC2/CDC7/E2F2/E2F1/CDK2/CCNE1/CDK4/SMC3/CCNE2/E2F5/CHEK2/RBL1/E2F3/CDC27/MCM3/ANAPC5/ORC4/MYC/YWHAE/SKP2/TFDP1/CDK7
KEGG_SPLICEOSOME	KEGG_SPLICEOSOME	126	0.675733530358547	3.10054197579441	2.18051759718114e-25	2.18051759718114e-25	1.10173520699679e-23	3298	tags=60%, list=17%, signal=50%	SNRPD1/PRPF40A/EIF4A3/SNRPF/HNRNPC/SNRPA1/SRSF9/SRSF1/PRPF4/SNRPE/SNRPG/SMNDC1/ALYREF/SF3B6/PPIL1/DHX15/PUF60/MAGOHB/HNRNPK/USP39/EFTUD2/PRPF19/HNRNPA3/SNRPB/DDX23/TRA2B/THOC3/WBP11/U2SURP/NCBP1/TCERG1/SNRPC/BUD31/SNRNP27/HNRNPU/SF3B3/LSM5/HSPA8/TXNL4A/RBM17/SNRNP200/NCBP2/CDC5L/HNRNPA1/U2AF2/SF3B2/RBMX/SNRPB2/SNRPD2/HSPA1B/SNRPA/MAGOH/LSM2/SRSF3/SNW1/LSM3/LSM4/HNRNPM/DDX46/SRSF7/SF3B1/SRSF2/SF3B…
KEGG_DNA_REPLICATION	KEGG_DNA_REPLICATION	36	0.795528956432116	2.88465303197134	1.99901409961672e-13	1.99901409961672e-13	3.36676058882817e-12	2974	tags=83%, list=16%, signal=70%	RFC3/MCM4/DNA2/MCM7/RFC5/MCM6/FEN1/POLE2/RFC4/PCNA/PRIM1/MCM2/RFC2/SSBP1/MCM3/PRIM2/POLE/POLD2/POLA1/POLE3/RFC1/POLD3/RNASEH1/LIG1/POLD1/RPA3/POLA2/MCM5/POLE4/RNASEH2A
KEGG_PROTEASOME	KEGG_PROTEASOME	44	0.755405077500276	2.87405255817553	8.42595376063598e-14	8.42595376063598e-14	1.70292960214959e-12	3272	tags=77%, list=17%, signal=64%	PSMD14/PSMD1/PSME3/PSMD11/PSMD12/PSMB5/PSME4/PSMA4/PSMD7/PSMD2/PSMA7/SEM1/PSMA3/PSMA5/PSMD3/POMP/PSMC4/PSMB6/PSMB7/PSMD4/PSMB4/PSMC6/PSMC1/PSMB3/PSMB2/PSMD6/PSMD8/PSMC2/PSMB1/PSMD13/PSMA1/PSMA6/PSME2/PSMC5
KEGG_AMINOACYL_TRNA_BIOSYNTHESIS	KEGG_AMINOACYL_TRNA_BIOSYNTHESIS	41	0.74684785089914	2.78484466390723	7.81725077758617e-13	7.81725077758617e-13	1.12850537541094e-11	3336	tags=68%, list=18%, signal=56%	FARSB/MARS2/DARS2/DARS1/YARS2/MARS1/IARS1/TARS1/NARS1/GARS1/IARS2/VARS1/RARS1/EPRS1/NARS2/KARS1/LARS2/YARS1/AARS1/FARSA/LARS1/CARS1/TARS2/PARS2/EARS2/SARS2/WARS2/HARS1
KEGG_RNA_DEGRADATION	KEGG_RNA_DEGRADATION	54	0.680632999886561	2.67508277083664	1.73023337095742e-11	1.73023337095742e-11	1.7484463538096e-10	3891	tags=67%, list=20%, signal=53%	HSPD1/PNPT1/HSPA9/CNOT9/PAPOLA/EXOSC2/PATL1/EXOSC3/LSM5/CNOT2/LSM1/CNOT7/EXOSC5/EXOSC4/LSM2/ZCCHC7/LSM3/LSM4/EXOSC1/C1D/EXOSC9/CNOT10/XRN2/MPHOSPH6/CNOT1/MTREX/ENO1/EXOSC10/EDC3/CNOT6/EXOSC8/ENO3/LSM8/LSM6/PAPOLG/DCP1A
KEGG_CELL_ADHESION_MOLECULES_CAMS	KEGG_CELL_ADHESION_MOLECULES_CAMS	130	-0.578756	-2.65866	3.22511966253894e-16	3.22511966253894e-16	1.08635609685522e-14	4678	tags=58%, list=25%, signal=44%	MADCAM1/NRXN3/NLGN3/CD2/CD6/JAM3/HLA-A/CD86/CDH4/CADM1/CD80/HLA-C/CD58/CDH5/NCAM1/CLDN8/PTPRC/ITGA4/ICAM2/CLDN1/SELL/HLA-B/SDC2/HLA-DQA2/PTPRM/ICAM3/CLDN2/CLDN9/MAG/CNTN2/SIGLEC1/CLDN23/SDC4/NFASC/CD28/ITGAL/HLA-F/CLDN5/NECTIN3/CD40/PECAM1/HLA-DOB/SDC1/SDC3/HLA-DQA1/CD34/NCAM2/ICAM1/SELP/CLDN18/ITGAM/ITGB2/HLA-E/CADM3/NRXN2/CD40LG/CD4/SPN/HLA-DOA/NEGR1/HLA-DMB/SELPLG/HLA-DRB5/HLA-DPA1/CLDN16/CD22…
KEGG_HEMATOPOIETIC_CELL_LINEAGE	KEGG_HEMATOPOIETIC_CELL_LINEAGE	84	-0.602783	-2.59125	9.56461555921123e-13	9.56461555921123e-13	1.20816196537405e-11	4995	tags=67%, list=26%, signal=49%	FCGR1A/CD9/ITGA2/CSF3R/GP9/CD2/CD3E/CD55/CR2/CD19/CD14/GP1BA/CD36/GP5/ITGA3/ITGA1/TNF/ITGB3/ANPEP/IL7R/ITGA4/CD5/IL7/CD1D/EPOR/IL4/MS4A1/CR1/CSF2/IL6R/FLT3LG/IL3RA/IL4R/CSF1/IL1R1/CD44/FLT3/CSF2RA/CSF1R/FCER2/CD34/IL5RA/ITGAM/CD4/CD33/HLA-DRB5/CD22/HLA-DRA/CD1A/CD37/HLA-DRB1/CD1B/CD59/IL11RA/CD1E/CD1C
KEGG_CITRATE_CYCLE_TCA_CYCLE	KEGG_CITRATE_CYCLE_TCA_CYCLE	30	0.742815154141695	2.55119924876065	8.05883133022065e-09	8.05883133022065e-09	4.28613743878772e-08	3394	tags=70%, list=18%, signal=58%	CS/DLD/MDH2/DLAT/ACLY/FH/MDH1/PDHA1/SDHC/IDH2/SDHB/PDHB/SUCLG1/OGDHL/IDH1/IDH3A/PCK1/SUCLA2/DLST/IDH3B/SUCLG2
KEGG_ALLOGRAFT_REJECTION	KEGG_ALLOGRAFT_REJECTION	35	-0.699381	-2.46425	7.04882517310880e-09	7.04882517310880e-09	4.06183003675628e-08	4145	tags=77%, list=22%, signal=60%	HLA-A/CD86/CD80/HLA-C/TNF/HLA-B/HLA-DQA2/IL2/IL4/FAS/CD28/HLA-F/CD40/HLA-DOB/HLA-DQA1/IL12B/HLA-E/CD40LG/HLA-DOA/HLA-DMB/HLA-DRB5/HLA-DPA1/HLA-DRA/HLA-DQB1/HLA-DRB1/HLA-DMA/HLA-DPB1
KEGG_MISMATCH_REPAIR	KEGG_MISMATCH_REPAIR	23	0.766632317052321	2.46055709587267	7.14283993054756e-08	7.14283993054756e-08	3.00751154970424e-07	2672	tags=70%, list=14%, signal=60%	EXO1/RFC3/RFC5/MSH2/RFC4/PCNA/MSH6/RFC2/SSBP1/POLD2/PMS2/RFC1/POLD3/LIG1/POLD1/RPA3
KEGG_HOMOLOGOUS_RECOMBINATION	KEGG_HOMOLOGOUS_RECOMBINATION	28	0.717639341495971	2.43412687369077	1.03427745174732e-07	1.03427745174732e-07	4.18065833127337e-07	2672	tags=61%, list=14%, signal=52%	BLM/RAD51/RAD54L/XRCC2/RAD54B/EME1/BRCA2/SSBP1/SEM1/NBN/POLD2/RAD51C/POLD3/TOP3A/POLD1/MRE11/RPA3
KEGG_RIBOSOME	KEGG_RIBOSOME	87	0.558179324895177	2.4184034889624	8.36584920367449e-10	8.36584920367449e-10	6.03850769588534e-09	5959	tags=63%, list=31%, signal=44%	MRPL13/RPLP0/RPL22L1/RPS7/RPL7/RPL17/RPL6/RPL26L1/RPS27A/RPL8/RSL24D1/RPL37A/RPL4/RPL30/RPL35A/RPL23A/RPS3/RPL38/RPL3L/RPS16/RPS21/RPS24/RPL27/RPL41/RPSA/RPS10/RPL39/RPS26/RPS4Y1/RPS2/RPS18/RPS19/RPL26/RPL10L/RPL31/RPL23/RPL37/RPS12/RPL9/RPL19/RPL14/RPL5/RPS20/RPS29/RPL24/RPL7A/RPL12/RPS6/RPS17/RPS5/RPS13/RPL36A/RPS8/RPL32/RPL35
KEGG_PARKINSONS_DISEASE	KEGG_PARKINSONS_DISEASE	113	0.53768026933916	2.40864723406723	7.53403617546045e-11	7.53403617546045e-11	6.34445151617722e-10	4503	tags=58%, list=24%, signal=44%	ATP5F1B/NDUFS1/ATP5MC3/VDAC2/CYCS/VDAC1/CYC1/NDUFB3/VDAC3/COX7A2L/ATP5F1C/NDUFA10/UQCRH/COX5A/UBE2G1/PPID/UCHL1/UQCRFS1/NDUFB9/NDUFS2/NDUFAB1/COX6A1/ATP5F1A/SDHC/COX7A2/SLC25A5/COX6C/UQCRC1/NDUFA9/SDHB/UQCRB/COX5B/ATP5MC1/NDUFB5/NDUFA8/NDUFB4/UQCRC2/COX7B/ATP5PD/ATP5PB/NDUFB6/NDUFS6/COX6B1/COX8A/HTRA2/COX7B2/ATP5F1E/UQCRHL/NDUFS4/CASP3/ATP5MC2/UQCRQ/GPR37/NDUFV2/NDUFA5/UBA1/COX7C/SLC25A6/NDUFS8/N…
KEGG_OXIDATIVE_PHOSPHORYLATION	KEGG_OXIDATIVE_PHOSPHORYLATION	116	0.533947819070039	2.40685862419937	2.85642474441864e-11	2.85642474441864e-11	2.62408397573387e-10	4503	tags=57%, list=24%, signal=44%	ATP5F1B/NDUFS1/ATP5MC3/CYC1/NDUFB3/COX7A2L/ATP5F1C/ATP6V1C1/NDUFA10/UQCRH/COX5A/COX15/UQCRFS1/NDUFB9/NDUFS2/NDUFAB1/COX6A1/ATP5F1A/SDHC/COX10/COX7A2/COX6C/UQCRC1/COX17/NDUFA9/SDHB/UQCRB/COX5B/ATP5MC1/NDUFB5/ATP5MF/NDUFA8/NDUFB4/UQCRC2/COX7B/ATP5PD/ATP6V1E2/ATP5PB/NDUFB6/NDUFS6/ATP6V1A/COX6B1/COX8A/ATP6V1H/COX7B2/ATP5F1E/UQCRHL/NDUFS4/PPA1/ATP5MC2/UQCRQ/COX11/NDUFV2/NDUFA5/ATP5ME/ATP6V0A2/COX7C/AT…
KEGG_ASTHMA	KEGG_ASTHMA	28	-0.719239	-2.39445	4.02898716367201e-08	4.02898716367201e-08	1.77017284994285e-07	2808	tags=64%, list=15%, signal=55%	HLA-DQA2/IL4/EPX/CD40/HLA-DOB/HLA-DQA1/CD40LG/HLA-DOA/HLA-DMB/HLA-DRB5/HLA-DPA1/HLA-DRA/HLA-DQB1/HLA-DRB1/MS4A2/HLA-DMA/HLA-DPB1/FCER1A
KEGG_LEISHMANIA_INFECTION	KEGG_LEISHMANIA_INFECTION	70	-0.581383	-2.3889	4.34026821690037e-09	4.34026821690037e-09	2.74122203172655e-08	3555	tags=56%, list=19%, signal=45%	TAB1/TNF/FCGR2C/NCF1/JAK1/ITGA4/JAK2/TGFB2/IFNGR2/HLA-DQA2/TLR4/IL4/MAPK11/CR1/FCGR2A/NCF2/PTPN6/PRKCB/FOS/HLA-DOB/IFNGR1/C3/JUN/HLA-DQA1/IL12B/ITGAM/ITGB2/TGFB1/HLA-DOA/HLA-DMB/HLA-DRB5/HLA-DPA1/HLA-DRA/HLA-DQB1/NCF4/HLA-DRB1/HLA-DMA/HLA-DPB1/TLR2
KEGG_INTESTINAL_IMMUNE_NETWORK_FOR_IGA_PRODUCTION	KEGG_INTESTINAL_IMMUNE_NETWORK_FOR_IGA_PRODUCTION	45	-0.641785	-2.37906	2.11110634908524e-08	2.11110634908524e-08	1.06666426059044e-07	3003	tags=80%, list=16%, signal=68%	TNFRSF17/ITGB7/ICOSLG/TNFRSF13C/ICOS/IL10/CXCR4/MADCAM1/CD86/CD80/ITGA4/HLA-DQA2/IL2/CCR9/IL4/CD28/MAP3K14/CD40/CXCL12/CCL28/HLA-DOB/HLA-DQA1/TNFRSF13B/CD40LG/TGFB1/HLA-DOA/HLA-DMB/HLA-DRB5/HLA-DPA1/HLA-DRA/HLA-DQB1/TNFSF13/PIGR/HLA-DRB1/HLA-DMA/HLA-DPB1
KEGG_CYTOKINE_CYTOKINE_RECEPTOR_INTERACTION	KEGG_CYTOKINE_CYTOKINE_RECEPTOR_INTERACTION	261	-0.465766	-2.35035	1.2297452411547e-15	1.2297452411547e-15	3.10672481975924e-14	6383	tags=53%, list=34%, signal=36%	IL23R/OSM/TNFRSF8/IL22/EDAR/CD70/TNFSF13B/IL13RA1/IFNA21/CXCL2/IL25/TNFSF9/IL13/TNFRSF11A/TNFRSF17/MET/IL19/LEPR/CCR1/TNFRSF13C/TPO/CCL21/BMP2/IL9R/IL10/PPBP/ACVR2A/CCR5/CCL2/VEGFB/CXCR4/IL24/TNFRSF4/CSF3R/CXCR3/IL21R/IL18/IL20RA/MPL/TNFRSF12A/EDA/IL12RB1/TGFB3/EGFR/TNFRSF19/IL20/CXCR2/PDGFRA/LTA/TNFRSF10C/CXCR5/TNF/KDR/IL2RG/CD27/TNFSF14/FLT4/IL7R/TNFSF15/CCL13/IL22RA2/IL7/TGFB2/IFNGR2/EPOR/IL2/…
KEGG_GRAFT_VERSUS_HOST_DISEASE	KEGG_GRAFT_VERSUS_HOST_DISEASE	37	-0.648289	-2.33944	2.21986968791629e-07	2.21986968791629e-07	8.62783360485683e-07	4145	tags=62%, list=22%, signal=49%	HLA-A/CD86/CD80/HLA-C/TNF/HLA-B/HLA-DQA2/IL2/FAS/CD28/HLA-F/HLA-DOB/HLA-DQA1/HLA-E/HLA-DOA/HLA-DMB/HLA-DRB5/HLA-DPA1/HLA-DRA/HLA-DQB1/HLA-DRB1/HLA-DMA/HLA-DPB1
KEGG_HUNTINGTONS_DISEASE	KEGG_HUNTINGTONS_DISEASE	172	0.480708256536232	2.32588868658172	3.90473265964801e-12	3.90473265964801e-12	4.38426123188548e-11	4745	tags=53%, list=25%, signal=40%	ATP5F1B/NDUFS1/ATP5MC3/VDAC2/CYCS/VDAC1/CYC1/HDAC2/TFAM/NDUFB3/VDAC3/COX7A2L/ATP5F1C/POLR2D/NDUFA10/PLCB1/UQCRH/COX5A/POLR2K/PPID/POLR2B/UQCRFS1/NDUFB9/NDUFS2/NDUFAB1/COX6A1/ATP5F1A/POLR2H/SDHC/TAF4/COX7A2/SLC25A5/COX6C/UQCRC1/NDUFA9/DCTN2/SDHB/UQCRB/COX5B/ATP5MC1/NDUFB5/NDUFA8/NDUFB4/UQCRC2/COX7B/ATP5PD/CLTC/ATP5PB/NDUFB6/HDAC1/NDUFS6/COX6B1/COX8A/POLR2J/SOD1/COX7B2/ATP5F1E/UQCRHL/NDUFS4/POLR2G/…
KEGG_PYRIMIDINE_METABOLISM	KEGG_PYRIMIDINE_METABOLISM	97	0.530128819510038	2.32298190920838	2.74250888023309e-09	2.74250888023309e-09	1.84758492984124e-08	2873	tags=44%, list=15%, signal=38%	PNPT1/RRM2/POLR1B/DTYMK/POLE2/CTPS1/NME1/TXNRD1/POLR3A/POLR3G/PRIM1/RRM1/UCK2/UMPS/TYMS/TK1/POLR2D/CAD/PRIM2/POLR1A/POLR2K/PNP/POLR2B/NT5C3A/POLE/POLD2/POLA1/POLE3/DCK/POLR2H/POLR1C/POLR3B/POLR3D/POLD3/POLR1E/POLR3F/DUT/CTPS2/POLD1/POLR2J/POLA2/POLE4/POLR2G
KEGG_BASAL_TRANSCRIPTION_FACTORS	KEGG_BASAL_TRANSCRIPTION_FACTORS	35	0.639155108837641	2.31886261722906	1.95930604407421e-06	1.95930604407421e-06	5.21034294269043e-06	3542	tags=54%, list=19%, signal=44%	TAF2/TAF5/GTF2H3/TAF9/GTF2E1/TAF6/GTF2E2/GTF2A2/GTF2F2/TAF4/GTF2IRD1/TAF5L/TAF13/GTF2A1/TBPL1/TAF11/TBP/GTF2H1/TAF4B
KEGG_NUCLEOTIDE_EXCISION_REPAIR	KEGG_NUCLEOTIDE_EXCISION_REPAIR	44	0.608103199221515	2.31362034412151	5.0460036550857e-07	5.0460036550857e-07	1.5451877221315e-06	3616	tags=57%, list=19%, signal=46%	RFC3/RFC5/POLE2/RFC4/PCNA/GTF2H3/RAD23B/RFC2/POLE/POLD2/CDK7/POLE3/DDB1/ERCC3/RFC1/POLD3/MNAT1/LIG1/POLD1/CUL4B/RPA3/POLE4/GTF2H1/RPA1/GTF2H5
KEGG_ONE_CARBON_POOL_BY_FOLATE	KEGG_ONE_CARBON_POOL_BY_FOLATE	17	0.757565450226901	2.26057011688619	4.27421628674328e-06	4.27421628674328e-06	1.10748924028976e-05	965	tags=47%, list=5%, signal=45%	MTHFD2/ATIC/SHMT2/TYMS/GART/MTHFD1/DHFR/MTHFD1L
KEGG_BASE_EXCISION_REPAIR	KEGG_BASE_EXCISION_REPAIR	33	0.626319010627102	2.24235956222231	7.86689938345142e-06	7.86689938345142e-06	1.98742721266141e-05	3090	tags=58%, list=16%, signal=48%	NEIL3/UNG/TDG/FEN1/POLE2/PCNA/PARP1/LIG3/POLE/POLD2/APEX1/POLE3/SMUG1/POLD3/PARP2/LIG1/POLD1/POLE4/APEX2
KEGG_AUTOIMMUNE_THYROID_DISEASE	KEGG_AUTOIMMUNE_THYROID_DISEASE	50	-0.587265	-2.24179	4.23272834071291e-07	4.23272834071291e-07	1.42576112529277e-06	4145	tags=52%, list=22%, signal=41%	HLA-A/CD86/CD80/TSHB/HLA-C/HLA-B/HLA-DQA2/IL2/IL4/FAS/CD28/HLA-F/CD40/HLA-DOB/HLA-DQA1/HLA-E/CD40LG/HLA-DOA/HLA-DMB/HLA-DRB5/HLA-DPA1/HLA-DRA/HLA-DQB1/HLA-DRB1/HLA-DMA/HLA-DPB1
KEGG_PROTEIN_EXPORT	KEGG_PROTEIN_EXPORT	23	0.687515718038623	2.20662714174163	1.23404750765724e-05	1.23404750765724e-05	2.9691368605287e-05	4281	tags=74%, list=23%, signal=57%	SRP72/SRP54/SEC61G/SRPRB/SRP9/SEC61A1/HSPA5/SEC61A2/SPCS2/IMMP1L/SRP68/SEC11A/IMMP2L/SEC61B/SPCS1/OXA1L/SEC11C
KEGG_UBIQUITIN_MEDIATED_PROTEOLYSIS	KEGG_UBIQUITIN_MEDIATED_PROTEOLYSIS	134	0.473929640038204	2.20119956294901	7.23513475297212e-09	7.23513475297212e-09	4.06183003675628e-08	4396	tags=47%, list=23%, signal=36%	CDC20/UBE2C/UBE2K/UBE2S/BRCA1/ANAPC1/UBE2N/ELOC/ANAPC7/UBA2/CUL2/PRPF19/CDC27/UBE2F/ANAPC5/UBE2G1/UBA6/UBE3C/SKP2/UBE2R2/HUWE1/UBR5/SAE1/TRIP12/TRIM37/UBE2D1/DDB1/UBE2M/ITCH/UBE2D2/RNF7/UBE2O/FANCL/UBE2E3/CUL3/UBE2E1/UBE2Z/COP1/UBE3A/WWP1/UBE2Q1/CDC23/CUL4B/CUL1/ANAPC11/BIRC6/CBLC/UBE2W/UBA3/PIAS2/HERC4/UBE2Q2/UBE2NL/UBA1/ANAPC10/CDC34/UBE4A/SKP1/UBE2H/CUL5/UBE3B/UBE2D3/ERCC8
KEGG_OOCYTE_MEIOSIS	KEGG_OOCYTE_MEIOSIS	112	0.483644703396954	2.1694889176965	3.80065647563536e-08	3.80065647563536e-08	1.74575608450237e-07	2720	tags=36%, list=14%, signal=31%	CCNB1/AURKA/CCNB2/MAD2L1/BUB1/SGO1/CDK1/CDC25C/PLK1/ESPL1/CDC20/PPP1CC/YWHAG/FBXO5/ANAPC1/YWHAZ/ANAPC7/PTTG1/PKMYT1/YWHAQ/CDK2/CCNE1/PPP3R1/SMC3/CCNE2/CDC27/ANAPC5/YWHAE/PPP2R1B/FBXO43/SMC1A/PPP1CB/PPP2CA/MAP2K1/PPP2R5D/CALML3/CDC23/YWHAB/CUL1/ANAPC11
KEGG_VIRAL_MYOCARDITIS	KEGG_VIRAL_MYOCARDITIS	68	-0.529972	-2.16816	4.52679720980195e-07	4.52679720980195e-07	1.47562829249911e-06	4428	tags=57%, list=23%, signal=44%	DMD/CD55/HLA-A/CD86/MYH15/CD80/FYN/HLA-C/MYH3/CAV1/HLA-B/HLA-DQA2/RAC2/CD28/ITGAL/HLA-F/CD40/HLA-DOB/HLA-DQA1/SGCG/SGCD/MYH2/ICAM1/ITGB2/HLA-E/MYH1/CD40LG/HLA-DOA/HLA-DMB/HLA-DRB5/LAMA2/HLA-DPA1/HLA-DRA/HLA-DQB1/MYH11/HLA-DRB1/HLA-DMA/HLA-DPB1/SGCA
KEGG_RNA_POLYMERASE	KEGG_RNA_POLYMERASE	29	0.630688722545135	2.15898059531513	3.00421025768401e-05	3.00421025768401e-05	6.89962164444175e-05	4261	tags=69%, list=22%, signal=54%	POLR1B/POLR3A/POLR3G/POLR2D/POLR1A/POLR2K/POLR2B/POLR2H/POLR1C/POLR3B/POLR3D/POLR1E/POLR3F/POLR2J/POLR2G/POLR3K/POLR3C/POLR1D/POLR1H/POLR2A
KEGG_ECM_RECEPTOR_INTERACTION	KEGG_ECM_RECEPTOR_INTERACTION	83	-0.502253	-2.15193	9.72960896608773e-07	9.72960896608773e-07	2.73111830627024e-06	4873	tags=51%, list=26%, signal=38%	ITGB8/ITGA2/COL6A2/LAMA4/GP9/COL11A2/AGRN/ITGB4/GP1BA/CD36/ITGB5/GP5/ITGA3/ITGA1/COL4A6/ITGB3/THBS3/GP6/ITGA4/ITGA7/SDC2/SDC4/COMP/VWF/CD47/HSPG2/CD44/THBS4/COL4A4/TNR/SDC1/SDC3/ITGB6/CHAD/COL6A6/LAMA2/TNN/LAMB2/ITGA10/ITGA9/TNXB/ITGA8
KEGG_LYSOSOME	KEGG_LYSOSOME	120	-0.474061	-2.14314	3.74251936994124e-08	3.74251936994124e-08	1.74575608450237e-07	4468	tags=48%, list=24%, signal=37%	TCIRG1/CTSW/CD63/LGMN/SLC11A1/HYAL1/CTSK/GGA1/GUSB/AP1B1/AP3S2/IDS/CLTB/MANBA/ABCA2/HEXA/CTSZ/LAPTM4A/NAGPA/SORT1/NAGLU/LIPA/ARSA/GALC/LAPTM5/ATP6V0C/ATP6V0D2/TPP1/CTSS/MCOLN1/LAMP3/SGSH/NAGA/CLN3/AP1M1/ACP5/AP4B1/DNASE2/CTSF/ATP6V0D1/IDUA/CTSE/PLA2G15/GGA2/ATP6V0A1/DNASE2B/MAN2B1/GNPTG/CTSG/SMPD1/NPC2/NAPSA/CTSO/CLN5/CTSD/FUCA1/CTSH
KEGG_DILATED_CARDIOMYOPATHY	KEGG_DILATED_CARDIOMYOPATHY	90	-0.485074	-2.0967	1.16994974358155e-06	1.16994974358155e-06	3.19531082173054e-06	6118	tags=63%, list=32%, signal=43%	CACNB3/TNNT2/TTN/ITGA2B/ADCY5/CACNG1/ITGB7/ADCY8/CACNA1D/PLN/TPM1/CACNG4/SLC8A1/MYBPC3/ITGB8/ITGA2/ADCY6/DMD/MYL2/TGFB3/ACTC1/ITGB4/ITGB5/ITGA3/ITGA1/TNF/ITGB3/CACNB4/ITGA4/ITGA7/CACNA1F/TGFB2/LMNA/MYL3/CACNG6/ADRB1/PRKACA/CACNA2D2/RYR2/CACNA2D3/ADCY4/ADCY2/SGCG/SGCD/ITGB6/TGFB1/CACNA2D4/LAMA2/CACNA1C/ADCY9/TNNC1/ITGA10/DES/ITGA9/CACNB1/SGCA/ITGA8
KEGG_LEUKOCYTE_TRANSENDOTHELIAL_MIGRATION	KEGG_LEUKOCYTE_TRANSENDOTHELIAL_MIGRATION	114	-0.459883	-2.07203	4.87541565375879e-07	4.87541565375879e-07	1.53960494329225e-06	4371	tags=43%, list=23%, signal=33%	CTNND1/JAM3/MYL2/ITK/EZR/PIK3R3/MYL5/MSN/CYBB/CDH5/NCF1/CLDN8/TXK/SIPA1/ITGA4/CLDN1/CLDN2/CLDN9/CLDN23/MAPK11/PLCG2/RAC2/NCF2/MMP2/ITGAL/CLDN5/PIK3CG/PRKCB/CXCL12/PECAM1/RAP1A/PIK3R5/PIK3CD/ICAM1/MYL9/CLDN18/VAV1/ITGAM/ITGB2/GNAI2/PIK3R1/ACTN2/CLDN16/NCF4/ESAM/RAPGEF3/RASSF5/JAM2/PTK2B
KEGG_ALZHEIMERS_DISEASE	KEGG_ALZHEIMERS_DISEASE	157	0.422108780442549	2.0224097532308	2.76661149027317e-07	2.76661149027317e-07	9.640461091333e-07	2964	tags=34%, list=16%, signal=29%	ATP5F1B/NDUFS1/ATP5MC3/CYCS/GAPDH/CYC1/ATP2A2/NDUFB3/COX7A2L/PPP3R1/ATP5F1C/NDUFA10/NAE1/PLCB1/UQCRH/COX5A/HSD17B10/UQCRFS1/NDUFB9/NDUFS2/NDUFAB1/COX6A1/ATP5F1A/SDHC/ADAM17/COX7A2/COX6C/UQCRC1/NDUFA9/SDHB/UQCRB/COX5B/ATP5MC1/NDUFB5/NDUFA8/NDUFB4/UQCRC2/IDE/COX7B/ATP5PD/ATP5PB/NDUFB6/NDUFS6/COX6B1/CALML3/COX8A/COX7B2/CDK5R1/GSK3B/ATP5F1E/UQCRHL/NDUFS4/CASP3/ADAM10
KEGG_NEUROACTIVE_LIGAND_RECEPTOR_INTERACTION	KEGG_NEUROACTIVE_LIGAND_RECEPTOR_INTERACTION	272	-0.398382	-2.01666	2.24512161789877e-10	2.24512161789877e-10	1.74519575156503e-09	5471	tags=43%, list=29%, signal=31%	SSTR1/NPY1R/LHB/P2RY10/TBXA2R/NPY4R/TACR1/FPR3/ADCYAP1R1/GRIK2/CHRNA10/CHRNA4/NPY5R/P2RX4/PTGER3/OPRL1/CHRM2/GABRP/HTR6/GHRHR/RXFP1/ADRA2B/GRM5/NMBR/GABRD/P2RY11/HTR2B/OPRK1/GRIK3/CHRNE/PTAFR/GRM2/GABBR1/C5AR1/HTR2A/P2RX3/C3AR1/PTGDR/AGTR1/NMUR1/HTR7/ADRA2C/TSHB/MC2R/AVPR1B/CHRNB3/THRB/HRH4/LHCGR/AGTR2/P2RY8/CHRNA6/NMUR2/AVPR2/HCRTR1/P2RX6/GRIN3B/HTR4/APLNR/GLP2R/ADORA2A/CALCRL/GABBR2/DRD1/ADRA1D…
KEGG_PENTOSE_PHOSPHATE_PATHWAY	KEGG_PENTOSE_PHOSPHATE_PATHWAY	27	0.599290748632157	2.01262302322853	0.000299798333056513	0.000299798333056513	0.000582604048045045	2422	tags=56%, list=13%, signal=49%	RPE/GPI/PFKM/PFKP/ALDOA/RPIA/PGD/PRPS2/G6PD/PRPS1/DERA/PGM2/TKT/RPEL1/TALDO1
KEGG_CYSTEINE_AND_METHIONINE_METABOLISM	KEGG_CYSTEINE_AND_METHIONINE_METABOLISM	34	0.557876212385719	2.01132107579194	0.000313978493107929	0.000313978493107929	0.000598648169580163	1596	tags=32%, list=8%, signal=30%	ENOPH1/AHCY/GOT2/LDHA/SMS/DNMT3B/GOT1/SRM/DNMT3A/LDHB/AMD1
KEGG_VALINE_LEUCINE_AND_ISOLEUCINE_BIOSYNTHESIS	KEGG_VALINE_LEUCINE_AND_ISOLEUCINE_BIOSYNTHESIS	11	0.753439339724895	1.99130565673443	0.00110447095084533	0.00110447095084533	0.00186016160142372	2419	tags=64%, list=13%, signal=56%	IARS1/IARS2/VARS1/PDHA1/LARS2/PDHB/LARS1
KEGG_VASCULAR_SMOOTH_MUSCLE_CONTRACTION	KEGG_VASCULAR_SMOOTH_MUSCLE_CONTRACTION	115	-0.441416	-1.98842	8.61434137395946e-07	8.61434137395946e-07	2.48714818616574e-06	3878	tags=43%, list=20%, signal=35%	ITPR1/ACTA2/AGTR1/PLA2G2A/AVPR1B/PPP1R14A/PRKCD/PRKCH/PLA2G2C/CALML6/GNA11/CACNA1F/ADORA2A/PLA2G10/CALCRL/GUCY1B1/ADRA1D/EDNRA/ADRA1B/PRKACA/ACTG2/JMJD7-PLA2G4B/GUCY1A2/MYLK/PRKCB/GNAQ/PPP1R12B/CYP4A11/PLCB2/ADCY4/ADCY2/PRKCE/CYP4A22/GUCY1A1/PRKG1/ADRA1A/MYL9/IRAG1/NPR2/NPR1/RAMP2/PLA2G1B/KCNMB1/ARHGEF1/PLA2G5/RAMP3/CACNA1C/ADCY9/PTGIR/MYH11
KEGG_ARACHIDONIC_ACID_METABOLISM	KEGG_ARACHIDONIC_ACID_METABOLISM	58	-0.493866	-1.94799	5.34345939091953e-05	5.34345939091953e-05	0.000119993474041702	5775	tags=59%, list=30%, signal=41%	PLA2G4E/PLA2G4B/PLA2G6/LTA4H/PTGIS/GGT7/CYP2C8/PLA2G12B/GPX4/ALOX12/ALOX15/TBXAS1/PLA2G3/GGT1/PLA2G2A/GPX3/GPX1/PLA2G2C/PLA2G10/EPHX2/JMJD7-PLA2G4B/PTGS1/GGT6/CYP4A11/CYP4A22/CYP2U1/ALOX15B/PLA2G1B/ALOX5/PLA2G5/GGT5/PTGDS/HPGDS/LTC4S
KEGG_COMPLEMENT_AND_COAGULATION_CASCADES	KEGG_COMPLEMENT_AND_COAGULATION_CASCADES	69	-0.475084	-1.94736	2.85709989432937e-05	2.85709989432937e-05	6.71435960478873e-05	5075	tags=54%, list=27%, signal=39%	C1S/C1QC/CFH/C1QB/CPB2/C8B/CD55/MASP1/CR2/C5AR1/PROS1/C1QA/C3AR1/SERPINA1/C1R/THBD/MASP2/CR1/VWF/F13A1/KLKB1/PLAT/C4BPA/CFI/F10/SERPING1/C3/C6/SERPIND1/F8/F11/A2M/C4A/C4B/CFD/CD59/C7
KEGG_GLYOXYLATE_AND_DICARBOXYLATE_METABOLISM	KEGG_GLYOXYLATE_AND_DICARBOXYLATE_METABOLISM	15	0.682037454515999	1.94437221033351	0.000950308418217604	0.000950308418217604	0.00162764688936467	965	tags=40%, list=5%, signal=38%	MTHFD2/CS/MDH2/MTHFD1/MDH1/MTHFD1L
KEGG_JAK_STAT_SIGNALING_PATHWAY	KEGG_JAK_STAT_SIGNALING_PATHWAY	155	-0.409737	-1.94353	5.98420949109892e-07	5.98420949109892e-07	1.77858857939782e-06	4791	tags=39%, list=25%, signal=30%	IL24/CSF3R/IL21R/IL20RA/MPL/IL12RB1/SPRED2/JAK3/STAT6/STAT4/PIK3R3/IL20/BCL2L1/SOCS2/IL2RG/JAK1/IL7R/IL22RA2/JAK2/IL7/IFNGR2/IL13RA2/EPOR/IL2/IL4/IFNLR1/SOCS1/CSF2/CSF2RB/IFNAR1/IL10RA/PTPN6/CCND3/IL6ST/SPRED1/CCND2/PIK3CG/IL6R/CRLF2/IL3RA/IL4R/CSF2RA/IFNAR2/IL10RB/PIK3R5/IFNGR1/TYK2/SPRY1/PIK3CD/CTF1/SPRY4/IL5RA/IL12B/PIK3R1/STAT5A/TSLP/CISH/GHR/SPRY2/CNTFR/IL11RA
KEGG_HYPERTROPHIC_CARDIOMYOPATHY_HCM	KEGG_HYPERTROPHIC_CARDIOMYOPATHY_HCM	83	-0.452761	-1.93987	6.11543246874664e-05	6.11543246874664e-05	0.00013148522217238	5185	tags=52%, list=27%, signal=38%	TPM1/CACNG4/SLC8A1/MYBPC3/ITGB8/ITGA2/DMD/MYL2/TGFB3/ACTC1/ITGB4/ITGB5/ITGA3/ITGA1/ACE/TNF/ITGB3/CACNB4/ITGA4/ITGA7/CACNA1F/TGFB2/LMNA/MYL3/CACNG6/PRKAG3/CACNA2D2/RYR2/CACNA2D3/SGCG/SGCD/ITGB6/TGFB1/CACNA2D4/LAMA2/CACNA1C/TNNC1/ITGA10/DES/ITGA9/CACNB1/SGCA/ITGA8
KEGG_FOCAL_ADHESION	KEGG_FOCAL_ADHESION	198	-0.396452	-1.92559	2.65200646048183e-07	2.65200646048183e-07	9.57115113557351e-07	4908	tags=39%, list=26%, signal=30%	TLN1/ITGB8/ITGA2/VEGFB/COL6A2/LAMA4/SHC4/ERBB2/MYL2/COL11A2/TLN2/ITGB4/EGFR/PIK3R3/FYN/ITGB5/ITGA3/PDGFRA/MYL5/ITGA1/COL4A6/BAD/PDGFD/ITGB3/KDR/ZYX/PDPK1/CAV2/FLT4/THBS3/CAV1/ITGA4/ITGA7/CAPN2/PDGFA/ILK/PDGFRB/COMP/RAC2/VWF/FLNA/PDGFC/CCND3/CCND2/PIK3CG/MYLK/PRKCB/HGF/PIP5K1C/THBS4/RAP1A/COL4A4/SHC2/PARVA/PIK3R5/TNR/JUN/PIK3CD/MYL9/ITGB6/VAV1/CHAD/PIK3R1/COL6A6/PARVG/ACTN2/LAMA2/TNN/LAMB2/VEGFD/C…
KEGG_TYPE_I_DIABETES_MELLITUS	KEGG_TYPE_I_DIABETES_MELLITUS	41	-0.523217	-1.92176	0.000162611745981236	0.000162611745981236	0.000328646897141024	4145	tags=61%, list=22%, signal=48%	HLA-A/CD86/CD80/HLA-C/LTA/TNF/HLA-B/HLA-DQA2/IL2/FAS/CD28/HLA-F/HLA-DOB/HLA-DQA1/IL12B/HLA-E/HLA-DOA/HLA-DMB/HLA-DRB5/HLA-DPA1/HLA-DRA/HLA-DQB1/HLA-DRB1/HLA-DMA/HLA-DPB1
KEGG_CALCIUM_SIGNALING_PATHWAY	KEGG_CALCIUM_SIGNALING_PATHWAY	177	-0.399881	-1.91601	2.48571032363624e-07	2.48571032363624e-07	9.30324331653329e-07	5979	tags=55%, list=31%, signal=38%	TACR2/CALM1/ATP2B3/PRKCA/PPP3CA/CAMK2G/PLCB4/HRH1/ADCY8/NOS1/PPP3R2/ITPR2/PHKG2/CACNA1D/TBXA2R/TACR1/PLN/CHP2/SLC8A2/SLC8A1/SLC25A4/ITPR3/P2RX4/PTGER3/PLCD4/GNA15/CHRM2/ERBB2/BST1/HTR6/PDE1A/GRM5/HTR2B/PTAFR/ITPKB/HTR2A/P2RX3/EGFR/CACNA1H/ITPR1/AGTR1/PDGFRA/HTR7/PHKB/CAMK4/AVPR1B/PPP3CC/LHCGR/CALML6/P2RX6/HTR4/GNA11/PHKG1/CACNA1F/ADORA2A/ATP2B2/CAMK2D/GNA14/DRD1/ADRA1D/P2RX7/EDNRA/PDGFRB/PLCG2/AD…
KEGG_GLYCOSAMINOGLYCAN_DEGRADATION	KEGG_GLYCOSAMINOGLYCAN_DEGRADATION	21	-0.609933	-1.89425	0.000673206806407486	0.000673206806407486	0.00119349683130413	4449	tags=48%, list=23%, signal=36%	HS3ST3B1/HYAL1/HYAL2/GUSB/IDS/HEXA/NAGLU/SGSH/IDUA/HPSE2
KEGG_HEDGEHOG_SIGNALING_PATHWAY	KEGG_HEDGEHOG_SIGNALING_PATHWAY	56	-0.473261	-1.86124	0.000261870531535286	0.000261870531535286	0.000518876594992517	5376	tags=48%, list=28%, signal=35%	WNT9B/BMP2/WNT5B/WNT2/GAS1/WNT4/BMP5/GLI3/GLI2/SUFU/WNT7B/WNT5A/IHH/BMP7/WNT7A/PRKACA/DHH/PTCH1/WNT10A/BMP4/WNT3A/PTCH2/WNT11/WNT2B/HHIP/GLI1/SHH
KEGG_LYSINE_DEGRADATION	KEGG_LYSINE_DEGRADATION	44	0.487398677589942	1.85438178521938	0.000498008492531744	0.000498008492531744	0.000915001249436315	4343	tags=45%, list=23%, signal=35%	SUV39H2/NSD2/SUV39H1/PLOD2/KMT5A/HADHA/ALDH1B1/ECHS1/OGDHL/AASDHPPT/ACAT2/PLOD3/SETDB1/EHMT2/KMT5B/DLST/TMLHE/NSD3/ACAT1/EHHADH
KEGG_PURINE_METABOLISM	KEGG_PURINE_METABOLISM	158	0.384350754551107	1.84457293564111	1.01282945062059e-05	1.01282945062059e-05	2.49631905672854e-05	3353	tags=35%, list=18%, signal=29%	PAICS/PPAT/ATIC/PNPT1/RRM2/POLR1B/GMPS/POLE2/NME1/POLR3A/POLR3G/PRIM1/RRM1/GART/POLR2D/PRIM2/POLR1A/HPRT1/POLR2K/PNP/POLR2B/NT5C3A/POLE/POLD2/POLA1/POLE3/DCK/POLR2H/IMPDH2/ADA/POLR1C/PDE10A/PRPS2/POLR3B/POLR3D/AK4/NUDT5/DGUOK/PRPS1/ADSL/POLD3/POLR1E/POLR3F/PKM/PFAS/POLD1/POLR2J/POLA2/POLE4/POLR2G/ENPP1/POLR3K/ADCY3/POLR3C/PRUNE1/NME2
KEGG_FC_EPSILON_RI_SIGNALING_PATHWAY	KEGG_FC_EPSILON_RI_SIGNALING_PATHWAY	79	-0.433831	-1.8355	9.98234565949598e-05	9.98234565949598e-05	0.0002058657751475	5942	tags=53%, list=31%, signal=37%	IL13/PRKCA/PLA2G4E/AKT1/PLA2G4B/PLA2G6/MAPK3/PLA2G12B/SYK/PLA2G3/FCER1G/PIK3R3/LCP2/FYN/PLA2G2A/LAT/TNF/MAP2K7/PRKCD/PDPK1/PLA2G2C/PLA2G10/IL4/MAPK11/PLCG2/RAC2/CSF2/JMJD7-PLA2G4B/PIK3CG/PRKCB/INPP5D/PRKCE/PIK3R5/PIK3CD/VAV1/PIK3R1/PLA2G1B/BTK/PLA2G5/MS4A2/MAPK10/FCER1A
KEGG_NON_HOMOLOGOUS_END_JOINING	KEGG_NON_HOMOLOGOUS_END_JOINING	13	0.653604939351225	1.83102241962409	0.00440142850976023	0.00440142850976023	0.00663844677041606	4075	tags=69%, list=21%, signal=54%	XRCC5/FEN1/PRKDC/XRCC6/MRE11/DCLRE1C/RAD50/XRCC4/NHEJ1
KEGG_PRIMARY_BILE_ACID_BIOSYNTHESIS	KEGG_PRIMARY_BILE_ACID_BIOSYNTHESIS	16	-0.622104	-1.82952	0.00449807817582523	0.00449807817582523	0.00668445053992603	4421	tags=62%, list=23%, signal=48%	ACOX2/CYP39A1/CYP7B1/HSD17B4/CYP7A1/BAAT/SCP2/CYP46A1/CH25H/CYP27A1
KEGG_PROGESTERONE_MEDIATED_OOCYTE_MATURATION	KEGG_PROGESTERONE_MEDIATED_OOCYTE_MATURATION	85	0.399571279216901	1.7180586300093	0.000376548858958874	0.000376548858958874	0.000704652835478594	1528	tags=22%, list=8%, signal=21%	CCNB1/CCNB2/MAD2L1/BUB1/CCNA2/CDK1/CDC25C/CDC25A/PLK1/HSP90AA1/ANAPC1/HSP90AB1/ANAPC7/PKMYT1/CDK2/CDC27/ANAPC5/MAPK8/KRAS
KEGG_ARRHYTHMOGENIC_RIGHT_VENTRICULAR_CARDIOMYOPATHY_ARVC	KEGG_ARRHYTHMOGENIC_RIGHT_VENTRICULAR_CARDIOMYOPATHY_ARVC	74	-0.407351	-1.7022	0.000737167976258169	0.000737167976258169	0.00128435799856233	5113	tags=45%, list=27%, signal=33%	CACNG4/SLC8A1/ITGB8/ITGA2/TCF7L1/DMD/ITGB4/ITGB5/ITGA3/ITGA1/ITGB3/CACNB4/ITGA4/ITGA7/CACNA1F/LMNA/CACNG6/CACNA2D2/RYR2/CACNA2D3/SGCG/SGCD/ITGB6/CACNA2D4/ACTN2/LAMA2/CACNA1C/ITGA10/DES/ITGA9/CACNB1/SGCA/ITGA8
KEGG_ALDOSTERONE_REGULATED_SODIUM_REABSORPTION	KEGG_ALDOSTERONE_REGULATED_SODIUM_REABSORPTION	42	-0.455476	-1.68205	0.00295551688762656	0.00295551688762656	0.00459481167954898	1979	tags=29%, list=10%, signal=26%	PIK3CG/PRKCB/SGK1/PIK3R5/PIK3CD/ATP1A4/ATP1B2/PIK3R1/SLC9A3R2/SCNN1B/ATP1A2/NR3C2
KEGG_BASAL_CELL_CARCINOMA	KEGG_BASAL_CELL_CARCINOMA	55	-0.429393	-1.68003	0.00153352810843405	0.00153352810843405	0.00254044345832043	5376	tags=49%, list=28%, signal=35%	WNT9B/BMP2/WNT5B/WNT2/TCF7L1/WNT4/FZD2/FZD8/FZD4/GLI3/GLI2/SUFU/WNT7B/WNT5A/AXIN2/FZD1/WNT7A/PTCH1/WNT10A/BMP4/WNT3A/PTCH2/WNT11/WNT2B/HHIP/GLI1/SHH
KEGG_CHEMOKINE_SIGNALING_PATHWAY	KEGG_CHEMOKINE_SIGNALING_PATHWAY	186	-0.346662	-1.67838	5.99349676157072e-05	5.99349676157072e-05	0.00013148522217238	5363	tags=44%, list=28%, signal=32%	ARRB1/GRK1/PLCB4/ADCY8/GRK5/AKT1/CCR1/STAT5B/CCL21/NFKB1/MAPK3/GNG12/PPBP/TIAM2/CCR5/CCL2/CXCR4/FOXO3/GNG11/CXCR3/SHC4/ADCY6/ITK/JAK3/PIK3R3/PRKCZ/CXCR2/CXCR5/TIAM1/NCF1/PRKCD/IKBKB/CCL13/JAK2/PREX1/CCR9/GNGT2/ELMO1/RAC2/PRKACA/ARRB2/HCK/PIK3CG/CCR2/CXCL14/CCR4/PRKCB/GNG2/DOCK2/CXCL12/CCL16/CCL23/GNG8/CCL28/PLCB2/ADCY4/RAP1A/SHC2/CCL22/CCR7/ADCY2/PIK3R5/CCL19/PIK3CD/FGR/CXCL16/WAS/CCR6/VAV1/XCR1/…
KEGG_NATURAL_KILLER_CELL_MEDIATED_CYTOTOXICITY	KEGG_NATURAL_KILLER_CELL_MEDIATED_CYTOTOXICITY	132	-0.362988	-1.67284	0.000520244850409214	0.000520244850409214	0.000938787699986551	5909	tags=43%, list=31%, signal=30%	PRKCA/PPP3CA/KLRK1/LCK/HLA-G/PPP3R2/CD244/ULBP3/MAPK3/CHP2/CD247/SYK/SHC4/FCER1G/ARAF/HLA-A/PIK3R3/LCP2/FYN/HLA-C/TNFRSF10C/LAT/TNF/PPP3CC/ICAM2/ZAP70/HLA-B/IFNGR2/CD48/NCR3/FAS/PLCG2/RAC2/CSF2/IFNAR1/ITGAL/PTPN6/NFATC2/PIK3CG/PRKCB/TNFSF10/IFNAR2/HCST/MICA/SHC2/PIK3R5/IFNGR1/TYROBP/PIK3CD/ICAM1/VAV1/ITGB2/HLA-E/PIK3R1/SHC3/NFATC1/PTK2B
KEGG_N_GLYCAN_BIOSYNTHESIS	KEGG_N_GLYCAN_BIOSYNTHESIS	46	0.434435027755451	1.67167828833428	0.00507277072857681	0.00507277072857681	0.00742922944230929	5114	tags=57%, list=27%, signal=41%	RPN2/GANAB/ALG8/ALG10/DPM1/ALG3/RPN1/B4GALT3/STT3B/B4GALT1/STT3A/RFT1/TUSC3/DAD1/DDOST/ALG9/ALG11/ALG10B/DOLPP1/ALG14/ALG6/MAN2A1/B4GALT2/DPAGT1/MOGS/MAN1A2
KEGG_MAPK_SIGNALING_PATHWAY	KEGG_MAPK_SIGNALING_PATHWAY	267	-0.325187	-1.64723	6.47474004552759e-05	6.47474004552759e-05	0.000136310316747949	5673	tags=43%, list=30%, signal=31%	FGFR1/DUSP3/MAP2K5/PPP3R2/AKT1/PLA2G4B/MAP3K11/PLA2G6/RPS6KA5/FGF13/RPS6KA4/CACNA1D/NFKB1/FGF17/MAPK3/GNG12/CHP2/CACNG4/PLA2G12B/TRAF6/MECOM/MAPKAPK2/FGF9/DUSP7/TAOK3/DUSP8/RASA2/RASGRP3/PLA2G3/PTPN7/MAPK8IP1/DUSP6/TGFB3/CD14/FGF1/EGFR/CACNA1H/RAPGEF2/FGF2/PDGFRA/PLA2G2A/FGF18/RASGRF2/MKNK2/TAB1/TNF/MAP2K7/CACNB4/TAOK2/FGF7/PPP3CC/MAP3K1/MAPKAPK3/PTPN5/IKBKB/PLA2G2C/FGF20/MAPK8IP3/DUSP1/MRAS/MAP4…
KEGG_B_CELL_RECEPTOR_SIGNALING_PATHWAY	KEGG_B_CELL_RECEPTOR_SIGNALING_PATHWAY	75	-0.39336	-1.64478	0.00180621794384627	0.00180621794384627	0.00294392058759324	5646	tags=51%, list=30%, signal=36%	PPP3R2/AKT1/NFKB1/CARD11/MAPK3/CHP2/PIK3AP1/SYK/LILRB3/RASGRP3/CD79A/CR2/CD19/FCGR2B/PIK3R3/NFKBIE/PPP3CC/IKBKB/CD79B/PLCG2/RAC2/DAPP1/PTPN6/NFATC2/PIK3CG/PRKCB/FOS/INPP5D/BLNK/PIK3R5/JUN/PIK3CD/VAV1/PIK3R1/BTK/CD22/NFATC1/CD81
KEGG_RIBOFLAVIN_METABOLISM	KEGG_RIBOFLAVIN_METABOLISM	16	0.561889993767063	1.62131431388578	0.0247638214927985	0.0247638214927985	0.0290982480209138	3216	tags=44%, list=17%, signal=36%	ACP1/FLAD1/MTMR2/RFK/MTMR7/ENPP1/ACP4
KEGG_DRUG_METABOLISM_CYTOCHROME_P450	KEGG_DRUG_METABOLISM_CYTOCHROME_P450	71	-0.391013	-1.61774	0.00227838447645302	0.00227838447645302	0.00365455154117777	6556	tags=46%, list=35%, signal=31%	MAOA/ALDH3A1/ADH6/CYP2B6/CYP3A43/ALDH3B1/GSTT2/AOX1/UGT2B15/ALDH1A3/CYP2A7/CYP2C8/CYP3A4/ADH7/CYP2D6/MGST2/GSTK1/ADH1C/CYP3A7/CYP1A2/CYP2A6/CYP2A13/GSTM2/FMO5/GSTA5/GSTA3/ADH1A/FMO2/FMO3/FMO4/MAOB/ADH1B/GSTM5
KEGG_PYRUVATE_METABOLISM	KEGG_PYRUVATE_METABOLISM	40	0.433143503046355	1.61682396137929	0.0105519729239626	0.0105519729239626	0.0140303241094239	3021	tags=38%, list=16%, signal=32%	DLD/MDH2/DLAT/LDHA/MDH1/PDHA1/ME1/LDHB/ALDH1B1/PDHB/PKM/ACAT2/PCK1/ACACA/ACYP1
KEGG_LINOLEIC_ACID_METABOLISM	KEGG_LINOLEIC_ACID_METABOLISM	29	-0.483145	-1.61071	0.00559597337791052	0.00559597337791052	0.00796461740962801	5958	tags=69%, list=31%, signal=47%	CYP2C19/CYP2C9/CYP2C18/CYP3A43/PLA2G4E/PLA2G4B/PLA2G6/CYP2C8/PLA2G12B/CYP3A4/ALOX15/PLA2G3/PLA2G2A/PLA2G2C/CYP3A7/CYP1A2/PLA2G10/JMJD7-PLA2G4B/PLA2G1B/PLA2G5
KEGG_ALPHA_LINOLENIC_ACID_METABOLISM	KEGG_ALPHA_LINOLENIC_ACID_METABOLISM	19	-0.528564	-1.61001	0.0124059999939821	0.0124059999939821	0.0160725505994909	6078	tags=63%, list=32%, signal=43%	ACOX3/PLA2G4E/PLA2G4B/PLA2G6/PLA2G12B/PLA2G3/PLA2G2A/PLA2G2C/PLA2G10/JMJD7-PLA2G4B/PLA2G1B/PLA2G5
KEGG_P53_SIGNALING_PATHWAY	KEGG_P53_SIGNALING_PATHWAY	68	0.390158630720649	1.60865303603809	0.00403841926947129	0.00403841926947129	0.00618322567574551	787	tags=18%, list=4%, signal=17%	CCNB1/CCNB2/CDK1/RRM2/CYCS/CHEK1/GTSE1/CDK2/CCNE1/CDK4/CCNE2/CHEK2
KEGG_GLYCOLYSIS_GLUCONEOGENESIS	KEGG_GLYCOLYSIS_GLUCONEOGENESIS	60	0.401639156093398	1.60002408440554	0.00533275091165621	0.00533275091165621	0.00769840733111272	2703	tags=33%, list=14%, signal=29%	GAPDH/GPI/DLD/TPI1/DLAT/LDHA/PGAM1/PGK1/PFKM/PFKP/PDHA1/ALDOA/LDHB/ALDH1B1/PDHB/PGM2/PKM/PGAM4/PCK1/ENO1
KEGG_GNRH_SIGNALING_PATHWAY	KEGG_GNRH_SIGNALING_PATHWAY	101	-0.359929	-1.59936	0.00261125617668434	0.00261125617668434	0.00412303606844896	6055	tags=50%, list=32%, signal=34%	ADCY5/CALM1/PRKCA/CAMK2G/PLCB4/ADCY8/PLA2G4E/ITPR2/PLA2G4B/LHB/PLA2G6/CACNA1D/MAPK3/PLA2G12B/ITPR3/ADCY6/PLA2G3/EGFR/ITPR1/GNRH1/HBEGF/PLA2G2A/MAP2K7/PRKCD/MAP3K1/PLD2/PLA2G2C/CALML6/GNA11/CACNA1F/PLA2G10/CAMK2D/MAPK11/MMP2/PRKACA/JMJD7-PLA2G4B/PRKCB/GNAQ/PLCB2/ADCY4/ADCY2/JUN/CAMK2A/PLA2G1B/PLA2G5/CACNA1C/ADCY9/PTK2B/MAP3K3/MAPK10
KEGG_O_GLYCAN_BIOSYNTHESIS	KEGG_O_GLYCAN_BIOSYNTHESIS	30	-0.461485	-1.56726	0.0107398791263425	0.0107398791263425	0.014094714916321	3862	tags=40%, list=20%, signal=32%	GALNT8/GALNT15/ST6GALNAC1/GALNT11/ST3GAL2/GALNT12/GALNT17/GALNT5/GALNT18/GALNT16/GCNT4/GALNT10
KEGG_ABC_TRANSPORTERS	KEGG_ABC_TRANSPORTERS	44	-0.416888	-1.55052	0.0100571004908728	0.0100571004908728	0.0135755747093236	3212	tags=55%, list=17%, signal=45%	ABCB4/ABCG5/ABCG2/ABCB1/ABCG1/ABCC9/ABCD2/ABCD3/ABCB5/ABCA5/ABCA2/ABCA13/ABCA7/ABCA4/ABCC12/CFTR/ABCC3/ABCA3/ABCA9/ABCD4/ABCA10/ABCA6/ABCC6/ABCA8
KEGG_ARGININE_AND_PROLINE_METABOLISM	KEGG_ARGININE_AND_PROLINE_METABOLISM	54	0.391929151911485	1.54039390073912	0.0151325964853479	0.0151325964853479	0.0191148587183342	2808	tags=31%, list=15%, signal=27%	AGMAT/GOT2/ALDH18A1/SMS/ODC1/GOT1/SRM/PYCR1/ALDH1B1/PYCR3/P4HA1/AMD1/CPS1/ARG2/OAT/CKMT1A/CKMT1B
KEGG_GLYCOSAMINOGLYCAN_BIOSYNTHESIS_CHONDROITIN_SULFATE	KEGG_GLYCOSAMINOGLYCAN_BIOSYNTHESIS_CHONDROITIN_SULFATE	22	-0.490179	-1.53504	0.028702705194843	0.028702705194843	0.0329600442428819	5238	tags=45%, list=28%, signal=33%	CSGALNACT2/CHST14/CHST13/XYLT2/B4GALT7/CHST12/CHSY3/CHST7/UST/B3GAT1
KEGG_PPAR_SIGNALING_PATHWAY	KEGG_PPAR_SIGNALING_PATHWAY	69	-0.37254	-1.52703	0.00815648887169669	0.00815648887169669	0.0113758937753227	3764	tags=38%, list=20%, signal=30%	RXRB/ACOX2/AQP7/CD36/LPL/ACSL6/ACSL5/SLC27A6/PDPK1/ACADL/ILK/CYP7A1/FABP4/SCD5/CYP4A11/OLR1/SCP2/PLIN1/RXRA/CYP4A22/RXRG/ACAA1/FABP3/SORBS1/CYP27A1/SLC27A1
KEGG_VEGF_SIGNALING_PATHWAY	KEGG_VEGF_SIGNALING_PATHWAY	76	-0.350058	-1.47052	0.017720285409383	0.017720285409383	0.0221071786783726	5909	tags=45%, list=31%, signal=31%	PRKCA/PPP3CA/PLA2G4E/PPP3R2/AKT1/PLA2G4B/PLA2G6/MAPK3/CHP2/PLA2G12B/MAPKAPK2/PLA2G3/PIK3R3/PLA2G2A/BAD/KDR/PPP3CC/MAPKAPK3/PLA2G2C/PLA2G10/MAPK11/PLCG2/RAC2/NFATC2/JMJD7-PLA2G4B/PIK3CG/PRKCB/SHC2/PIK3R5/PIK3CD/PIK3R1/PLA2G1B/PLA2G5/NFATC1
KEGG_AXON_GUIDANCE	KEGG_AXON_GUIDANCE	129	-0.320282	-1.46974	0.00821789826373575	0.00821789826373575	0.0113758937753227	6917	tags=50%, list=36%, signal=32%	CDC42/EFNA1/ARHGEF12/NFATC3/PAK6/RHOA/EFNA4/SRGAP2/SEMA3C/SLIT1/UNC5A/SEMA4D/SEMA6A/PPP3CA/SEMA3D/SEMA7A/PAK5/MET/PPP3R2/ABLIM3/EFNB3/EPHA5/MAPK3/CHP2/DCC/LIMK2/CXCR4/PLXNB3/SEMA3G/UNC5B/FYN/NTN1/PLXNB1/FES/EFNB2/PPP3CC/EFNB1/LRRC4C/RAC2/SEMA4A/EPHA2/EPHA3/NFATC2/ROBO3/EPHA4/NTNG1/CXCL12/SEMA3B/SLIT2/PLXNC1/PLXNA2/UNC5C/SRGAP3/SEMA6D/SEMA5A/GNAI2/PLXNB2/NTN4/RGS3/SLIT3/NFATC1/DPYSL2/EPHB6/ROBO2
KEGG_ALANINE_ASPARTATE_AND_GLUTAMATE_METABOLISM	KEGG_ALANINE_ASPARTATE_AND_GLUTAMATE_METABOLISM	32	0.417621872646062	1.46887087217988	0.0418560229274033	0.0418560229274033	0.0475242838678973	2357	tags=28%, list=12%, signal=25%	PPAT/GOT2/CAD/GOT1/GPT2/CPS1/GFPT1/ADSL/NIT2
KEGG_TYPE_II_DIABETES_MELLITUS	KEGG_TYPE_II_DIABETES_MELLITUS	47	-0.387332	-1.45701	0.0218177479947487	0.0218177479947487	0.0259381276470077	3906	tags=34%, list=21%, signal=27%	PIK3R3/HK3/PRKCZ/SOCS2/TNF/PRKCD/IKBKB/SOCS1/PIK3CG/CACNA1G/PRKCE/PIK3R5/PIK3CD/PIK3R1/CACNA1C/MAPK10
KEGG_TOLL_LIKE_RECEPTOR_SIGNALING_PATHWAY	KEGG_TOLL_LIKE_RECEPTOR_SIGNALING_PATHWAY	102	-0.321336	-1.42757	0.0146648670061784	0.0146648670061784	0.0187585240851849	5289	tags=36%, list=28%, signal=26%	NFKB1/MAPK3/IRF7/IKBKE/TLR8/RIPK1/TRAF6/CD86/CD14/CTSK/MYD88/IRF3/CD80/PIK3R3/TAB1/TNF/MAP2K7/IKBKB/TLR4/MAPK11/IRF5/IFNAR1/TLR3/PIK3CG/CD40/FOS/IFNAR2/TOLLIP/PIK3R5/TLR7/JUN/PIK3CD/IL12B/PIK3R1/TLR5/MAPK10/TLR2
KEGG_LONG_TERM_DEPRESSION	KEGG_LONG_TERM_DEPRESSION	70	-0.346812	-1.42505	0.0208401656022113	0.0208401656022113	0.0253729346583676	5909	tags=49%, list=31%, signal=34%	PRKCA/PLCB4/PLA2G4E/NOS1/PPP1R17/ITPR2/PLA2G4B/PLA2G6/MAPK3/PLA2G12B/ITPR3/PLA2G3/GRM5/ARAF/ITPR1/PLA2G2A/PLA2G2C/GNA11/PLA2G10/GUCY1B1/GRIA3/JMJD7-PLA2G4B/RYR1/GUCY1A2/PRKCB/GNAQ/PLCB2/GUCY1A1/PRKG1/GNAO1/GNAI2/PLA2G1B/GRIA1/PLA2G5
KEGG_NEUROTROPHIN_SIGNALING_PATHWAY	KEGG_NEUROTROPHIN_SIGNALING_PATHWAY	126	-0.31258	-1.42383	0.0100756218545761	0.0100756218545761	0.0135755747093236	3585	tags=30%, list=19%, signal=25%	IRAK3/CAMK4/NFKBIE/BAD/MAP2K7/PRKCD/MAP3K1/PDPK1/IKBKB/CALML6/CAMK2D/SORT1/SH2B3/MAPK11/PLCG2/NTF3/SH2B1/PIK3CG/NGFR/MAP3K5/RAP1A/SHC2/NTRK1/PIK3R5/JUN/PIK3CD/CAMK2A/GAB1/NTF4/PIK3R1/NTRK2/RPS6KA2/SHC3/NTRK3/MAP3K3/MAPK10/RPS6KA1/ARHGDIB
KEGG_FC_GAMMA_R_MEDIATED_PHAGOCYTOSIS	KEGG_FC_GAMMA_R_MEDIATED_PHAGOCYTOSIS	96	-0.320948	-1.41165	0.0197063783101201	0.0197063783101201	0.0242851388674138	3510	tags=29%, list=18%, signal=24%	LAT/FCGR2C/NCF1/PRKCD/PTPRC/PLD2/PIP5K1B/PLPP3/PLCG2/FCGR2A/RAC2/HCK/PIK3CG/PLA2G4F/PRKCB/DOCK2/PIP5K1C/INPP5D/PRKCE/PIK3R5/DNM3/PIK3CD/WAS/VAV1/PIK3R1/DNM2/ASAP3/GSN
KEGG_MELANOGENESIS	KEGG_MELANOGENESIS	101	-0.315562	-1.40221	0.0286758892312818	0.0286758892312818	0.0329600442428819	6055	tags=44%, list=32%, signal=30%	ADCY5/LEF1/CALM1/PRKCA/CAMK2G/PLCB4/ADCY8/CREBBP/WNT9B/MAPK3/WNT5B/WNT2/TCF7L1/WNT4/FZD2/ADCY6/FZD8/FZD4/CREB3L1/WNT7B/EDN1/CALML6/WNT5A/CAMK2D/DCT/FZD1/WNT7A/PRKACA/MITF/PRKCB/GNAQ/WNT10A/PLCB2/ADCY4/WNT3A/ADCY2/EDNRB/WNT11/GNAO1/CAMK2A/TYRP1/WNT2B/GNAI2/ADCY9
KEGG_T_CELL_RECEPTOR_SIGNALING_PATHWAY	KEGG_T_CELL_RECEPTOR_SIGNALING_PATHWAY	108	-0.313825	-1.40069	0.0217039989309558	0.0217039989309558	0.0259381276470077	5882	tags=52%, list=31%, signal=36%	CDC42/PIK3R2/CD3G/SOS2/NFATC3/PAK6/RHOA/MAP3K8/CBLB/CD3D/PPP3CA/LCK/PAK5/PPP3R2/AKT1/ICOS/NFKB1/IL10/CARD11/MAPK3/CHP2/CD247/CD3E/ITK/PIK3R3/LCP2/FYN/GRAP2/NFKBIE/LAT/TNF/MAP2K7/PPP3CC/PTPRC/PDPK1/IKBKB/ZAP70/IL2/IL4/MAPK11/CSF2/CD28/MAP3K14/PTPN6/RASGRP1/NFATC2/PIK3CG/FOS/PIK3R5/JUN/PIK3CD/VAV1/PIK3R1/CD40LG/CD4/NFATC1
KEGG_REGULATION_OF_ACTIN_CYTOSKELETON	KEGG_REGULATION_OF_ACTIN_CYTOSKELETON	211	-0.262319	-1.28577	0.0429957055746823	0.0429957055746823	0.0482758799435029	4068	tags=29%, list=21%, signal=23%	CD14/EZR/ITGB4/FGF1/EGFR/PIK3R3/ITGB5/FGF2/ITGA3/PDGFRA/MYL5/ITGA1/FGF18/TIAM1/PDGFD/ITGB3/MSN/FGF7/PIP5K1B/FGF20/ITGA4/MRAS/ITGA7/CYFIP2/PDGFA/TMSB4X/FGF22/IQGAP2/PDGFRB/RAC2/ITGAL/PDGFC/ITGAX/CHRM1/PIK3CG/MYLK/NCKAP1L/PIP5K1C/BAIAP2/PIK3R5/PIK3CD/MYL9/ITGB6/WAS/SLC9A1/VAV1/FGFR3/ITGAM/ITGB2/ARHGEF6/PIK3R1/FGD3/ARHGEF1/ACTN2/RRAS/FGFR2/FGF14/ITGA10/ITGA9/FGF10/ITGA8/GSN

## Sheet: GSEA_NOTCH3_KEGG_gsea
ID	Description	setSize	enrichmentScore	NES	pvalue	p.adjust	qvalue	rank	leading_edge	core_enrichment
KEGG_RIBOSOME	KEGG_RIBOSOME	87	-0.738721	-3.51656	8.12429820964152e-27	8.12429820964152e-27	4.1476680333433e-25	3228	tags=72%, list=17%, signal=60%	RPS5/RPS24/RPL37A/RPL35A/RPS26/MRPL13/RPL13A/RPL19/RPS28/RPL8/RPL35/RPS27A/RPL38/RPL23/RPL29/RPL27/RPS11/RPL26/RPL7A/RPL18/RPL10A/RPL26L1/RPL30/RPL14/RPS9/RPS3/RPS18/RPL13/RPSA/RPL11/RPL41/RPL36/RPS27/RPL31/RPS7/RPS23/RPS20/RPL21/RPS12/RPS21/RPL32/RPL5/RPLP1/RPLP2/RSL24D1/RPL24/RPS29/RPS25/RPS8/RPL10/RPS3A/RPS27L/RPL36AL/RPL27A/RPL9/RPS6/RPS15A/RPL34/RPL15/FAU/RPS4X/RPL39/RPS13
KEGG_OXIDATIVE_PHOSPHORYLATION	KEGG_OXIDATIVE_PHOSPHORYLATION	116	-0.684819	-3.40022	4.02639401275535e-28	4.02639401275535e-28	4.11116020249757e-26	2690	tags=56%, list=14%, signal=48%	NDUFA7/COX5B/ATP6V1F/ATP6V0D2/ATP6V1H/ATP5F1C/NDUFA3/NDUFB7/ATP6V1E1/ATP5PD/ATP5MC1/COX6A1/NDUFV3/NDUFS5/ATP5MF/NDUFA9/ATP6V1G1/PPA1/UQCRH/COX6C/COX5A/NDUFB3/NDUFA11/NDUFB5/ATP6V1D/NDUFAB1/COX11/COX7A2/UQCRC2/UQCRHL/COX8A/ATP5F1E/UQCRB/NDUFC1/NDUFB8/ATP6V0D1/PPA2/ATP5PF/NDUFB10/UQCR11/NDUFB9/NDUFB6/NDUFA4/ATP5PB/NDUFS4/ATP5ME/NDUFA6/COX4I1/ATP5PO/SDHB/ATP6V0B/ATP6V0E1/NDUFB2/UQCRQ/NDUFA5/SDHD/NDU…
KEGG_PARKINSONS_DISEASE	KEGG_PARKINSONS_DISEASE	113	-0.613978	-3.0229	8.91796867352299e-19	8.91796867352299e-19	1.82114307648785e-17	2804	tags=52%, list=15%, signal=45%	SLC18A1/NDUFA7/UBA7/COX5B/VDAC3/ATP5F1C/CYCS/NDUFA3/LRRK2/NDUFB7/ATP5PD/ATP5MC1/COX6A1/NDUFV3/NDUFS5/NDUFA9/UQCRH/UBE2L6/COX6C/COX5A/NDUFB3/NDUFB5/NDUFAB1/COX7A2/UQCRC2/UQCRHL/COX8A/ATP5F1E/UQCRB/NDUFC1/NDUFB8/ATP5PF/NDUFB10/UQCR11/NDUFB9/NDUFB6/NDUFA4/ATP5PB/NDUFS4/NDUFA6/COX4I1/SLC25A4/ATP5PO/SDHB/UBB/NDUFB2/UQCRQ/NDUFA5/SDHD/PARK7/SLC25A5/NDUFS3/COX7C/NDUFC2/UQCR10/NDUFA2/NDUFB1/COX7B/NDUFA1
KEGG_ALLOGRAFT_REJECTION	KEGG_ALLOGRAFT_REJECTION	35	-0.72363	-2.77955	1.63931788996152e-10	1.63931788996152e-10	2.09228730692457e-09	4126	tags=80%, list=22%, signal=63%	IL4/HLA-G/CD80/CD86/IL10/FAS/IL12B/CD40/CD40LG/HLA-DQA2/IL5/HLA-DQB1/HLA-DQA1/IL2/HLA-C/HLA-DOA/HLA-F/HLA-A/HLA-DOB/HLA-DRB5/HLA-B/HLA-E/HLA-DPA1/HLA-DPB1/HLA-DRB1/HLA-DRA/HLA-DMB/HLA-DMA
KEGG_GRAFT_VERSUS_HOST_DISEASE	KEGG_GRAFT_VERSUS_HOST_DISEASE	37	-0.707479	-2.74008	3.36040016227621e-10	3.36040016227621e-10	3.11922311713676e-09	1623	tags=49%, list=9%, signal=45%	HLA-DQA2/HLA-DQB1/HLA-DQA1/IL2/HLA-C/HLA-DOA/HLA-F/HLA-A/HLA-DOB/HLA-DRB5/HLA-B/HLA-E/HLA-DPA1/HLA-DPB1/HLA-DRB1/HLA-DRA/HLA-DMB/HLA-DMA
KEGG_AUTOIMMUNE_THYROID_DISEASE	KEGG_AUTOIMMUNE_THYROID_DISEASE	50	-0.643078	-2.67898	1.00935449672295e-09	1.00935449672295e-09	7.92772357750008e-09	2009	tags=42%, list=11%, signal=38%	CD40/CD40LG/HLA-DQA2/IL5/HLA-DQB1/HLA-DQA1/IL2/HLA-C/HLA-DOA/HLA-F/HLA-A/HLA-DOB/HLA-DRB5/HLA-B/HLA-E/HLA-DPA1/HLA-DPB1/HLA-DRB1/HLA-DRA/HLA-DMB/HLA-DMA
KEGG_ASTHMA	KEGG_ASTHMA	28	-0.735283	-2.62366	9.46882115518214e-09	9.46882115518214e-09	6.44544317229942e-08	2009	tags=57%, list=11%, signal=51%	CD40/CD40LG/HLA-DQA2/IL5/HLA-DQB1/HLA-DQA1/FCER1A/HLA-DOA/HLA-DOB/HLA-DRB5/HLA-DPA1/HLA-DPB1/HLA-DRB1/HLA-DRA/HLA-DMB/HLA-DMA
KEGG_ECM_RECEPTOR_INTERACTION	KEGG_ECM_RECEPTOR_INTERACTION	83	0.683364895543527	2.59809675457873	4.21801170642768e-16	4.21801170642768e-16	7.17801992146465e-15	3290	tags=55%, list=17%, signal=46%	COL4A2/COL4A1/COL5A1/COL1A1/COL5A3/LAMC1/COL1A2/COL5A2/THBS2/ITGA5/COL3A1/COL6A3/LAMB1/COL6A2/ITGA11/HSPG2/COL6A1/AGRN/LAMC3/LAMA5/LAMA4/FN1/LAMB3/COL11A1/ITGB1/DAG1/ITGB4/LAMA1/LAMC2/LAMB2/ITGB5/ITGA3/THBS1/VWF/COMP/ITGA1/ITGB3/ITGA7/THBS3/ITGAV/SV2A/LAMA2/TNN/TNXB/RELN/IBSP
KEGG_FOCAL_ADHESION	KEGG_FOCAL_ADHESION	198	0.615289653157041	2.5843466113005	1.82197233335959e-24	1.82197233335959e-24	6.20109881880283e-23	3545	tags=49%, list=19%, signal=40%	COL4A2/COL4A1/COL5A1/COL1A1/COL5A3/LAMC1/PDGFRB/PDGFB/COL1A2/COL5A2/THBS2/ITGA5/COL3A1/FLT1/FLT4/COL6A3/LAMB1/COL6A2/ITGA11/SHC1/COL6A1/LAMC3/PAK4/LAMA5/LAMA4/FN1/FLNC/VCL/LAMB3/PIP5K1C/VEGFC/COL11A1/ACTN4/ITGB1/VAV2/IGF1R/AKT2/ERBB2/TLN1/BCAR1/PXN/PAK2/ITGB4/ZYX/ACTN1/FLNA/LAMA1/ROCK2/ACTG1/LAMC2/VEGFA/RAPGEF1/SOS1/LAMB2/ITGB5/GRB2/ITGA3/MYL9/THBS1/VWF/PPP1R12A/SRC/CCND1/PGF/GSK3B/COMP/KDR/ITGA1…
KEGG_TYPE_I_DIABETES_MELLITUS	KEGG_TYPE_I_DIABETES_MELLITUS	41	-0.635948	-2.5334	3.52835364209082e-08	3.52835364209082e-08	1.92092727291858e-07	1778	tags=46%, list=9%, signal=42%	PTPRN2/HLA-DQA2/HLA-DQB1/HLA-DQA1/IL2/HLA-C/HLA-DOA/HLA-F/HLA-A/HLA-DOB/HLA-DRB5/HLA-B/HLA-E/HLA-DPA1/HLA-DPB1/HLA-DRB1/HLA-DRA/HLA-DMB/HLA-DMA
KEGG_INTESTINAL_IMMUNE_NETWORK_FOR_IGA_PRODUCTION	KEGG_INTESTINAL_IMMUNE_NETWORK_FOR_IGA_PRODUCTION	45	-0.60795	-2.47425	3.57450899754436e-08	3.57450899754436e-08	1.92092727291858e-07	2171	tags=60%, list=11%, signal=53%	TNFSF13/CD80/CD86/IL10/ICOS/TNFRSF17/TNFSF13B/CD40/CD40LG/HLA-DQA2/IL5/IL15/HLA-DQB1/HLA-DQA1/CCR9/IL2/HLA-DOA/CCL28/HLA-DOB/HLA-DRB5/HLA-DPA1/HLA-DPB1/HLA-DRB1/HLA-DRA/HLA-DMB/PIGR/HLA-DMA
KEGG_PEROXISOME	KEGG_PEROXISOME	78	-0.501902	-2.32145	2.38049209281232e-08	2.38049209281232e-08	1.42976924459935e-07	3407	tags=46%, list=18%, signal=38%	PEX12/DECR2/MLYCD/PECR/FAR1/HACL1/ACSL6/ACSL5/SOD1/BAAT/PEX11G/ACAA1/PEX7/EPHX2/PEX19/PXMP4/HSD17B4/ACOT8/DHRS4/PHYH/MPV17/GSTK1/ECI2/PEX11B/PXMP2/CAT/PRDX5/PIPOX/PEX3/DDO/PEX2/SCP2/PEX11A/ABCD3/HMGCL/NUDT12
KEGG_HUNTINGTONS_DISEASE	KEGG_HUNTINGTONS_DISEASE	172	-0.446224	-2.30985	4.84357191273073e-12	4.84357191273073e-12	7.06505978247941e-11	2364	tags=37%, list=12%, signal=33%	VDAC3/ATP5F1C/CYCS/NDUFA3/NDUFB7/ATP5PD/HDAC1/IFT57/ATP5MC1/COX6A1/NDUFV3/SOD1/NDUFS5/CREB3L4/NDUFA9/UQCRH/COX6C/COX5A/POLR2K/NDUFB3/DCTN4/NDUFB5/NDUFAB1/CREB3/COX7A2/POLR2G/UQCRC2/UQCRHL/COX8A/ATP5F1E/UQCRB/NDUFC1/NDUFB8/TBPL1/ATP5PF/NDUFB10/UQCR11/NDUFB9/NDUFB6/NDUFA4/ATP5PB/CLTA/NDUFS4/NDUFA6/COX4I1/POLR2C/SLC25A4/ATP5PO/DNALI1/POLR2L/SDHB/NDUFB2/UQCRQ/NDUFA5/SDHD/SLC25A5/NDUFS3/COX7C/NDUFC2/U…
KEGG_ANTIGEN_PROCESSING_AND_PRESENTATION	KEGG_ANTIGEN_PROCESSING_AND_PRESENTATION	81	-0.484278	-2.29388	1.53184670081694e-07	1.53184670081694e-07	7.44807669068888e-07	1623	tags=28%, list=9%, signal=26%	RFXAP/HLA-DQA2/HLA-DQB1/HLA-DQA1/PSME2/HLA-C/HLA-DOA/HLA-F/HLA-A/HLA-DOB/CTSS/HLA-DRB5/HLA-B/HLA-E/HLA-DPA1/CD74/B2M/HLA-DPB1/HLA-DRB1/PSME1/HLA-DRA/HLA-DMB/HLA-DMA
KEGG_VALINE_LEUCINE_AND_ISOLEUCINE_DEGRADATION	KEGG_VALINE_LEUCINE_AND_ISOLEUCINE_DEGRADATION	44	-0.566418	-2.28335	1.28373444551717e-06	1.28373444551717e-06	5.46150180768269e-06	3450	tags=52%, list=18%, signal=43%	ALDH7A1/ACADS/PCCA/ALDH2/HIBCH/ACAD8/ABAT/OXCT1/MCCC1/DBT/HSD17B10/ALDH9A1/ACAA1/ACAA2/HMGCS2/IVD/ACADSB/AUH/ACADM/ACAT1/MCEE/HMGCL/HADH
KEGG_NOTCH_SIGNALING_PATHWAY	KEGG_NOTCH_SIGNALING_PATHWAY	47	0.641656264111724	2.20038105759648	1.16249078410392e-07	1.16249078410392e-07	5.93482137147791e-07	2449	tags=45%, list=13%, signal=39%	NOTCH3/NCOR2/NUMBL/NOTCH4/NOTCH1/JAG2/DVL3/DLL4/EP300/NCSTN/CTBP2/DVL2/ADAM17/CREBBP/MAML1/JAG1/DVL1/NOTCH2/MAML3/DTX2/HDAC2
KEGG_ALZHEIMERS_DISEASE	KEGG_ALZHEIMERS_DISEASE	157	-0.432325	-2.20038	2.42764701672728e-10	2.42764701672728e-10	2.63060472369719e-09	2413	tags=35%, list=13%, signal=31%	CACNA1D/CASP7/ATP5F1C/CYCS/NDUFA3/CALM2/NDUFB7/ATP5PD/ATP5MC1/COX6A1/NDUFV3/BAD/NDUFS5/HSD17B10/NDUFA9/NAE1/UQCRH/COX6C/COX5A/NDUFB3/NDUFB5/NDUFAB1/COX7A2/UQCRC2/UQCRHL/COX8A/ATP5F1E/UQCRB/NDUFC1/NDUFB8/CACNA1F/ATP5PF/NDUFB10/UQCR11/NDUFB9/NDUFB6/NDUFA4/ATP5PB/NDUFS4/NDUFA6/COX4I1/ATP5PO/SDHB/NDUFB2/UQCRQ/NDUFA5/SDHD/NDUFS3/COX7C/NDUFC2/UQCR10/NDUFA2/NDUFB1/COX7B/NDUFA1
KEGG_SMALL_CELL_LUNG_CANCER	KEGG_SMALL_CELL_LUNG_CANCER	84	0.575579867906122	2.19613432913494	3.23116362947387e-09	3.23116362947387e-09	2.35656294781177e-08	4540	tags=50%, list=24%, signal=38%	COL4A2/COL4A1/LAMC1/LAMB1/NOS2/LAMC3/LAMA5/LAMA4/FN1/LAMB3/ITGB1/E2F3/AKT2/LAMA1/LAMC2/LAMB2/ITGA3/RXRA/CCNE1/RELA/PIAS3/CCND1/TRAF2/TRAF3/PIAS4/E2F2/E2F1/PIK3CA/AKT1/ITGAV/LAMA2/CDKN2B/APAF1/LAMB4/LAMA3/ITGA2/PTGS2/CHUK/MYC/BCL2L1/RARB/AKT3
KEGG_FATTY_ACID_METABOLISM	KEGG_FATTY_ACID_METABOLISM	42	-0.551548	-2.19521	1.25372360690495e-05	1.25372360690495e-05	4.60799628439654e-05	3450	tags=57%, list=18%, signal=47%	ALDH7A1/ACADS/CYP4A11/ADH6/ALDH2/GCDH/ACSL6/ACSL5/ADH5/ADH1C/ECI1/ADH1A/ACADL/ALDH9A1/ACAA1/ADH1B/ACAA2/CYP4A22/CPT2/ACADSB/ACADM/ECI2/ACAT1/HADH
KEGG_PATHWAYS_IN_CANCER	KEGG_PATHWAYS_IN_CANCER	325	0.502191932317617	2.18599403034791	5.27156007626135e-19	5.27156007626135e-19	1.34563507209829e-17	4540	tags=44%, list=24%, signal=34%	COL4A2/COL4A1/LAMC1/PDGFRB/PDGFB/JUP/ABL1/LAMB1/NOS2/LAMC3/LAMA5/LAMA4/FN1/DVL3/LAMB3/PPARD/VEGFC/ITGB1/EPAS1/E2F3/SUFU/MMP2/IGF1R/AKT2/ERBB2/GLI2/EP300/RALBP1/FZD4/APC2/DAPK3/LAMA1/SLC2A1/LAMC2/CBL/VEGFA/SOS1/LAMB2/CTBP2/TPR/FGF11/DVL2/WNT9B/GRB2/ITGA3/CREBBP/TFG/RUNX1/RXRA/FZD10/FGF12/CCNE1/RELA/SMO/PIAS3/CCND1/STAT3/RALB/DVL1/FGF5/HSP90AB1/MMP9/TRAF2/HIF1A/MTOR/BCR/WNT7B/WNT9A/TGFB3/TRAF3/CCDC…
KEGG_ADHERENS_JUNCTION	KEGG_ADHERENS_JUNCTION	73	0.580444507271077	2.15427099020653	2.10226307551784e-08	2.10226307551784e-08	1.34157577845547e-07	4675	tags=58%, list=25%, signal=44%	VCL/PARD3/ACTN4/IGF1R/ERBB2/TJP1/EP300/ACTN1/CSNK2A1/SNAI2/WASF2/ACTG1/SNAI1/NECTIN2/PTPRM/YES1/CREBBP/SRC/NECTIN1/PTPRF/LMO7/NECTIN4/CTNNA1/INSR/FARP2/WASF1/SMAD2/RAC3/FER/ACTB/CTNNB1/ACTN3/PTPN1/TCF7L1/CSNK2A2/CDH1/MAPK1/SMAD3/FGFR1/PTPRB/WASL/NLK
KEGG_AXON_GUIDANCE	KEGG_AXON_GUIDANCE	129	0.53688069569554	2.15006054377111	6.07731276687969e-10	6.07731276687969e-10	5.17104682795903e-09	5169	tags=53%, list=27%, signal=39%	SEMA4C/UNC5B/ABL1/SEMA6B/SEMA3F/PLXNA1/PAK4/SEMA4B/ITGB1/SEMA7A/NCK2/SEMA3G/PAK2/SEMA5B/UNC5A/EPHB4/PLXNB3/SEMA6A/ROCK2/SRGAP1/UNC5C/SEMA3B/LIMK1/SEMA4G/PLXNB2/SEMA6C/EPHB2/GSK3B/NFATC1/SEMA5A/SRGAP2/PLXNA3/EPHA1/EPHA2/NTN1/KRAS/EPHB3/SEMA3A/ROBO1/SLIT3/RAC3/EFNA2/CFL1/L1CAM/ABLIM1/EFNA3/ROCK1/NTN3/PAK6/ARHGEF12/GNAI2/NFATC4/EPHB1/SLIT2/LRRC4C/FES/MAPK1/SEMA3C/EFNA5/EFNA4/SEMA3D/NFAT5/CXCL12/RASA…
KEGG_CHRONIC_MYELOID_LEUKEMIA	KEGG_CHRONIC_MYELOID_LEUKEMIA	73	0.544537525794899	2.02100524719229	1.11490376406947e-06	1.11490376406947e-06	4.94945835765395e-06	4540	tags=49%, list=24%, signal=38%	ABL1/SHC1/E2F3/PTPN11/AKT2/CBL/SOS1/CTBP2/GRB2/RUNX1/RELA/CCND1/BCR/TGFB3/CBLC/TGFB1/E2F2/E2F1/PIK3CA/KRAS/HDAC2/AKT1/CBLB/CRKL/SHC2/CDKN1A/CTBP1/STAT5B/MAP2K2/CRK/MAPK1/SMAD3/CHUK/MYC/BCL2L1/AKT3
KEGG_REGULATION_OF_ACTIN_CYTOSKELETON	KEGG_REGULATION_OF_ACTIN_CYTOSKELETON	211	0.477448801933308	2.01982329403856	2.57636545104364e-10	2.57636545104364e-10	2.63060472369719e-09	4610	tags=43%, list=24%, signal=33%	PDGFRB/PDGFB/ITGA5/MYH9/ITGA11/PAK4/FN1/VCL/PIP5K1C/ACTN4/ITGB1/SSH1/VAV2/ARHGEF4/PIP4K2C/GIT1/BCAR1/PXN/PAK2/ITGB4/ACTN1/APC2/GNA12/MYH14/PIP4K2B/WASF2/NCKAP1/ROCK2/MYH10/ACTG1/IQGAP3/SOS1/FGF11/ITGB5/ITGA3/MYL9/LIMK1/CYFIP1/FGF12/PPP1R12A/F2R/FGF5/ITGA1/ITGB3/ITGA7/DIAPH3/PIK3CA/KRAS/MYLK/FGD1/ARHGAP35/PDGFA/WASF1/PDGFRA/ENAH/ITGAV/SSH3/CRKL/MYLK2/BDKRB2/RAC3/DOCK1/MRAS/SSH2/CSK/ARHGEF1/PIKFYVE…
KEGG_ARRHYTHMOGENIC_RIGHT_VENTRICULAR_CARDIOMYOPATHY_ARVC	KEGG_ARRHYTHMOGENIC_RIGHT_VENTRICULAR_CARDIOMYOPATHY_ARVC	74	0.543116214387762	2.01905606727914	9.70622363990383e-07	9.70622363990383e-07	4.50480235918982e-06	3902	tags=46%, list=21%, signal=37%	JUP/ITGA5/ITGA11/ATP2A2/ACTN4/ITGB1/DAG1/DSP/ITGB4/ACTN1/CACNA1C/GJA1/ACTG1/CACNG8/ITGB5/LMNA/ITGA3/DSC2/DSG2/CACNG4/SGCD/ITGA1/ITGB3/CTNNA1/ITGA7/CACNG7/ITGAV/LAMA2/CACNB3/ACTB/CTNNB1/ACTN3/TCF7L1/ITGA2
KEGG_DRUG_METABOLISM_CYTOCHROME_P450	KEGG_DRUG_METABOLISM_CYTOCHROME_P450	71	-0.436376	-2.01832	3.4942943628848e-05	3.4942943628848e-05	0.000118928615157834	6237	tags=59%, list=33%, signal=40%	GSTM1/GSTT2/ADH7/CYP2C8/CYP2C18/AOX1/CYP2B6/FMO2/CYP2A6/UGT1A10/FMO3/CYP3A4/CYP2D6/GSTM2/CYP2C19/CYP2A7/GSTA4/MAOB/CYP3A43/UGT2A3/UGT2B7/MGST3/ADH6/GSTZ1/CYP3A5/GSTA1/ADH5/GSTA3/ADH1C/UGT2B15/ADH1A/GSTA5/CYP3A7/GSTM3/ADH1B/UGT2B17/GSTA2/GSTK1/GSTO1/FMO5/FMO4/MGST2
KEGG_GAP_JUNCTION	KEGG_GAP_JUNCTION	89	0.517955736037585	1.98672623394589	1.94981088376427e-06	1.94981088376427e-06	7.96343813579514e-06	6186	tags=55%, list=33%, signal=37%	PDGFRB/PDGFB/TUBB3/MAPK7/TJP1/PLCB3/GJA1/SOS1/TUBB6/ADCY3/ADCY4/GRB2/SRC/ADCY1/TUBB/CSNK1D/PRKG1/PRKACA/KRAS/PDGFA/GNA11/PDGFRA/ADCY7/TUBA1C/TUBB4A/TUBA4A/GUCY1A2/GNAI2/PRKX/TUBB4B/PRKCG/LPAR1/TUBA1B/MAP2K2/MAPK1/HTR2A/PLCB1/ADCY6/GNAS/TUBA3E/GNAI1/HTR2C/PRKCA/PDGFD/ITPR1/MAP3K2/TUBA3C/GRM1/ITPR3
KEGG_DILATED_CARDIOMYOPATHY	KEGG_DILATED_CARDIOMYOPATHY	90	0.499849093451635	1.91906993908711	6.87038099367804e-06	6.87038099367804e-06	2.69808484367113e-05	3902	tags=40%, list=21%, signal=32%	ITGA5/ITGA11/ATP2A2/ITGB1/DAG1/ITGB4/TPM4/CACNA1C/ACTG1/ADCY3/CACNG8/ITGB5/ADCY4/LMNA/ITGA3/CACNG4/ADCY1/SGCD/TGFB3/TGFB1/TPM2/ITGA1/ITGB3/ITGA7/PRKACA/CACNG7/ITGAV/ADCY7/LAMA2/CACNB3/TNNT2/ACTB/TPM3/PRKX/ACTC1/ITGA2
KEGG_GLYCOSAMINOGLYCAN_BIOSYNTHESIS_CHONDROITIN_SULFATE	KEGG_GLYCOSAMINOGLYCAN_BIOSYNTHESIS_CHONDROITIN_SULFATE	22	0.662611926831654	1.91667176613882	0.00037729411945699	0.00037729411945699	0.0010411814960833	3955	tags=68%, list=21%, signal=54%	CHPF/CHST15/CHPF2/CSGALNACT1/CHSY1/XYLT1/CHST3/B3GALT6/XYLT2/CHST14/CHST11/CHSY3/CHST12/CSGALNACT2/DSE
KEGG_BUTANOATE_METABOLISM	KEGG_BUTANOATE_METABOLISM	34	-0.491472	-1.86765	0.000678393844460133	0.000678393844460133	0.00162415213256818	3450	tags=41%, list=18%, signal=34%	ALDH7A1/ACADS/ACSM3/ALDH2/ABAT/OXCT1/ACSM1/ALDH9A1/ACSM5/HMGCS2/BDH2/ACAT1/HMGCL/HADH
KEGG_BLADDER_CANCER	KEGG_BLADDER_CANCER	42	0.550573450101218	1.84752435498875	0.000492046563264567	0.000492046563264567	0.00128821907251452	4385	tags=48%, list=23%, signal=37%	VEGFC/E2F3/MMP2/ERBB2/DAPK3/VEGFA/THBS1/CCND1/MMP9/PGF/E2F2/E2F1/KRAS/MMP1/CDKN1A/TYMP/CDH1/MAP2K2/MAPK1/MYC
KEGG_RENAL_CELL_CARCINOMA	KEGG_RENAL_CELL_CARCINOMA	70	0.5022065891195	1.83407243118814	7.56098493177749e-05	7.56098493177749e-05	0.000241255111310005	2784	tags=36%, list=15%, signal=31%	PDGFB/PAK4/VEGFC/EPAS1/PTPN11/AKT2/EP300/PAK2/SLC2A1/VEGFA/RAPGEF1/SOS1/GRB2/CREBBP/HIF1A/TGFB3/PGF/TGFB1/ARNT/ETS1/PIK3CA/KRAS/EGLN1/AKT1/CRKL
KEGG_RETINOL_METABOLISM	KEGG_RETINOL_METABOLISM	64	-0.409783	-1.83231	0.00056738872840431	0.00056738872840431	0.00141300915674501	5263	tags=47%, list=28%, signal=34%	CYP2A6/DHRS9/UGT1A10/LRAT/CYP3A4/RDH16/CYP2C19/CYP2A7/RDH12/CYP3A43/UGT2A3/UGT2B7/CYP4A11/ADH6/CYP3A5/ADH5/ADH1C/UGT2B15/ADH1A/BCO1/CYP3A7/RDH11/ADH1B/UGT2B17/CYP4A22/DHRS4/PNPLA4/DHRS4L2/DHRS3/ALDH1A1
KEGG_PROSTATE_CANCER	KEGG_PROSTATE_CANCER	89	0.477510183157292	1.83158895992236	6.79675414149261e-05	6.79675414149261e-05	0.000223865925882779	4540	tags=39%, list=24%, signal=30%	PDGFRB/PDGFB/E2F3/IGF1R/AKT2/ERBB2/EP300/CREB3L2/SOS1/GRB2/CREBBP/CCNE1/RELA/CCND1/HSP90AB1/MTOR/GSK3B/E2F2/E2F1/PIK3CA/KRAS/FOXO1/PDGFA/AKT1/PDGFRA/CDKN1A/INSRR/CTNNB1/HSP90B1/TCF7L1/MAP2K2/MAPK1/FGFR1/CHUK/AKT3
KEGG_ERBB_SIGNALING_PATHWAY	KEGG_ERBB_SIGNALING_PATHWAY	87	0.472511640490442	1.81051735310546	0.000182809221488008	0.000182809221488008	0.000565629808112815	4679	tags=43%, list=25%, signal=32%	ABL1/SHC1/PAK4/ABL2/AKT2/ERBB2/NCK2/PAK2/CBL/SOS1/GRB2/MAP2K7/SRC/RPS6KB1/MTOR/CBLC/GSK3B/PLCG1/PIK3CA/KRAS/AKT1/CBLB/CRKL/NRG3/SHC2/CDKN1A/PAK6/CAMK2G/STAT5B/PRKCG/MAP2K2/CRK/MAPK1/CAMK2A/MYC/AKT3/MAP2K4
KEGG_TIGHT_JUNCTION	KEGG_TIGHT_JUNCTION	129	0.452055759288976	1.81035984237157	1.47770614846655e-05	1.47770614846655e-05	5.20281293652471e-05	4716	tags=43%, list=25%, signal=33%	MYH9/PARD3/ACTN4/SYMPK/LLGL1/AKT2/TJP1/PARD6G/ACTN1/CSNK2A1/MYH14/SPTAN1/MYH10/ACTG1/YES1/MYL9/CGN/CTTN/AMOTL1/SRC/PPP2R1A/JAM3/MYH11/CTNNA1/CLDN5/CLDN14/KRAS/MYH13/AKT1/PPP2R2C/ASH1L/TJAP1/MRAS/EPB41L3/MPDZ/ACTB/PPP2R2D/CTNNB1/YBX3/EPB41L2/ACTN3/GNAI2/CLDN15/CSNK2A2/PRKCG/CLDN10/EPB41L1/RAB13/MAP3K20/PPP2R1B/LLGL2/TJP3/JAM2/AKT3/RAB3B/PRKCH
KEGG_METABOLISM_OF_XENOBIOTICS_BY_CYTOCHROME_P450	KEGG_METABOLISM_OF_XENOBIOTICS_BY_CYTOCHROME_P450	69	-0.393769	-1.80634	0.000758415210021509	0.000758415210021509	0.00172084854671547	3612	tags=38%, list=19%, signal=31%	GSTM2/CYP2C19/GSTA4/CYP3A43/UGT2A3/UGT2B7/MGST3/ADH6/GSTZ1/CYP3A5/GSTA1/ADH5/GSTA3/ADH1C/UGT2B15/ADH1A/GSTA5/CYP3A7/GSTM3/ADH1B/UGT2B17/GSTA2/GSTK1/GSTO1/MGST2/DHDH
KEGG_GLIOMA	KEGG_GLIOMA	65	0.49367473680162	1.78480447658038	0.000456148826573567	0.000456148826573567	0.00122566305201208	4540	tags=40%, list=24%, signal=31%	PDGFRB/PDGFB/SHC1/E2F3/IGF1R/AKT2/SOS1/GRB2/CCND1/MTOR/PLCG1/E2F2/E2F1/PIK3CA/KRAS/PDGFA/AKT1/PDGFRA/SHC2/CDKN1A/CAMK2G/PRKCG/MAP2K2/MAPK1/CAMK2A/AKT3
KEGG_HEDGEHOG_SIGNALING_PATHWAY	KEGG_HEDGEHOG_SIGNALING_PATHWAY	56	0.505053056466819	1.77214875376577	0.000690006184582824	0.000690006184582824	0.00162415213256818	4475	tags=46%, list=24%, signal=36%	SUFU/CSNK1E/GLI2/CSNK1G2/BMP8A/WNT9B/SMO/GAS1/WNT7B/WNT9A/BTRC/GSK3B/GLI3/RAB23/CSNK1D/CSNK1G1/PRKACA/WNT3/ZIC2/BMP8B/DHH/BMP6/PRKX/STK36/WNT5B/WNT2
KEGG_HYPERTROPHIC_CARDIOMYOPATHY_HCM	KEGG_HYPERTROPHIC_CARDIOMYOPATHY_HCM	83	0.465962488281868	1.77155080170992	0.000286459539745271	0.000286459539745271	0.000812472963605009	3902	tags=39%, list=21%, signal=31%	ITGA5/ITGA11/ATP2A2/ITGB1/DAG1/ITGB4/TPM4/CACNA1C/ACTG1/CACNG8/ITGB5/ACE/LMNA/ITGA3/CACNG4/SGCD/TGFB3/TGFB1/TPM2/ITGA1/ITGB3/ITGA7/CACNG7/ITGAV/LAMA2/CACNB3/TNNT2/ACTB/IL6/TPM3/ACTC1/ITGA2
KEGG_TGF_BETA_SIGNALING_PATHWAY	KEGG_TGF_BETA_SIGNALING_PATHWAY	85	0.461923410164961	1.76431554033041	0.000218016331494144	0.000218016331494144	0.000654723967644951	3533	tags=38%, list=19%, signal=31%	THBS2/SMURF1/INHBA/EP300/ROCK2/ID1/ACVRL1/BMP8A/CREBBP/THBS1/LTBP1/INHBB/BMPR2/SMAD7/PPP2R1A/SP1/RPS6KB1/TGFB3/COMP/TGFB1/GDF6/ACVR1/ID3/CHRD/ACVR2B/PITX2/THBS3/SMAD2/BMP8B/CDKN2B/ROCK1/BMP6
KEGG_WNT_SIGNALING_PATHWAY	KEGG_WNT_SIGNALING_PATHWAY	150	0.433530640689714	1.76173017400058	1.263636094484e-05	1.263636094484e-05	4.60799628439654e-05	4765	tags=44%, list=25%, signal=33%	TBL1X/DVL3/PPARD/CSNK1E/EP300/FZD4/APC2/SFRP2/CSNK2A1/PLCB3/ROCK2/CTBP2/FOSL1/DVL2/WNT9B/VANGL1/CREBBP/FZD10/SOX17/CHD8/NKD2/CCND1/PPP2R1A/DVL1/WNT7B/WNT9A/BTRC/LRP5/GSK3B/NFATC1/PPP2R5D/AXIN1/PRKACA/FZD7/SFRP4/FZD2/LRP6/SENP2/WNT3/SMAD2/FZD1/RAC3/ROCK1/VANGL2/CTNNB1/CAMK2G/CTBP1/PRKX/TCF7L1/NFATC4/PPP2R5E/CSNK2A2/PRKCG/PSEN1/PPP2R1B/SMAD3/WNT5B/CAMK2A/MYC/WNT2/DKK2/DAAM2/PLCB1/NLK/NFAT5/RUVBL1
KEGG_HISTIDINE_METABOLISM	KEGG_HISTIDINE_METABOLISM	29	-0.476573	-1.73401	0.00400716948229123	0.00400716948229123	0.00693479821199374	3797	tags=52%, list=20%, signal=41%	BUD23/LCMT2/MAOB/ASPA/ALDH7A1/ALDH2/UROC1/DDC/METTL6/HEMK1/TRMT11/ACY3/ALDH9A1/LCMT1/HNMT
KEGG_GLYCOSAMINOGLYCAN_BIOSYNTHESIS_HEPARAN_SULFATE	KEGG_GLYCOSAMINOGLYCAN_BIOSYNTHESIS_HEPARAN_SULFATE	26	0.576207853225431	1.72961221345637	0.00241681856119864	0.00241681856119864	0.00474557490761677	2682	tags=35%, list=14%, signal=30%	NDST1/EXTL3/EXTL1/XYLT1/HS3ST3A1/EXT1/B3GALT6/XYLT2/HS6ST1
KEGG_ACUTE_MYELOID_LEUKEMIA	KEGG_ACUTE_MYELOID_LEUKEMIA	57	0.490999853720784	1.72868982493329	0.00081000445986583	0.00081000445986583	0.00179795040290585	4540	tags=42%, list=24%, signal=32%	JUP/PPARD/AKT2/SOS1/GRB2/PIM1/RUNX1/RELA/CCND1/STAT3/RPS6KB1/MTOR/RARA/PIK3CA/KRAS/AKT1/STAT5B/TCF7L1/RUNX1T1/MAP2K2/MAPK1/CHUK/MYC/AKT3
KEGG_DORSO_VENTRAL_AXIS_FORMATION	KEGG_DORSO_VENTRAL_AXIS_FORMATION	24	0.586963805581497	1.71992472530278	0.00187273738865723	0.00187273738865723	0.00390237436519337	4268	tags=46%, list=22%, signal=36%	NOTCH3/NOTCH4/NOTCH1/SOS1/GRB2/NOTCH2/ETS1/KRAS/ETV6/SPIRE1/MAPK1
KEGG_BASAL_CELL_CARCINOMA	KEGG_BASAL_CELL_CARCINOMA	55	0.486776918129623	1.70504905217915	0.000525170742263397	0.000525170742263397	0.00134056742104078	5015	tags=47%, list=26%, signal=35%	DVL3/SUFU/GLI2/FZD4/APC2/DVL2/WNT9B/FZD10/SMO/DVL1/WNT7B/WNT9A/GSK3B/GLI3/AXIN1/FZD7/FZD2/WNT3/FZD1/CTNNB1/TCF7L1/STK36/WNT5B/WNT2/WNT7A/TP53
KEGG_PROTEASOME	KEGG_PROTEASOME	44	-0.418951	-1.68888	0.00363497022489281	0.00363497022489281	0.00651139634006653	2758	tags=36%, list=15%, signal=31%	POMP/PSMC6/PSMC3/PSMC2/PSMA4/PSMD6/PSMA5/PSMB1/PSME2/PSMB9/PSMA3/PSMB10/PSMD13/PSMA1/PSMB8/PSME1
KEGG_NITROGEN_METABOLISM	KEGG_NITROGEN_METABOLISM	23	-0.488036	-1.68568	0.0155555805000721	0.0155555805000721	0.0226900948647669	5045	tags=61%, list=27%, signal=45%	CA6/CA9/CA7/GLS/ASNS/GLUD1/CA2/CA14/CA5A/CA5B/CA1/CA3/GLS2/CA13
KEGG_PRIMARY_BILE_ACID_BIOSYNTHESIS	KEGG_PRIMARY_BILE_ACID_BIOSYNTHESIS	16	-0.535044	-1.6823	0.0229123227329354	0.0229123227329354	0.0311929165627331	4696	tags=56%, list=25%, signal=42%	CH25H/CYP39A1/AMACR/CYP7A1/CYP27A1/BAAT/SLC27A5/HSD17B4/SCP2
KEGG_CELL_CYCLE	KEGG_CELL_CYCLE	124	0.421824686946032	1.6746388735776	0.000286408938694096	0.000286408938694096	0.000812472963605009	5120	tags=48%, list=27%, signal=35%	ABL1/YWHAG/E2F3/ANAPC1/EP300/PKMYT1/SMC3/CREBBP/ESPL1/BUB1B/CCNE1/PLK1/PRKDC/CCND1/MCM2/TGFB3/GSK3B/CDC6/MCM5/CDC27/TGFB1/SFN/ORC1/ZBTB17/E2F2/E2F1/CHEK1/HDAC2/SMAD2/MCM4/FZR1/CDC25A/CDKN2B/SMC1A/CDKN1A/STAG1/CCNA2/MCM3/GADD45B/CDC20/CDC45/BUB1/YWHAB/MCM6/MCM7/CCNB2/ORC2/TTK/SMAD3/MYC/ANAPC2/ATR/CDKN1C/YWHAZ/RBL1/TP53/CDC7/CCNB1/CDK2
KEGG_LEISHMANIA_INFECTION	KEGG_LEISHMANIA_INFECTION	70	-0.361199	-1.66479	0.00219085775023647	0.00219085775023647	0.00438623739469428	1623	tags=23%, list=9%, signal=21%	IFNGR2/HLA-DQA2/HLA-DQB1/NCF4/HLA-DQA1/IRAK4/HLA-DOA/HLA-DOB/TLR2/HLA-DRB5/HLA-DPA1/HLA-DPB1/HLA-DRB1/HLA-DRA/HLA-DMB/HLA-DMA
KEGG_PROXIMAL_TUBULE_BICARBONATE_RECLAMATION	KEGG_PROXIMAL_TUBULE_BICARBONATE_RECLAMATION	23	-0.477987	-1.65097	0.0197036674213687	0.0197036674213687	0.0271871371247904	3349	tags=30%, list=18%, signal=25%	GLUD1/CA2/MDH1/PCK2/ATP1A4/SLC4A4/GLS2
KEGG_LEUKOCYTE_TRANSENDOTHELIAL_MIGRATION	KEGG_LEUKOCYTE_TRANSENDOTHELIAL_MIGRATION	114	0.418980090731979	1.64428053287881	0.00069989236228196	0.00069989236228196	0.00162415213256818	3915	tags=35%, list=21%, signal=28%	VCL/ACTN4/THY1/ITGB1/VAV2/PTPN11/MMP2/CDH5/BCAR1/PXN/ACTN1/ROCK2/ACTG1/MYL9/MMP9/JAM3/PLCG1/CTNNA1/SIPA1/VASP/CLDN5/MAPK11/CLDN14/PIK3CA/ARHGAP35/RAPGEF4/MAPK12/PECAM1/VCAM1/ICAM1/ACTB/ARHGAP5/ROCK1/CD99/CTNNB1/ACTN3/GNAI2/CLDN15/PRKCG/CLDN10
KEGG_MELANOMA	KEGG_MELANOMA	71	0.449412009566841	1.64426443652593	0.00178284894743552	0.00178284894743552	0.00379246376976415	5919	tags=45%, list=31%, signal=31%	PDGFRB/PDGFB/E2F3/IGF1R/AKT2/FGF11/FGF12/CCND1/FGF5/E2F2/E2F1/PIK3CA/KRAS/PDGFA/AKT1/PDGFRA/CDKN1A/FGF22/FGF1/CDH1/MAP2K2/MAPK1/FGFR1/AKT3/TP53/FGF4/FGF23/FGF7/CDK6/PDGFD/FGF19/FGF16
KEGG_CARDIAC_MUSCLE_CONTRACTION	KEGG_CARDIAC_MUSCLE_CONTRACTION	73	-0.354249	-1.6287	0.0030305579723598	0.0030305579723598	0.0055256414157688	2013	tags=29%, list=11%, signal=26%	COX5B/CACNA1D/TNNC1/COX6A1/UQCRH/CACNB4/COX6C/COX5A/COX7A2/UQCRC2/UQCRHL/COX8A/UQCRB/ATP1A4/CACNA1F/UQCR11/COX4I1/UQCRQ/COX7C/UQCR10/COX7B
KEGG_PANCREATIC_CANCER	KEGG_PANCREATIC_CANCER	70	0.443655257383374	1.62024133921689	0.00275795371131004	0.00275795371131004	0.00519960262261908	4540	tags=41%, list=24%, signal=32%	VEGFC/E2F3/AKT2/ERBB2/RALBP1/VEGFA/RELA/CCND1/STAT3/RALB/TGFB3/PGF/TGFB1/JAK1/E2F2/E2F1/PIK3CA/KRAS/AKT1/SMAD2/RAC3/BRCA2/PLD1/RAD51/MAPK1/SMAD3/CHUK/BCL2L1/AKT3
KEGG_PROPANOATE_METABOLISM	KEGG_PROPANOATE_METABOLISM	32	-0.42939	-1.61412	0.00916135206052674	0.00916135206052674	0.0146159728597219	3450	tags=41%, list=18%, signal=33%	ALDH7A1/MLYCD/PCCA/ALDH2/HIBCH/ACSS1/ACSS2/ABAT/ALDH9A1/ACADM/ACAT1/MCEE/SUCLG1
KEGG_ENDOMETRIAL_CANCER	KEGG_ENDOMETRIAL_CANCER	52	0.459531023824367	1.6017141816654	0.0039767677882453	0.0039767677882453	0.00693479821199374	7856	tags=69%, list=41%, signal=41%	AKT2/ERBB2/APC2/SOS1/GRB2/CCND1/GSK3B/CTNNA1/AXIN1/PIK3CA/KRAS/AKT1/FOXO3/CTNNB1/TCF7L1/CDH1/MAP2K2/MAPK1/MYC/AKT3/TP53/APC/LEF1/ELK1/TCF7L2/TCF7/PIK3CD/SOS2/CASP9/PIK3CB/RAF1/PIK3R2/MAP2K1/EGF/BRAF/PTEN
KEGG_INSULIN_SIGNALING_PATHWAY	KEGG_INSULIN_SIGNALING_PATHWAY	136	0.391261846302831	1.57783977466613	0.00202775344151734	0.00202775344151734	0.0041408859753091	3692	tags=31%, list=19%, signal=25%	FASN/SHC1/RPTOR/HK1/AKT2/ACACA/GYS1/PDE3A/PYGL/TRIP10/CBL/RAPGEF1/SOS1/GRB2/SH2B2/IRS1/RPS6KB1/PTPRF/MTOR/CBLC/GSK3B/PHKA1/INSR/PRKACA/PIK3CA/KRAS/FOXO1/AKT1/CBLB/TSC2/EXOC7/CRKL/SREBF1/PPP1R3B/PYGB/MKNK2/SHC2/SOCS3/FLOT2/PTPN1/PRKX/PRKAR1B
KEGG_MELANOGENESIS	KEGG_MELANOGENESIS	101	0.405263220430944	1.57555158616122	0.00256095805680837	0.00256095805680837	0.00493372257220281	5184	tags=42%, list=27%, signal=30%	DVL3/EP300/FZD4/CREB3L2/PLCB3/EDN1/ADCY3/DVL2/WNT9B/ADCY4/MC1R/CREBBP/FZD10/DVL1/ADCY1/WNT7B/WNT9A/GSK3B/PRKACA/FZD7/KRAS/FZD2/WNT3/ADCY7/FZD1/CTNNB1/CAMK2G/GNAI2/PRKX/TCF7L1/PRKCG/MAP2K2/MAPK1/WNT5B/CAMK2A/WNT2/PLCB1/ADCY6/WNT7A/GNAS/GNAI1/CALM3
KEGG_TRYPTOPHAN_METABOLISM	KEGG_TRYPTOPHAN_METABOLISM	40	-0.39784	-1.55932	0.0148287931487558	0.0148287931487558	0.0219434467647492	3687	tags=35%, list=19%, signal=28%	MAOB/ALDH7A1/AADAT/ALDH2/INMT/DDC/GCDH/KMO/ALDH9A1/IDO1/IDO2/CAT/ACAT1/HADH
KEGG_LINOLEIC_ACID_METABOLISM	KEGG_LINOLEIC_ACID_METABOLISM	29	-0.42712	-1.55408	0.0133833247867233	0.0133833247867233	0.0200957044011171	4785	tags=52%, list=25%, signal=39%	PLA2G12A/CYP2C8/CYP2C18/CYP3A4/CYP2C19/PLA2G10/CYP2J2/CYP3A43/CYP3A5/ALOX15/PLA2G12B/CYP3A7/PLA2G1B/PLA2G3/PLA2G2C
KEGG_INOSITOL_PHOSPHATE_METABOLISM	KEGG_INOSITOL_PHOSPHATE_METABOLISM	54	0.443009690413847	1.55093091806504	0.00996734736402868	0.00996734736402868	0.0156572096244661	3289	tags=35%, list=17%, signal=29%	PLCD3/PIP5K1C/PIP4K2C/PLCB3/PIP4K2B/INPPL1/IPPK/ITPKA/ISYNA1/INPP4A/INPP5A/PLCG1/OCRL/PIK3CA/INPP5E/PIKFYVE/ITPKB/PIP4K2A/PIK3C2B
KEGG_SELENOAMINO_ACID_METABOLISM	KEGG_SELENOAMINO_ACID_METABOLISM	26	-0.432964	-1.53498	0.0366826125965351	0.0366826125965351	0.046818597656104	3797	tags=38%, list=20%, signal=31%	BUD23/GGT7/LCMT2/SEPHS2/METTL6/HEMK1/TRMT11/GGT6/LCMT1/MAT2B
KEGG_PHOSPHATIDYLINOSITOL_SIGNALING_SYSTEM	KEGG_PHOSPHATIDYLINOSITOL_SIGNALING_SYSTEM	76	0.412293542517647	1.53423330667836	0.00698695456489553	0.00698695456489553	0.0116951612216543	3289	tags=30%, list=17%, signal=25%	PLCD3/PIP5K1C/PIP4K2C/PLCB3/PIP4K2B/INPPL1/IPPK/ITPKA/INPP4A/DGKI/DGKZ/INPP5A/PLCG1/DGKD/OCRL/PIK3CA/DGKQ/INPP5E/DGKH/PIKFYVE/ITPKB/PIP4K2A/PIK3C2B
KEGG_ENDOCYTOSIS	KEGG_ENDOCYTOSIS	181	0.3639015249734	1.51839761172082	0.00280081687661698	0.00280081687661698	0.00519960262261908	5380	tags=41%, list=28%, signal=30%	AP2A1/FLT1/EHD3/HGS/PARD3/PIP5K1C/SMURF1/ASAP1/IGF1R/GIT1/SH3GL1/PARD6G/RAB11FIP5/PIP4K2B/EHD2/EPN1/CBL/ARAP3/EPN2/CLTC/DNM1/EPN3/SRC/CLTCL1/F2R/AP2M1/CBLC/KDR/ARFGAP1/PLD2/HSPA1B/IQSEC3/ARAP1/RAB11B/CBLB/PDGFRA/EHD1/GRK5/IQSEC1/LDLR/SNF8/DNM1L/RAB31/PIKFYVE/CHMP4B/ACAP3/HSPA1A/GIT2/ITCH/VPS37B/ASAP2/GRK2/PLD1/CHMP1B/VPS37A/PSD3/NEDD4/AGAP1/HSPA2/SH3KBP1/VPS37D/AGAP2/RAB5B/RAB5C/AP2B1/USP8/IL2RB/…
KEGG_VASCULAR_SMOOTH_MUSCLE_CONTRACTION	KEGG_VASCULAR_SMOOTH_MUSCLE_CONTRACTION	115	0.385575065185775	1.51512614035991	0.00747818793314355	0.00747818793314355	0.0123155217235131	5217	tags=39%, list=27%, signal=29%	ACTA2/GNA12/CALD1/PLCB3/CACNA1C/KCNMB4/ROCK2/ADCY3/IRAG1/ADCY4/PTGIR/MYL9/ARHGEF11/PPP1R12A/ADCY1/ACTG2/MYH11/ADRA1D/PRKG1/PRKACA/EDNRA/MYLK/GNA11/ADCY7/MYLK2/NPR2/AVPR1A/ARHGEF1/GUCY1A2/ROCK1/ARHGEF12/PRKX/PRKCG/MAP2K2/GNA13/MAPK1/PPP1R14A/PLA2G4A/PLA2G5/PLCB1/PRKCH/ADCY6/GNAS/CALM3/CACNA1S
KEGG_PRIMARY_IMMUNODEFICIENCY	KEGG_PRIMARY_IMMUNODEFICIENCY	35	-0.392118	-1.50617	0.0160684084707881	0.0160684084707881	0.0231080151470191	5004	tags=46%, list=26%, signal=34%	RAG2/PTPRC/TNFRSF13B/DCLRE1C/LCK/IL2RG/ICOS/CIITA/CD8B/RFX5/CD3D/CD40/RFXAP/CD40LG/BLNK/BTK
KEGG_PROGESTERONE_MEDIATED_OOCYTE_MATURATION	KEGG_PROGESTERONE_MEDIATED_OOCYTE_MATURATION	85	0.392819118032606	1.50037183488126	0.0088381606333761	0.0088381606333761	0.0143241701159145	5165	tags=40%, list=27%, signal=29%	ANAPC1/IGF1R/AKT2/PDE3A/ADCY3/PKMYT1/ADCY4/PLK1/HSP90AB1/ADCY1/CDC27/PRKACA/MAPK11/PIK3CA/KRAS/AKT1/ADCY7/MAPK12/FZR1/CDC25A/CCNA2/GNAI2/PRKX/BUB1/RPS6KA2/CCNB2/MAPK1/ANAPC2/AKT3/MAPK13/ADCY6/CCNB1/CDK2/GNAI1
KEGG_PATHOGENIC_ESCHERICHIA_COLI_INFECTION	KEGG_PATHOGENIC_ESCHERICHIA_COLI_INFECTION	55	0.422749241638054	1.48077726555736	0.0119095966199863	0.0119095966199863	0.0184247348028497	4089	tags=36%, list=22%, signal=29%	ABL1/TUBB3/ITGB1/NCL/NCK2/ROCK2/ACTG1/TUBB6/CTTN/TUBB/KRT18/TUBA1C/TUBB4A/TUBA4A/ACTB/ROCK1/CTNNB1/TUBB4B/CDH1/TUBA1B
KEGG_MAPK_SIGNALING_PATHWAY	KEGG_MAPK_SIGNALING_PATHWAY	267	0.342484892724004	1.46686891504913	0.000920616794337535	0.000920616794337535	0.00199999617134918	6071	tags=43%, list=32%, signal=29%	PDGFRB/PDGFB/CACNA1H/TNFRSF1A/MAP4K4/FLNC/TAOK1/AKT2/MAPK7/NF1/PAK2/GNA12/DUSP7/SRF/FLNA/CACNA1C/MAPKAPK2/SOS1/RAPGEF2/FGF11/CACNG8/GRB2/MAP3K11/FGF12/MAP2K7/RPS6KA4/RELA/RASGRF2/RELB/CACNG4/FGF5/TRAF2/TGFB3/DUSP4/DUSP16/NFKB2/TGFB1/PRKACA/HSPA1B/MAPK11/MAP4K2/KRAS/TAOK2/CACNG7/PDGFA/AKT1/PDGFRA/MAPK12/CRKL/MKNK2/RAC3/CACNA1E/MRAS/NR4A1/CACNB3/JUND/HSPA1A/GADD45B/PRKX/RPS6KA2/NFATC4/ELK4/PRKCG/FG…
KEGG_LYSOSOME	KEGG_LYSOSOME	120	-0.29463	-1.46659	0.00422385550432792	0.00422385550432792	0.00718796463017208	2752	tags=27%, list=14%, signal=23%	DNASE2/CTSC/CTSF/ATP6V0D2/ATP6V1H/LAMP3/LIPA/DNASE2B/AP4S1/GUSB/AGA/LAMP2/NAPSA/GNPTG/GGA2/NEU1/HEXA/AP4B1/ATP6V0D1/MFSD8/AP1S2/HEXB/CLTA/CTSS/NPC2/PPT1/CD63/CLN5/ATP6V0B/CD164/FUCA1/CTSH
KEGG_NON_SMALL_CELL_LUNG_CANCER	KEGG_NON_SMALL_CELL_LUNG_CANCER	54	0.415504827465114	1.45463924935575	0.0356200527704486	0.0356200527704486	0.0466281392541634	4540	tags=35%, list=24%, signal=27%	E2F3/AKT2/ERBB2/SOS1/GRB2/RXRA/CCND1/PLCG1/E2F2/E2F1/PIK3CA/KRAS/AKT1/FOXO3/PRKCG/MAP2K2/MAPK1/RARB/AKT3
KEGG_THYROID_CANCER	KEGG_THYROID_CANCER	29	0.468011269720927	1.45113994569495	0.0436619718309859	0.0436619718309859	0.0524484367505342	5554	tags=55%, list=29%, signal=39%	TPR/TFG/RXRA/CCND1/CCDC6/KRAS/CTNNB1/TPM3/TCF7L1/CDH1/MAP2K2/MAPK1/MYC/TP53/PAX8/LEF1
KEGG_VIRAL_MYOCARDITIS	KEGG_VIRAL_MYOCARDITIS	68	-0.31742	-1.44065	0.0171743243489481	0.0171743243489481	0.0243554014890053	1660	tags=26%, list=9%, signal=24%	CD40LG/HLA-DQA2/HLA-DQB1/HLA-DQA1/HLA-C/HLA-DOA/HLA-F/HLA-A/HLA-DOB/HLA-DRB5/HLA-B/HLA-E/HLA-DPA1/HLA-DPB1/HLA-DRB1/HLA-DRA/HLA-DMB/HLA-DMA
KEGG_GLYCINE_SERINE_AND_THREONINE_METABOLISM	KEGG_GLYCINE_SERINE_AND_THREONINE_METABOLISM	31	-0.389022	-1.4402	0.0387188700600248	0.0387188700600248	0.0488074125512983	4602	tags=42%, list=24%, signal=32%	GLYCTK/ALAS2/PHGDH/MAOB/BHMT/SRR/AGXT2/PSPH/CHDH/ALAS1/GATM/PIPOX/GNMT
KEGG_VEGF_SIGNALING_PATHWAY	KEGG_VEGF_SIGNALING_PATHWAY	76	0.386907543771614	1.43976652322688	0.0319018404907975	0.0319018404907975	0.042859813401764	4772	tags=38%, list=25%, signal=29%	SPHK1/AKT2/PXN/NOS3/MAPKAPK2/VEGFA/SRC/KDR/NFATC1/PLCG1/MAPK11/PIK3CA/KRAS/AKT1/MAPK12/RAC3/SHC2/SPHK2/NFATC4/PRKCG/PTGS2/MAP2K2/MAPK1/PLA2G4A/SH2D2A/AKT3/PLA2G5/NFAT5/MAPK13
KEGG_PPAR_SIGNALING_PATHWAY	KEGG_PPAR_SIGNALING_PATHWAY	69	-0.313474	-1.438	0.0187036536700387	0.0187036536700387	0.0261608421916908	2372	tags=28%, list=12%, signal=24%	ACSL6/ACSL5/CYP7A1/FABP1/CYP27A1/PLIN1/ACADL/FABP3/ACAA1/SLC27A5/HMGCS2/PCK2/CYP4A22/CPT2/NR1H3/RXRG/ACADM/SCP2/DBI
KEGG_PORPHYRIN_AND_CHLOROPHYLL_METABOLISM	KEGG_PORPHYRIN_AND_CHLOROPHYLL_METABOLISM	41	-0.357179	-1.42288	0.0465381770837332	0.0465381770837332	0.0540588299260548	3586	tags=29%, list=19%, signal=24%	UGT2A3/UGT2B7/HCCS/BLVRA/PPOX/UGT2B15/GUSB/UGT2B17/ALAS1/HMOX2/MMAB/UROD
KEGG_PYRUVATE_METABOLISM	KEGG_PYRUVATE_METABOLISM	40	-0.36038	-1.4125	0.0461935479350085	0.0461935479350085	0.0540588299260548	3450	tags=35%, list=18%, signal=29%	ALDH7A1/LDHD/ALDH2/ME2/ACSS1/ACSS2/GLO1/ALDH9A1/MDH1/PCK2/ACYP1/HAGH/ACAT1/ACYP2
KEGG_NEUROTROPHIN_SIGNALING_PATHWAY	KEGG_NEUROTROPHIN_SIGNALING_PATHWAY	126	0.354686639123266	1.41067342279981	0.012179380308295	0.012179380308295	0.0185608780817692	5184	tags=38%, list=27%, signal=28%	ABL1/SHC1/YWHAG/PRDM4/PTPN11/AKT2/MAPK7/MAPKAPK2/RAPGEF1/SOS1/ARHGDIA/GRB2/SH2B2/MAP2K7/RPS6KA4/RELA/IRS1/GSK3B/PLCG1/MAPK11/PIK3CA/KRAS/AKT1/MAGED1/IRAK1/MAPK12/CRKL/KIDINS220/SH2B3/SHC2/CSK/FOXO3/CAMK2G/NFKBIB/YWHAB/RPS6KA2/PSEN1/MAP2K2/CRK/MAPK1/CAMK2A/AKT3/IRS2/MAPK13/YWHAZ/TP53/NGFR/CALM3
KEGG_SNARE_INTERACTIONS_IN_VESICULAR_TRANSPORT	KEGG_SNARE_INTERACTIONS_IN_VESICULAR_TRANSPORT	38	-0.355209	-1.37941	0.0434630794349685	0.0434630794349685	0.0524484367505342	3394	tags=34%, list=18%, signal=28%	SNAP23/VAMP3/USE1/STX18/STX7/BET1/STX3/VAMP4/STX8/STX19/VAMP8/STX12/BNIP1
KEGG_FC_GAMMA_R_MEDIATED_PHAGOCYTOSIS	KEGG_FC_GAMMA_R_MEDIATED_PHAGOCYTOSIS	96	0.352892306346853	1.36482068052436	0.0424528301886792	0.0424528301886792	0.0522247879302712	5438	tags=36%, list=29%, signal=26%	PIP5K1C/SPHK1/VAV2/ASAP1/AKT2/PIP4K2B/MYO10/WASF2/DNM1/LIMK1/RPS6KB1/PLCG1/VASP/PLD2/PIK3CA/AKT1/WASF1/CRKL/DNM1L/PIKFYVE/CFL1/SPHK2/ASAP2/PRKCG/PLD1/CRK/MAPK1/PLA2G4A/AKT3/WASL/PLPP3/PIP5K1A/MARCKSL1/DNM2/GAB2
KEGG_CALCIUM_SIGNALING_PATHWAY	KEGG_CALCIUM_SIGNALING_PATHWAY	177	0.328083940853123	1.36246331772029	0.0334284833228062	0.0334284833228062	0.0443275855408366	5838	tags=39%, list=31%, signal=27%	PDGFRB/TBXA2R/CACNA1H/NOS2/PLCD3/ATP2A2/SPHK1/ERBB2/ATP2B4/PLCB3/CACNA1C/NOS3/ADCY3/ADCY4/ITPKA/F2R/ADCY1/ADRA1D/HRH2/PLCG1/PHKA1/PRKACA/EDNRA/MYLK/GNA11/PDGFRA/GRIN2D/ADCY7/MYLK2/BDKRB2/CACNA1E/AVPR1A/ITPKB/CAMK2G/PRKX/SPHK2/VDAC2/PRKCG/PTGER3/GNA15/HRH1/CHRNA7/ATP2A3/CAMK2A/NTSR1/HTR6/HTR2A/PLCB1/CHRM5/GNAL/DRD5/TRHR/PTGER1/OXTR/GNAS/ATP2B1/CHP1/RYR2/CALM3/CACNA1S/CACNA1B/RYR3/GRIN1/PLCD1/HTR2C…
KEGG_STEROID_HORMONE_BIOSYNTHESIS	KEGG_STEROID_HORMONE_BIOSYNTHESIS	55	-0.313112	-1.33549	0.0398748465033799	0.0398748465033799	0.0496516060440032	3612	tags=27%, list=19%, signal=22%	CYP3A43/UGT2A3/UGT2B7/STS/HSD11B2/CYP3A5/CYP7A1/HSD17B2/UGT2B15/CYP3A7/UGT2B17/HSD17B12/HSD17B6/HSD17B7/HSD17B8
KEGG_GLUTATHIONE_METABOLISM	KEGG_GLUTATHIONE_METABOLISM	49	-0.315595	-1.31076	0.0473555885485441	0.0473555885485441	0.0543287059634392	4393	tags=37%, list=23%, signal=28%	GSTM2/GGCT/GSTA4/GGT7/LAP3/MGST3/GSTZ1/GPX1/GSTA1/GSTA3/GSTA5/GSTM3/GGT6/GSTA2/GSTK1/GSTO1/MGST2/RRM2B
KEGG_UBIQUITIN_MEDIATED_PROTEOLYSIS	KEGG_UBIQUITIN_MEDIATED_PROTEOLYSIS	134	0.323987823801912	1.30204192020269	0.0465909090909091	0.0465909090909091	0.0540588299260548	3998	tags=33%, list=21%, signal=26%	TRIP12/SMURF1/ANAPC1/CUL7/UBE2H/CBL/HERC2/UBE2O/UBE3B/FBXW8/TRIM37/PIAS3/UBE3C/UBE2G1/UBE2R2/UBA1/BIRC6/BTRC/PIAS4/CBLC/BRCA1/CDC27/HUWE1/PPIL2/SYVN1/CUL3/UBR5/UBE4B/CBLB/UBE2Z/FZR1/UBE2S/CDC34/SAE1/DDB1/SOCS3/UBE4A/ITCH/CDC20/UBE2Q1/HERC4/UBE2C/TRIM32/UBE3A
KEGG_SYSTEMIC_LUPUS_ERYTHEMATOSUS	KEGG_SYSTEMIC_LUPUS_ERYTHEMATOSUS	132	-0.249895	-1.2522	0.036613075191278	0.036613075191278	0.046818597656104	2088	tags=14%, list=11%, signal=12%	H3-3A/CD40/H2AZ2/CD40LG/HLA-DQA2/HLA-DQB1/MACROH2A1/HLA-DQA1/HLA-DOA/HLA-DOB/HLA-DRB5/TRIM21/HLA-DPA1/HLA-DPB1/HLA-DRB1/HLA-DRA/HLA-DMB/HLA-DMA

## Sheet: GSEA_PGK1_KEGG_gsea
ID	Description	setSize	enrichmentScore	NES	pvalue	p.adjust	qvalue	rank	leading_edge	core_enrichment
KEGG_PROTEASOME	KEGG_PROTEASOME	44	0.795629297306828	3.03778708294035	7.75008326013917e-17	7.75008326013917e-17	4.60926004418803e-15	2985	tags=82%, list=16%, signal=69%	PSMC1/PSMD7/PSMC2/PSMD14/PSMD2/PSMA7/PSMA5/PSMC6/PSME3/PSMD8/PSME1/PSMB9/PSMB1/POMP/PSMB5/PSMB3/PSMD12/PSMA6/PSME2/PSMD3/PSMB8/PSMA4/PSMD1/PSMD13/PSMA3/PSMB2/PSMC3/PSMD6/SEM1/PSMB7/PSMD11/PSMC4/IFNG/PSMB10/PSMB4/PSMA1
KEGG_CELL_CYCLE	KEGG_CELL_CYCLE	124	0.634767852033991	2.97201409307007	5.79377042812894e-21	5.79377042812894e-21	6.89153745661652e-19	3051	tags=56%, list=16%, signal=48%	MAD2L1/YWHAQ/CCNA2/CDK4/CCNB1/CDK1/ORC5/DBF4/YWHAG/BUB1/CCNB2/MCM6/CDC6/MCM2/TTK/CDC25C/ORC1/BUB1B/CDC20/PLK1/CHEK1/PTTG1/CDC45/MCM4/BUB3/ORC6/CCNE2/PCNA/RBL1/MCM7/CDC27/ESPL1/YWHAZ/CDC25A/CCNE1/CDK2/HDAC2/PKMYT1/CDC7/TFDP1/STAG2/YWHAB/MAD2L2/SKP1/CDKN2C/PRKDC/GADD45A/ORC4/RAD21/CDC23/E2F1/ANAPC10/E2F2/MCM5/CUL1/ANAPC11/SMC1A/CDC26/MYC/ANAPC5/ORC3/CDKN2D/STAG1/SKP2/YWHAH/RB1/YWHAE/CDK6/CHEK2/CDKN…
KEGG_DNA_REPLICATION	KEGG_DNA_REPLICATION	36	0.753176799631929	2.71162167648145	1.53578834260564e-11	1.53578834260564e-11	6.0892660601557e-10	3915	tags=83%, list=21%, signal=66%	PRIM1/POLE3/MCM6/MCM2/RFC2/RFC5/RFC4/MCM4/SSBP1/RFC3/RPA3/PCNA/POLE2/FEN1/MCM7/PRIM2/POLE4/POLA1/MCM5/DNA2/POLD2/RPA2/POLD3/MCM3/POLA2/RNASEH2A/RPA1/POLD4/POLD1/RFC1
KEGG_PARKINSONS_DISEASE	KEGG_PARKINSONS_DISEASE	113	0.530720132376353	2.44960834355635	6.10054415861298e-11	6.10054415861298e-11	1.8141091840086e-09	4357	tags=55%, list=23%, signal=43%	SLC25A5/CYCS/VDAC1/ATP5F1B/NDUFB3/COX7B/PPID/ATP5MC3/UQCRFS1/NDUFB6/NDUFB5/ATP5PB/COX7A2L/VDAC3/UBE2L6/CASP3/NDUFAB1/VDAC2/COX7A2/SDHB/HTRA2/CYC1/NDUFB4/ATP5F1C/NDUFA1/NDUFS4/UQCRQ/GPR37/COX8A/UQCRC2/SDHC/UQCRH/ATP5PD/UBE2J1/SDHD/NDUFS1/NDUFB2/COX6A1/UCHL1/UBB/COX5A/NDUFA8/TH/NDUFS3/NDUFA4/COX6B1/COX7B2/NDUFC1/APAF1/PARK7/ATP5MC1/ATP5F1E/UQCRC1/NDUFA6/COX5B/ATP5PF/NDUFB1/NDUFA5/NDUFB9/NDUFS6/COX7…
KEGG_MISMATCH_REPAIR	KEGG_MISMATCH_REPAIR	23	0.755348464345353	2.43950852514235	4.58353497516338e-07	4.58353497516338e-07	5.45199423361539e-06	4048	tags=87%, list=21%, signal=68%	RFC2/RFC5/EXO1/RFC4/SSBP1/RFC3/RPA3/PCNA/MSH6/MSH2/POLD2/RPA2/MLH1/POLD3/MSH3/RPA1/POLD4/POLD1/RFC1/PMS2
KEGG_HOMOLOGOUS_RECOMBINATION	KEGG_HOMOLOGOUS_RECOMBINATION	28	0.697404678417208	2.39902708429219	8.2479235905291e-07	8.2479235905291e-07	7.54668312331813e-06	3901	tags=68%, list=21%, signal=54%	RAD51/NBN/SSBP1/RAD54L/RPA3/EME1/BLM/RAD54B/XRCC2/BRCA2/RAD51C/RAD51B/SEM1/POLD2/RPA2/POLD3/RPA1/POLD4/POLD1
KEGG_PENTOSE_PHOSPHATE_PATHWAY	KEGG_PENTOSE_PHOSPHATE_PATHWAY	27	0.691707902522853	2.34271	1.90123662580484e-06	1.90123662580484e-06	1.50764728923471e-05	767	tags=37%, list=4%, signal=36%	ALDOA/RPE/PRPS1/PFKP/PGM2/GPI/ALDOC/PGM1/DERA/PRPS2
KEGG_OXIDATIVE_PHOSPHORYLATION	KEGG_OXIDATIVE_PHOSPHORYLATION	116	0.495457862089706	2.28568450935896	2.14687386663834e-09	2.14687386663834e-09	5.10729993537121e-08	4710	tags=57%, list=25%, signal=43%	ATP5F1B/NDUFB3/COX7B/ATP5MC3/UQCRFS1/NDUFB6/NDUFB5/ATP5PB/COX7A2L/ATP5MF/NDUFAB1/ATP6V1D/COX7A2/SDHB/CYC1/NDUFB4/ATP6V1A/ATP5F1C/NDUFA1/NDUFS4/UQCRQ/ATP6V1B2/COX8A/UQCRC2/SDHC/ATP6V1F/UQCRH/COX17/ATP5PD/ATP6V1C1/SDHD/NDUFS1/ATP6V1E1/NDUFB2/COX6A1/PPA2/COX5A/NDUFA8/COX11/NDUFS3/NDUFA4/COX6B1/COX7B2/NDUFC1/ATP6V0E1/ATP5MC1/ATP5F1E/UQCRC1/NDUFA6/ATP6V0B/COX5B/PPA1/ATP5PF/NDUFB1/ATP6V0A2/NDUFA5/NDUFB…
KEGG_PYRIMIDINE_METABOLISM	KEGG_PYRIMIDINE_METABOLISM	97	0.506649921603324	2.28098487042157	1.36715768672071e-08	1.36715768672071e-08	2.1375177915647e-07	3977	tags=48%, list=21%, signal=38%	RRM2/PRIM1/PNP/DCK/POLE3/TYMS/RRM1/DTYMK/TK1/POLR3G/POLE2/PRIM2/NUDT2/UMPS/NME1/CANT1/CTPS1/TXNRD1/POLR2B/POLE4/POLR2G/POLR2K/POLA1/NT5C3A/NME7/UPP1/POLR2D/DUT/POLR3K/CDA/POLD2/PNPT1/POLR1B/UPRT/POLR2H/UCK2/POLR2J/NT5E/POLR1E/POLD3/POLR3D/POLA2/POLD4/CMPK1/POLD1/POLR2F/DPYD
KEGG_NUCLEOTIDE_EXCISION_REPAIR	KEGG_NUCLEOTIDE_EXCISION_REPAIR	44	0.595060312326911	2.27199593639402	7.53306371232452e-07	7.53306371232452e-07	7.46698420607606e-06	3915	tags=59%, list=21%, signal=47%	POLE3/RFC2/RFC5/RFC4/CUL4B/RFC3/RPA3/PCNA/POLE2/GTF2H3/RAD23B/POLE4/GTF2H1/MNAT1/POLD2/RPA2/DDB1/POLD3/RAD23A/CETN2/RPA1/POLD4/CDK7/GTF2H5/POLD1/RFC1
KEGG_PROTEIN_EXPORT	KEGG_PROTEIN_EXPORT	23	0.692301912849452	2.23589	2.56596564220039e-05	2.56596564220039e-05	0.000160639400315039	3920	tags=57%, list=21%, signal=45%	SRP72/SEC61G/SRPRB/SRP54/IMMP2L/IMMP1L/SRP9/SPCS1/SPCS3/SEC61A1/SEC61B/SRP68/SEC11A
KEGG_GLYCOLYSIS_GLUCONEOGENESIS	KEGG_GLYCOLYSIS_GLUCONEOGENESIS	60	0.539886167955077	2.20669732747614	1.02391569789983e-06	1.02391569789983e-06	8.69943412501361e-06	1130	tags=32%, list=6%, signal=30%	PGK1/PGAM1/LDHA/TPI1/GAPDH/PKM/ALDOA/ENO1/PFKP/PGM2/GPI/ALDOC/HK2/ALDH1B1/PGM1/PGAM4/ENO2/DLD/DLAT
KEGG_SPLICEOSOME	KEGG_SPLICEOSOME	126	0.469382892458672	2.20491363373193	1.43762258547714e-08	1.43762258547714e-08	2.1375177915647e-07	3297	tags=44%, list=17%, signal=37%	HSPA8/HNRNPC/SRSF9/EIF4A3/PRPF4/SNRPG/ALYREF/BUD31/SNRNP40/BCAS2/LSM6/PPIL1/LSM5/PHF5A/SNRPD1/LSM3/SNRNP27/PRPF40A/EFTUD2/SMNDC1/SF3B6/DHX15/SF3A3/THOC3/PLRG1/TRA2B/SNRPD2/SNW1/WBP11/NCBP1/SRSF3/SNRPF/USP39/SNRPC/MAGOHB/CDC40/DDX23/LSM2/SNRPA1/SF3B5/HNRNPK/ZMAT2/MAGOH/PRPF18/PRPF19/PCBP1/PUF60/SNRPE/HSPA6/RBMX/SNRPB2/SNRPB/NCBP2/SF3B3/CTNNBL1/SRSF7
KEGG_OOCYTE_MEIOSIS	KEGG_OOCYTE_MEIOSIS	112	0.479248803864512	2.20480272851754	2.04933044343274e-08	2.04933044343274e-08	2.70847181412748e-07	2869	tags=38%, list=15%, signal=33%	MAD2L1/YWHAQ/CCNB1/FBXO5/CDK1/YWHAG/BUB1/CCNB2/CDC25C/SGO1/MAP2K1/CDC20/PLK1/PPP1CC/AURKA/PTTG1/CCNE2/CDC27/ESPL1/YWHAZ/CCNE1/CDK2/PKMYT1/PPP2CA/YWHAB/MAD2L2/FBXO43/SKP1/PPP1CA/CDC23/PPP1CB/ANAPC10/CALM2/CUL1/ANAPC11/SMC1A/CDC26/ANAPC5/PPP3R1/PPP2R5E/PPP2R5D/YWHAH/YWHAE
KEGG_CITRATE_CYCLE_TCA_CYCLE	KEGG_CITRATE_CYCLE_TCA_CYCLE	30	0.622320954243949	2.14619700492655	2.18506826883967e-05	2.18506826883967e-05	0.000144393400221569	5410	tags=70%, list=29%, signal=50%	MDH1/MDH2/DLD/DLAT/SDHB/IDH3A/ACLY/SDHC/SUCLA2/SDHD/CS/DLST/SUCLG1/IDH3G/PDHA2/FH/ACO1/IDH1/OGDHL/PDHB/PDHA1
KEGG_ARACHIDONIC_ACID_METABOLISM	KEGG_ARACHIDONIC_ACID_METABOLISM	58	-0.543292	-2.12374	3.66328309959691e-06	3.66328309959691e-06	2.56316402634335e-05	4687	tags=52%, list=25%, signal=39%	PLA2G12A/PLA2G12B/GGT5/CYP2C9/CYP2E1/CYP2C18/GGT7/PLA2G4B/PLA2G3/GGT1/PLA2G4E/CYP2C19/CYP2J2/ALOX12/PLA2G2A/ALOX15/LTA4H/CYP2B6/ALOX15B/EPHX2/CYP2C8/PTGDS/CYP4A22/LTC4S/PLA2G1B/CYP4A11/JMJD7-PLA2G4B/GGT6/PLA2G6/PLA2G10
KEGG_LINOLEIC_ACID_METABOLISM	KEGG_LINOLEIC_ACID_METABOLISM	29	-0.626559	-2.1034	4.18293647429684e-05	4.18293647429684e-05	0.000216325776473933	5253	tags=72%, list=28%, signal=52%	PLA2G2C/PLA2G12A/PLA2G12B/CYP3A4/CYP2C9/CYP2E1/CYP2C18/CYP1A2/PLA2G4B/PLA2G3/PLA2G4E/CYP2C19/CYP2J2/PLA2G2A/ALOX15/CYP3A7/CYP2C8/PLA2G1B/JMJD7-PLA2G4B/PLA2G6/PLA2G10
KEGG_BASAL_CELL_CARCINOMA	KEGG_BASAL_CELL_CARCINOMA	55	-0.536343	-2.08334	2.78105914137761e-05	2.78105914137761e-05	0.000165399833145089	4312	tags=60%, list=23%, signal=47%	WNT3/WNT7B/FZD9/FZD3/APC/WNT9A/FZD10/GLI1/TCF7/SUFU/DVL1/TP53/HHIP/WNT1/WNT9B/GLI2/WNT8B/FZD8/BMP2/WNT3A/AXIN1/FZD5/WNT4/TCF7L2/FZD4/WNT11/STK36/AXIN2/PTCH2/PTCH1/TCF7L1/SHH/WNT2B
KEGG_GRAFT_VERSUS_HOST_DISEASE	KEGG_GRAFT_VERSUS_HOST_DISEASE	37	0.567069994165722	2.07065232677135	3.13698438331651e-05	3.13698438331651e-05	0.000177683827225446	5528	tags=59%, list=29%, signal=42%	IL1B/GZMB/CD86/IL1A/KLRC1/CD80/IL6/FAS/IFNG/HLA-C/HLA-B/KLRD1/KIR2DL3/TNF/HLA-G/HLA-DRA/HLA-DQA1/FASLG/CD28/HLA-A/PRF1/HLA-DMB
KEGG_HUNTINGTONS_DISEASE	KEGG_HUNTINGTONS_DISEASE	172	0.420282104969537	2.05116726398931	1.40179085600385e-08	1.40179085600385e-08	2.1375177915647e-07	4469	tags=47%, list=24%, signal=36%	SLC25A5/CYCS/VDAC1/ATP5F1B/NDUFB3/COX7B/PPID/ATP5MC3/UQCRFS1/NDUFB6/NDUFB5/ATP5PB/COX7A2L/VDAC3/HDAC2/CASP3/AP2S1/AP2M1/NDUFAB1/VDAC2/TBPL1/COX7A2/SDHB/POLR2B/POLR2G/CREB3/CYC1/POLR2K/NDUFB4/TFAM/DCTN2/ATP5F1C/NDUFA1/NDUFS4/UQCRQ/COX8A/UQCRC2/SOD2/SDHC/UQCRH/POLR2D/ATP5PD/SDHD/NDUFS1/CLTA/POLR2H/NDUFB2/COX6A1/COX5A/NDUFA8/POLR2J/CLTC/TBP/GPX1/NDUFS3/NDUFA4/COX6B1/COX7B2/NDUFC1/APAF1/HDAC1/ATP5MC1…
KEGG_BASAL_TRANSCRIPTION_FACTORS	KEGG_BASAL_TRANSCRIPTION_FACTORS	35	0.568822211514995	2.0321785896103	0.000139234023382788	0.000139234023382788	0.000580302066530425	2391	tags=43%, list=13%, signal=38%	GTF2E1/GTF2H3/TBPL1/TAF9/TAF6/GTF2H1/TAF2/TAF7/TAF13/GTF2A2/TAF9B/GTF2B/GTF2E2/TAF7L/GTF2A1
KEGG_PATHOGENIC_ESCHERICHIA_COLI_INFECTION	KEGG_PATHOGENIC_ESCHERICHIA_COLI_INFECTION	55	0.499020991250147	1.99126294596637	9.97438368297175e-05	9.97438368297175e-05	0.000456317957965914	3191	tags=42%, list=17%, signal=35%	TUBA1B/YWHAQ/TUBA1C/ARPC2/YWHAZ/NCK1/ARPC3/LY96/ITGB1/ARPC5/TUBB/TUBA4A/ACTG1/RHOA/CD14/CDC42/TUBB6/ACTB/ARPC1A/TLR4/CTNNB1/WASL/TUBB3
KEGG_ANTIGEN_PROCESSING_AND_PRESENTATION	KEGG_ANTIGEN_PROCESSING_AND_PRESENTATION	81	0.451779922783044	1.97162491436226	3.87882535798302e-05	3.87882535798302e-05	0.000209716394953149	5529	tags=46%, list=29%, signal=33%	HSPA8/HSP90AA1/CTSL/CTSB/PSME3/TAP1/PSME1/PSME2/B2M/CANX/KLRC1/KIR2DL4/HSPA4/KLRC3/KLRC2/HSPA6/CALR/HLA-C/HLA-B/KLRD1/KIR2DL3/TAP2/HSP90AB1/HLA-G/HLA-DRA/KIR3DL3/HLA-DQA1/IFNA2/IFNA1/IFNA6/HLA-A/HSPA1A/CD8B/CD8A/CTSS/HLA-DMB/HSPA1B
KEGG_ALZHEIMERS_DISEASE	KEGG_ALZHEIMERS_DISEASE	157	0.403698691307877	1.96433827692271	5.7019804235689e-07	5.7019804235689e-07	6.16577787428981e-06	4357	tags=45%, list=23%, signal=35%	GAPDH/CYCS/ATP5F1B/NDUFB3/COX7B/ATP5MC3/UQCRFS1/NDUFB6/NDUFB5/ATP5PB/COX7A2L/IL1B/CASP3/FADD/NDUFAB1/HSD17B10/COX7A2/SDHB/ADAM17/CYC1/NDUFB4/NAE1/ATP5F1C/NDUFA1/NDUFS4/ADAM10/CDK5/UQCRQ/CALM2/COX8A/UQCRC2/SDHC/CDK5R1/UQCRH/ATP5PD/SDHD/PPP3R1/FAS/NDUFS1/MME/NDUFB2/COX6A1/COX5A/NDUFA8/BID/NDUFS3/NDUFA4/COX6B1/COX7B2/NDUFC1/CALM3/CASP7/APAF1/PSEN1/ATP5MC1/ATP5F1E/UQCRC1/NDUFA6/COX5B/ATP2A2/CASP8/ATP…
KEGG_UBIQUITIN_MEDIATED_PROTEOLYSIS	KEGG_UBIQUITIN_MEDIATED_PROTEOLYSIS	134	0.412662085006729	1.96028890772557	2.96477836436067e-06	2.96477836436067e-06	2.20407865245234e-05	2641	tags=34%, list=14%, signal=29%	UBE2A/UBE2E1/CDC20/UBE2N/UBE2C/UBE3C/CUL4B/UBE2D3/UBA6/UBE2D2/UBA2/CDC27/UBE2S/ITCH/ELOC/CUL2/BRCA1/UBE2K/UBE2L6/UBE2Z/UBE2F/UBA3/UBE2Q2/RNF7/UBE2E3/SKP1/UBE2D1/CDC23/ANAPC10/SAE1/CUL1/UBE2E2/RCHY1/ANAPC11/UBE2B/UBE2R2/BIRC2/CDC26/UBE2J1/ANAPC5/PRPF19/NEDD4/UBE2W/SKP2/UBE4A
KEGG_RNA_DEGRADATION	KEGG_RNA_DEGRADATION	54	0.490811165022664	1.94712765664908	0.000163046448486102	0.000163046448486102	0.000646464865927354	4148	tags=46%, list=22%, signal=36%	ENO1/HSPD1/LSM6/LSM5/LSM3/C1D/LSM1/ENO2/CNOT9/PATL1/EXOSC2/EXOSC3/XRN2/HSPA9/MPHOSPH6/LSM2/ZCCHC7/EXOSC9/PNPT1/CNOT8/MTREX/CNOT1/LSM4/CNOT7/PAPOLA
KEGG_NOD_LIKE_RECEPTOR_SIGNALING_PATHWAY	KEGG_NOD_LIKE_RECEPTOR_SIGNALING_PATHWAY	62	0.459997420082821	1.88264700950365	0.000141480725070028	0.000141480725070028	0.000580302066530425	4294	tags=50%, list=23%, signal=39%	CCL7/CXCL8/HSP90AA1/CCL8/RIPK2/IL1B/CASP5/TAB2/MAP3K7/CHUK/CCL13/CCL2/BIRC2/IL6/NAIP/PYDC1/CCL11/MAPK14/IKBKG/RELA/MEFV/HSP90B1/NOD2/BIRC3/CASP1/CASP8/NLRC4/TNF/TNFAIP3/MAPK12/HSP90AB1
KEGG_P53_SIGNALING_PATHWAY	KEGG_P53_SIGNALING_PATHWAY	68	0.444787878605985	1.87199815236831	0.000260064026080185	0.000260064026080185	0.000997868758813612	3123	tags=37%, list=16%, signal=31%	CDK4/CCNB1/RRM2/PMAIP1/CDK1/CCNB2/CYCS/CHEK1/CCNE2/GTSE1/CCNE1/CDK2/CASP3/PERP/SERPINE1/GADD45A/IGFBP3/CCNG2/RCHY1/FAS/CDK6/CHEK2/CDKN2A/BID/THBS1
KEGG_DRUG_METABOLISM_CYTOCHROME_P450	KEGG_DRUG_METABOLISM_CYTOCHROME_P450	71	-0.45697	-1.86739	0.0001138933082265	0.0001138933082265	0.000501752196085556	5296	tags=51%, list=28%, signal=37%	MGST2/UGT2B4/FMO4/FMO2/CYP3A4/GSTM4/CYP2C9/CYP2E1/GSTP1/CYP2C18/ADH4/CYP1A2/ADH7/GSTA2/FMO5/ADH6/MAOB/GSTA1/CYP2C19/GSTA4/CYP3A7/ALDH3A1/CYP2A7/CYP2D6/CYP2A13/ADH1C/GSTA3/ADH1A/CYP2B6/MAOA/GSTM5/GSTM2/CYP2C8/CYP2A6/ADH1B/ALDH3B1
KEGG_GLYOXYLATE_AND_DICARBOXYLATE_METABOLISM	KEGG_GLYOXYLATE_AND_DICARBOXYLATE_METABOLISM	15	0.640388462117861	1.83443600497569	0.00292778659081407	0.00292778659081407	0.00757070674512562	3246	tags=53%, list=17%, signal=44%	MTHFD2/MTHFD1L/MTHFD1/MDH1/MDH2/GRHPR/CS/PGP
KEGG_SYSTEMIC_LUPUS_ERYTHEMATOSUS	KEGG_SYSTEMIC_LUPUS_ERYTHEMATOSUS	132	0.386561313152845	1.82653441327035	5.2546080693938e-05	5.2546080693938e-05	0.000260425750807675	5594	tags=52%, list=29%, signal=37%	H2AZ1/FCGR3A/SNRPD1/FCGR2B/CD86/H2AC11/H3C2/FCGR1A/H2AZ2/SSB/H2AX/FCGR3B/H2BC11/C1QC/MACROH2A1/CD80/H2BC17/FCGR2A/ACTN1/H4C14/H2AC13/H2AC21/TRIM21/IL10/C1QB/IFNG/H2BC13/H3C3/SNRPB/H2BC7/C1QA/H2AC14/H2AC16/H3C7/H2AC12/H3C12/CD40/H2BC3/H4C15/RO60/H2AC8/H2AC20/H3C8/H2AB3/TNF/H2AJ/H4C1/H2BC8/C1S/H3C14/H4C4/H2AC4/H2BC9/HLA-DRA/HLA-DQA1/H4C2/H3C15/H4C3/H3C11/CD28/H4C13/H2BC10/H3C10/H2AC17/C9/H2BC4/HLA-…
KEGG_AMINOACYL_TRNA_BIOSYNTHESIS	KEGG_AMINOACYL_TRNA_BIOSYNTHESIS	41	0.484632237672973	1.82628926991121	0.000804041558266328	0.000804041558266328	0.00265662854047062	3669	tags=44%, list=19%, signal=35%	DARS1/RARS1/IARS1/TARS1/MARS1/FARSB/YARS2/DARS2/RARS2/WARS1/GARS1/MARS2/KARS1/SARS1/FARSA/NARS2/EPRS1/PARS2
KEGG_BASE_EXCISION_REPAIR	KEGG_BASE_EXCISION_REPAIR	33	0.518559835509925	1.82554457543538	0.00168884681885388	0.00168884681885388	0.00467171825044036	4474	tags=67%, list=24%, signal=51%	POLE3/NEIL3/PCNA/UNG/POLE2/FEN1/APEX2/TDG/APEX1/POLE4/PARP2/POLD2/POLB/POLD3/MBD4/MPG/POLD4/LIG3/POLD1/PARP1/OGG1/SMUG1
KEGG_GALACTOSE_METABOLISM	KEGG_GALACTOSE_METABOLISM	25	0.550070585720218	1.82018930319263	0.00235362910159512	0.00235362910159512	0.00622128861942101	812	tags=28%, list=4%, signal=27%	PFKP/UGP2/PGM2/GLA/HK2/PGM1/AKR1B1
KEGG_TYPE_I_DIABETES_MELLITUS	KEGG_TYPE_I_DIABETES_MELLITUS	41	0.481638437757666	1.8150074272343	0.0009196538343783	0.0009196538343783	0.00295109130295972	5214	tags=54%, list=27%, signal=39%	HSPD1/PTPRN/IL1B/GZMB/CD86/IL1A/CD80/FAS/CPE/IFNG/HLA-C/HLA-B/GAD1/INS/TNF/HLA-G/HLA-DRA/HLA-DQA1/FASLG/CD28/HLA-A/PRF1
KEGG_ONE_CARBON_POOL_BY_FOLATE	KEGG_ONE_CARBON_POOL_BY_FOLATE	17	0.607879906730434	1.80475099204099	0.00392530497144962	0.00392530497144962	0.00952866727763282	981	tags=41%, list=5%, signal=39%	MTHFD2/TYMS/MTHFD1L/MTHFD1/GART/SHMT2/DHFR
KEGG_VASCULAR_SMOOTH_MUSCLE_CONTRACTION	KEGG_VASCULAR_SMOOTH_MUSCLE_CONTRACTION	115	-0.406084	-1.80232	7.27772584767859e-05	7.27772584767859e-05	0.000346266535068497	4130	tags=41%, list=22%, signal=32%	KCNMB3/CACNA1S/GNA11/BRAF/ADCY2/PPP1R14A/PLA2G4B/PLA2G3/PTGIR/PRKCQ/KCNMB2/ADORA2A/PLA2G4E/AGTR1/CACNA1F/MYLK3/ADRA1D/NPR2/PLA2G2A/ITPR3/ARHGEF12/PLCB2/PRKCD/ADCY5/ADCY6/ADRA1A/CACNA1C/ADCY9/PRKCE/GUCY1A2/CALML6/ARHGEF11/CYP4A22/PPP1R12B/GNAQ/CACNA1D/MYH11/NPR1/PLA2G1B/CYP4A11/ADCY4/JMJD7-PLA2G4B/RAMP2/PLA2G6/PLA2G10/RAMP3/ARHGEF1
KEGG_ALPHA_LINOLENIC_ACID_METABOLISM	KEGG_ALPHA_LINOLENIC_ACID_METABOLISM	19	-0.589919	-1.77401	0.00385359404157026	0.00385359404157026	0.00952866727763282	5709	tags=63%, list=30%, signal=44%	PLA2G2C/PLA2G12A/PLA2G12B/ACOX3/PLA2G4B/PLA2G3/PLA2G4E/PLA2G2A/PLA2G1B/JMJD7-PLA2G4B/PLA2G6/PLA2G10
KEGG_RIBOSOME	KEGG_RIBOSOME	87	0.40166098069102	1.77324410476861	0.000355634274221855	0.000355634274221855	0.0013219300324694	5487	tags=44%, list=29%, signal=31%	MRPL13/RPL26L1/RPS3A/RSL24D1/RPL27/RPL17/RPL41/RPLP0/RPS29/RPL35A/RPL39/RPL23A/RPL36AL/RPL30/RPL10/RPL22L1/RPS5/RPS7/RPS12/RPS27A/RPS3/RPSA/RPL9/RPL38/RPS26/RPL21/RPL8/RPS21/RPL35/RPS4X/FAU/RPS6/RPL24/RPS15A/RPL5/RPS18/RPL18A/RPL10L
KEGG_AMINO_SUGAR_AND_NUCLEOTIDE_SUGAR_METABOLISM	KEGG_AMINO_SUGAR_AND_NUCLEOTIDE_SUGAR_METABOLISM	44	0.459834248155382	1.75569017388925	0.00113253064571136	0.00113253064571136	0.00345414205034774	3471	tags=41%, list=18%, signal=34%	GNPNAT1/UGP2/PGM2/GPI/HK2/GNPDA1/PGM1/CMAS/GFPT2/PMM2/PGM3/HEXB/GNPDA2/NANP/HK3/UGDH/FPGT/GALK1
KEGG_METABOLISM_OF_XENOBIOTICS_BY_CYTOCHROME_P450	KEGG_METABOLISM_OF_XENOBIOTICS_BY_CYTOCHROME_P450	69	-0.427749	-1.73537	0.00142072808551494	0.00142072808551494	0.00402361588128292	5296	tags=43%, list=28%, signal=31%	MGST2/UGT2B4/CYP3A4/GSTM4/CYP2C9/CYP2E1/GSTP1/CYP2C18/ADH4/CYP1A2/ADH7/GSTA2/ADH6/GSTA1/CYP2C19/GSTA4/EPHX1/CYP3A7/CYP2S1/ALDH3A1/ADH1C/GSTA3/ADH1A/CYP2B6/GSTM5/GSTM2/CYP2F1/CYP2C8/ADH1B/ALDH3B1
KEGG_FRUCTOSE_AND_MANNOSE_METABOLISM	KEGG_FRUCTOSE_AND_MANNOSE_METABOLISM	34	0.489257591810809	1.72973910414531	0.00206438952748579	0.00206438952748579	0.00558076594750944	3905	tags=50%, list=21%, signal=40%	TPI1/ALDOA/PFKFB4/PFKP/ALDOC/HK2/AKR1B1/PMM2/MTMR6/HK3/MTMR2/PFKFB3/KHK/FPGT/AKR1B10/MPI/SORD
KEGG_GNRH_SIGNALING_PATHWAY	KEGG_GNRH_SIGNALING_PATHWAY	101	-0.393566	-1.71169	0.000794878281223173	0.000794878281223173	0.00265662854047062	5709	tags=48%, list=30%, signal=33%	PLA2G2C/ITPR2/MAP3K1/PRKACA/LHB/PLCB3/ITPR1/PLA2G12A/PLA2G12B/SRC/GNRHR/MAPK7/MAP3K4/PLCB4/CACNA1S/GNA11/ADCY2/PLA2G4B/PLA2G3/PLA2G4E/CACNA1F/PLA2G2A/ITPR3/CAMK2A/CAMK2G/GNRH2/MAP3K3/PTK2B/PLCB2/JUN/PRKCD/ADCY5/ADCY6/MAP2K3/CACNA1C/MAPK10/GNRH1/ADCY9/CALML6/GNAQ/CACNA1D/MAP2K7/PLA2G1B/ADCY4/JMJD7-PLA2G4B/PLD2/PLA2G6/PLA2G10
KEGG_PROGESTERONE_MEDIATED_OOCYTE_MATURATION	KEGG_PROGESTERONE_MEDIATED_OOCYTE_MATURATION	85	0.388641760778146	1.70851114154861	0.000567538525036184	0.000567538525036184	0.00198550629501823	2319	tags=25%, list=12%, signal=22%	MAD2L1/CCNA2/CCNB1/CDK1/BUB1/CCNB2/CDC25C/MAP2K1/PLK1/GNAI3/HSP90AA1/CDC27/CDC25A/CDK2/PKMYT1/MAD2L2/CDC23/ANAPC10/ANAPC11/CDC26/ANAPC5
KEGG_TOLL_LIKE_RECEPTOR_SIGNALING_PATHWAY	KEGG_TOLL_LIKE_RECEPTOR_SIGNALING_PATHWAY	102	0.372049537912824	1.69587776910478	0.000942782265812797	0.000942782265812797	0.00295109130295972	3482	tags=32%, list=18%, signal=27%	SPP1/MAP2K1/CXCL8/CXCL10/IRAK1/IL1B/STAT1/FADD/LY96/CCL3/CD86/TAB2/CD14/CXCL11/CCL4/MAP3K7/TLR1/CHUK/TLR8/CD80/TBK1/CTSK/RAC1/IL6/PIK3CB/TLR4/IFNB1/CXCL9/MAPK14/IKBKG/TLR6/CD40/RELA
KEGG_ABC_TRANSPORTERS	KEGG_ABC_TRANSPORTERS	44	-0.455391	-1.6873	0.00369070369531898	0.00369070369531898	0.00934041472723505	5345	tags=50%, list=28%, signal=36%	ABCC5/ABCD4/ABCA6/ABCG8/ABCC9/ABCA13/ABCB8/ABCB1/CFTR/ABCG5/ABCC4/ABCC3/ABCA2/ABCC8/ABCA9/ABCA7/ABCA5/ABCA3/ABCA8/ABCA10/ABCC10/ABCC6
KEGG_HEDGEHOG_SIGNALING_PATHWAY	KEGG_HEDGEHOG_SIGNALING_PATHWAY	56	-0.427907	-1.67204	0.00599283972583132	0.00599283972583132	0.0137083175914765	5552	tags=46%, list=29%, signal=33%	WNT9A/PRKACA/CSNK1D/BMP7/GLI1/BMP5/SUFU/HHIP/WNT1/BMP6/WNT9B/GLI2/WNT8B/BMP2/WNT3A/BTRC/CSNK1E/WNT4/WNT11/IHH/STK36/DHH/PTCH2/PTCH1/SHH/WNT2B
KEGG_N_GLYCAN_BIOSYNTHESIS	KEGG_N_GLYCAN_BIOSYNTHESIS	46	0.429591580869343	1.66698797100859	0.00448783412482144	0.00448783412482144	0.0106763211811542	4923	tags=50%, list=26%, signal=37%	DAD1/ALG10/MAN2A1/DPM1/RPN1/MGAT2/DDOST/GANAB/RPN2/FUT8/RFT1/B4GALT1/MAN1A1/MGAT1/ALG3/TUSC3/STT3A/ALG11/MGAT4A/ALG10B/ALG14/ALG8/B4GALT2
KEGG_GLYCEROPHOSPHOLIPID_METABOLISM	KEGG_GLYCEROPHOSPHOLIPID_METABOLISM	76	-0.403937	-1.6573	0.00141731704368824	0.00141731704368824	0.00402361588128292	5809	tags=51%, list=31%, signal=36%	MBOAT1/PLA2G2C/CDS2/GPAT4/PLPP3/PLA2G12A/PLA2G12B/CDS1/GPAT2/PCYT1B/PLPP2/LPCAT1/AGPAT3/PTDSS2/PISD/DGKA/GPD1/PLA2G4B/PLA2G3/PEMT/PLA2G4E/CRLS1/PCYT2/CHKB/PLA2G2A/DGKD/DGKQ/LYPLA2/CDIPT/AGPAT2/PGS1/CHKA/GPD1L/PLA2G1B/JMJD7-PLA2G4B/PLD2/LCAT/PLA2G6/PLA2G10
KEGG_NATURAL_KILLER_CELL_MEDIATED_CYTOTOXICITY	KEGG_NATURAL_KILLER_CELL_MEDIATED_CYTOTOXICITY	132	0.344817269704631	1.62929032982771	0.00117245125241874	0.00117245125241874	0.0034864997769294	5299	tags=42%, list=28%, signal=30%	NRAS/MAP2K1/FCGR3A/CASP3/GZMB/MICB/FCER1G/FCGR3B/ULBP2/KLRC1/KIR2DL4/RAET1E/RAET1L/KLRC3/RAC1/GRB2/PPP3R1/FAS/KLRC2/PIK3CB/IFNG/IFNGR1/IFNB1/IFNGR2/TNFRSF10A/TNFSF10/HLA-C/PAK1/LCP2/BID/TYROBP/HLA-B/PTPN11/RAC2/KLRD1/KIR2DL3/TNF/HCST/KRAS/ITGB2/HLA-G/RAC3/CSF2/PIK3CA/IFNA2/FASLG/PIK3CG/IFNA1/IFNA6/HLA-A/VAV3/PRF1/NCR1/SHC1/PPP3CB
KEGG_PURINE_METABOLISM	KEGG_PURINE_METABOLISM	158	0.331427453583834	1.60931142188597	0.00042961263808322	0.00042961263808322	0.00154852402243712	3419	tags=30%, list=18%, signal=25%	HPRT1/PKM/AK4/RRM2/PRIM1/PNP/DCK/PRPS1/POLE3/PPAT/RRM1/POLR3G/POLE2/GMPS/PAICS/PRIM2/GART/PRPS2/NUDT2/NME1/CANT1/PDE6D/POLR2B/ADA/POLE4/POLR2G/POLR2K/POLA1/NT5C3A/NME7/POLR2D/POLR3K/POLD2/PNPT1/POLR1B/POLR2H/DGUOK/ENPP1/POLR2J/NT5E/XDH/ADK/ADCY3/POLR1E/POLD3/GMPR2/POLR3D/POLA2
KEGG_LEISHMANIA_INFECTION	KEGG_LEISHMANIA_INFECTION	70	0.379193674449248	1.59752049155556	0.00787886983559477	0.00787886983559477	0.017682468548604	4747	tags=41%, list=25%, signal=31%	ELK1/FCGR3A/IRAK1/IL1B/STAT1/ITGB1/IL1A/TAB2/FCGR1A/FCGR3B/MAP3K7/NCF2/FCGR2A/IL10/IFNG/IFNGR1/TLR4/IFNGR2/MAPK14/RELA/ITGAM/IRAK4/TNF/MAPK12/ITGA4/ITGB2/MYD88/HLA-DRA/HLA-DQA1
KEGG_ETHER_LIPID_METABOLISM	KEGG_ETHER_LIPID_METABOLISM	33	-0.463034	-1.59335	0.0103420145891722	0.0103420145891722	0.0212095761992099	5709	tags=48%, list=30%, signal=34%	PLA2G2C/PLPP3/PLA2G12A/PLA2G12B/PAFAH1B1/PLPP2/LPCAT1/PLA2G4B/PLA2G3/PLA2G4E/PLA2G2A/PLA2G1B/JMJD7-PLA2G4B/PLD2/PLA2G6/PLA2G10
KEGG_PANCREATIC_CANCER	KEGG_PANCREATIC_CANCER	70	0.375162366075101	1.58053682814178	0.00903620642215769	0.00903620642215769	0.0191934459718763	4960	tags=46%, list=26%, signal=34%	CDK4/RAD51/MAP2K1/RALA/RALB/STAT1/TGFA/BRCA2/E2F1/CDC42/E2F2/CHUK/PGF/TGFBR1/RAC1/PIK3CB/RB1/CDK6/CDKN2A/IKBKG/PLD1/RAC2/RELA/VEGFC/KRAS/VEGFA/RAC3/PIK3CA/EGF/E2F3/RALBP1/PIK3CG
KEGG_STARCH_AND_SUCROSE_METABOLISM	KEGG_STARCH_AND_SUCROSE_METABOLISM	51	0.403473228210087	1.57650420971545	0.00870634249878717	0.00870634249878717	0.0188290277964201	984	tags=16%, list=5%, signal=15%	GBE1/UGP2/PGM2/GPI/PYGL/HK2/PGM1/PGM2L1
KEGG_DILATED_CARDIOMYOPATHY	KEGG_DILATED_CARDIOMYOPATHY	90	-0.367459	-1.57334	0.00574790078496096	0.00574790078496096	0.0134058367120865	4038	tags=34%, list=21%, signal=27%	CACNG6/CACNA1S/CACNB4/ADCY2/LMNA/ACTC1/MYL3/CACNA1F/LAMA2/DMD/SGCA/ADCY5/ADCY6/TNNT2/RYR2/CACNB3/ITGA10/TTN/CACNA1C/ADCY9/CACNB2/CACNA1D/TNNC1/ITGA9/ITGA7/ITGA8/ADRB1/ADCY4/DES/CACNB1/CACNA2D2
KEGG_TAURINE_AND_HYPOTAURINE_METABOLISM	KEGG_TAURINE_AND_HYPOTAURINE_METABOLISM	10	-0.628531	-1.55166	0.0264900684426118	0.0264900684426118	0.0484757527775731	4687	tags=70%, list=25%, signal=53%	GGT5/GGT7/GGT1/BAAT/CDO1/GGT6/CSAD
KEGG_ALDOSTERONE_REGULATED_SODIUM_REABSORPTION	KEGG_ALDOSTERONE_REGULATED_SODIUM_REABSORPTION	42	-0.419952	-1.53729	0.0190905539879289	0.0190905539879289	0.0372257566977733	3682	tags=43%, list=19%, signal=35%	PIK3R3/PIK3CD/PIK3R1/FXYD4/ATP1B1/SCNN1A/PDPK1/IRS2/PIK3R2/INSR/HSD11B2/SCNN1G/SCNN1B/NR3C2/SLC9A3R2/NEDD4L/ATP1A2/ATP1B2
KEGG_RETINOL_METABOLISM	KEGG_RETINOL_METABOLISM	64	-0.379528	-1.51773	0.0219783928342082	0.0219783928342082	0.0421656772540836	4908	tags=39%, list=26%, signal=29%	DHRS3/UGT2B4/CYP3A4/RDH5/ALDH1A1/CYP2C9/CYP2C18/ADH4/CYP1A2/BCO1/ADH7/ADH6/CYP2C19/CYP3A7/CYP2A7/CYP2A13/ADH1C/ADH1A/CYP2B6/DGAT1/CYP2C8/CYP4A22/CYP4A11/CYP2A6/ADH1B
KEGG_TASTE_TRANSDUCTION	KEGG_TASTE_TRANSDUCTION	51	-0.393187	-1.50253	0.0152687627954341	0.0152687627954341	0.0302696525593694	6984	tags=49%, list=37%, signal=31%	GNG3/TAS2R50/PRKACG/TAS2R3/ASIC2/TAS2R13/GNB3/TAS2R10/CACNA1B/PRKACA/TAS2R41/TAS2R5/TAS1R1/KCNB1/SCNN1A/ITPR3/TAS2R14/PLCB2/TAS2R20/ADCY6/TRPM5/TAS2R4/SCNN1G/SCNN1B/ADCY4
KEGG_PENTOSE_AND_GLUCURONATE_INTERCONVERSIONS	KEGG_PENTOSE_AND_GLUCURONATE_INTERCONVERSIONS	28	0.432190980729462	1.48670908074482	0.0399823736207391	0.0399823736207391	0.0679399732202032	5483	tags=39%, list=29%, signal=28%	RPE/UGP2/AKR1B1/UGDH/RPEL1/UGT2B7/XYLB/UGT1A3/UGT2B10/UGT2B11/UGT2A3
KEGG_PHOSPHATIDYLINOSITOL_SIGNALING_SYSTEM	KEGG_PHOSPHATIDYLINOSITOL_SIGNALING_SYSTEM	76	-0.360518	-1.47916	0.00861410353185383	0.00861410353185383	0.0188290277964201	5646	tags=49%, list=30%, signal=34%	ITPR2/CDS2/PIKFYVE/PLCB3/ITPR1/PIK3R3/CDS1/PIK3CD/PLCG2/PLCG1/PI4KB/PIK3R1/PLCB4/PI4KA/PIP4K2B/DGKA/INPP4A/INPP5J/SYNJ1/PIK3R2/ITPR3/PIP5K1B/INPP5B/DGKD/PIP5K1C/DGKQ/PLCB2/PIK3C2B/CDIPT/INPPL1/PLCD1/CALML6/INPP5A/INPP5E/PLCE1/INPP5K/ITPKB
KEGG_PYRUVATE_METABOLISM	KEGG_PYRUVATE_METABOLISM	40	0.391420972880028	1.45841654234942	0.0249920594789073	0.0249920594789073	0.0464490579131007	2642	tags=32%, list=14%, signal=28%	LDHA/PKM/ALDH1B1/MDH1/MDH2/AKR1B1/ACAT2/DLD/DLAT/ME1/GLO1/ME2/GRHPR
KEGG_WNT_SIGNALING_PATHWAY	KEGG_WNT_SIGNALING_PATHWAY	150	-0.312979	-1.4492	0.00998533160664814	0.00998533160664814	0.0208373494284624	3672	tags=27%, list=19%, signal=22%	CXXC4/WNT1/VANGL2/WNT9B/WNT8B/FZD8/WNT3A/CCND2/BTRC/CREBBP/NFAT5/AXIN1/CSNK1E/CAMK2A/CTBP1/CAMK2G/PPP2R5A/NKD2/PRICKLE1/NKD1/PLCB2/FZD5/JUN/CHP1/FRAT2/PRICKLE2/WNT4/LRP6/TCF7L2/MAPK10/FZD4/DAAM2/WNT11/NFATC1/AXIN2/SOX17/CCND3/TCF7L1/WIF1/WNT2B/FRAT1
KEGG_CYSTEINE_AND_METHIONINE_METABOLISM	KEGG_CYSTEINE_AND_METHIONINE_METABOLISM	34	0.407960351388509	1.44231788029247	0.0298869058651377	0.0298869058651377	0.0538631636803916	930	tags=18%, list=5%, signal=17%	LDHA/SMS/ENOPH1/IL4I1/AMD1/AHCY
KEGG_RENAL_CELL_CARCINOMA	KEGG_RENAL_CELL_CARCINOMA	70	0.336463418953269	1.4175004559804	0.0379482881181819	0.0379482881181819	0.065418101561473	2567	tags=23%, list=14%, signal=20%	SLC2A1/EGLN3/NRAS/HIF1A/MAP2K1/RAP1B/EGLN1/ELOC/CUL2/TGFA/PAK2/CDC42/PGF/RAC1/GRB2/PIK3CB
KEGG_REGULATION_OF_ACTIN_CYTOSKELETON	KEGG_REGULATION_OF_ACTIN_CYTOSKELETON	211	0.269852261623266	1.37598659912036	0.0138507915621135	0.0138507915621135	0.0279239865569816	4577	tags=36%, list=24%, signal=27%	NRAS/MAP2K1/ARPC2/PPP1CC/DIAPH3/ARPC3/PFN2/ITGAV/GNA13/FGF23/FGF5/ITGB1/PAK2/ARPC5/RDX/GNA12/ITGA5/CFL2/WASF1/ACTG1/NCKAP1/RHOA/PPP1CA/CD14/PPP1CB/CDC42/FGD1/FN1/IQGAP3/MYLK2/CFL1/ITGB7/PPP1R12A/ACTN1/RAC1/GNG12/BRK1/ACTB/PIP4K2A/LIMK1/CHRM4/PIK3CB/ARPC1A/CYFIP1/FGF11/PAK1/WASL/ITGAE/PIP4K2C/PDGFC/ITGA11/BDKRB1/FGF3/RAC2/TMSB4X/FGF1/DIAPH1/ITGAM/MYL12A/ITGA2/INS/FGF13/MSN/ITGB3/ENAH/ARPC4/ITGA4/P…
KEGG_CALCIUM_SIGNALING_PATHWAY	KEGG_CALCIUM_SIGNALING_PATHWAY	177	-0.28615	-1.36369	0.0245806381408699	0.0245806381408699	0.0464095590629624	6638	tags=47%, list=35%, signal=31%	PTGFR/PPP3R2/CHP2/PDE1B/HTR2A/CHRM3/CD38/DRD5/HTR4/PLCD4/PHKA2/TACR1/CACNA1B/CCKBR/ADRA1B/ITPR2/PDGFRB/LTB4R2/PRKACA/PHKB/PTGER3/SLC25A4/PLCB3/PDE1C/ITPR1/ATP2B3/TACR2/RYR1/CACNA1G/PLCG2/PLCG1/P2RX6/PLCB4/P2RX3/PHKG1/CACNA1S/ADRB2/GNA11/CHRM2/ADCY2/LHCGR/GRIN2C/ATP2A3/ADORA2A/DRD1/GNAL/AGTR1/CACNA1F/SLC8A3/MYLK3/ADRA1D/ITPR3/CAMK2A/PTGER1/CAMK2G/PTK2B/PLCB2/SPHK2/ERBB2/PHKG2/RYR3/CHP1/NOS1/GNA14/…
KEGG_MELANOGENESIS	KEGG_MELANOGENESIS	101	-0.313084	-1.36166	0.0367007260307575	0.0367007260307575	0.0641978644191268	4489	tags=37%, list=24%, signal=28%	WNT9A/PRKACA/EDN1/GNAO1/PLCB3/FZD10/PLCB4/TCF7/DVL1/EP300/ADCY2/WNT1/WNT9B/WNT8B/FZD8/DCT/WNT3A/KIT/CREBBP/CAMK2A/CAMK2G/PLCB2/FZD5/CREB3L1/ADCY5/ADCY6/WNT4/TCF7L2/ADCY9/FZD4/WNT11/CALML6/GNAQ/EDNRB/ADCY4/TCF7L1/WNT2B
KEGG_HYPERTROPHIC_CARDIOMYOPATHY_HCM	KEGG_HYPERTROPHIC_CARDIOMYOPATHY_HCM	83	-0.323375	-1.35866	0.0446904978618833	0.0446904978618833	0.0728194125218862	4038	tags=33%, list=21%, signal=26%	CACNG6/CACNA1S/CACNB4/LMNA/ACTC1/PRKAG3/MYL3/CACNA1F/LAMA2/DMD/SGCA/TNNT2/RYR2/CACNB3/ITGA10/TTN/CACNA1C/PRKAB1/CACNB2/CACNA1D/TNNC1/ITGA9/ITGA7/ITGA8/DES/CACNB1/CACNA2D2
KEGG_TIGHT_JUNCTION	KEGG_TIGHT_JUNCTION	129	-0.29709	-1.3472	0.042483660130719	0.042483660130719	0.070184994075603	5070	tags=34%, list=27%, signal=25%	SRC/PATJ/CLDN9/OCLN/CLDN8/PPP2R2D/EPB41/AMOTL1/SPTAN1/CTTN/PARD6B/TJP1/ASH1L/PRKCQ/AFDN/RAB13/MYH2/SYMPK/MYH1/CLDN18/CLDN15/MAGI3/CLDN2/MYH10/PRKCD/MYL5/TJAP1/CLDN23/TJP2/EPB41L1/CLDN5/CGN/PRKCE/MYH3/MYH7B/MYH11/MYH14/PRKCZ/F11R/ACTN2/TJP3/JAM2/LLGL2/MAGI1
KEGG_CHEMOKINE_SIGNALING_PATHWAY	KEGG_CHEMOKINE_SIGNALING_PATHWAY	186	0.260109845131947	1.28460520479682	0.0409677302347832	0.0409677302347832	0.0686338549522684	3137	tags=23%, list=17%, signal=19%	CCL7/NRAS/CCL26/MAP2K1/RAP1B/CXCL8/GNAI3/CCL8/CXCL10/GNB4/STAT1/CCL3/GNG4/LYN/CCR1/RHOA/CXCL11/CCL4/GNB1/CCL1/CDC42/CHUK/CCL20/CCL13/GNB2/CXCL5/CCL2/CCL4L2/HCK/RAC1/GRB2/GNG12/CCL3L3/CCL11/PIK3CB/CXCL9/PAK1/GNG10/WASL/CCR3/CCR8/IKBKG/ADCY3
KEGG_NEUROACTIVE_LIGAND_RECEPTOR_INTERACTION	KEGG_NEUROACTIVE_LIGAND_RECEPTOR_INTERACTION	272	-0.255561	-1.2764	0.0320524038905206	0.0320524038905206	0.0569037178260617	7015	tags=41%, list=37%, signal=26%	CHRNB1/GLRA3/HTR1F/LPAR3/GRIA3/F2RL2/P2RX1/MTNR1A/GPR83/GRIK1/GABRR2/PTGFR/NPY2R/GABRA4/DRD2/HTR2A/CHRM3/TSHB/GLP2R/DRD5/HTR4/P2RY2/CHRNB3/MC1R/TACR1/GRIN3B/CCKBR/FSHR/ADRA1B/GRIN2B/GRM3/LTB4R2/GABBR2/P2RY8/SSTR5/LHB/PTGER3/ADCYAP1R1/TACR2/GABRG3/OPRD1/GNRHR/LTB4R/GABRE/CNR1/GABRD/P2RX6/ADRA2B/P2RX3/THRB/CALCRL/GLP1R/F2RL3/GABRP/GRIK3/NPY5R/ADRB2/CNR2/LPAR2/CTSG/CHRM2/LHCGR/GRIN2C/PTGIR/RXFP1/NPF…

## Sheet: GSEA_PPARG_KEGG_gsea_
ID	Description	setSize	enrichmentScore	NES	pvalue	p.adjust	qvalue	rank	leading_edge	core_enrichment
KEGG_LEISHMANIA_INFECTION	KEGG_LEISHMANIA_INFECTION	70	0.730254076893857	2.86935035321761	1.76445169556361e-17	1.76445169556361e-17	1.05867101733816e-15	3079	tags=66%, list=16%, signal=55%	MYD88/NCF2/IL1A/FCGR1A/FCGR3A/ITGB2/ITGAM/TLR4/IFNGR1/NCF4/HLA-DMB/FCGR2A/HLA-DRA/HLA-DQA1/IL10/HLA-DOA/HLA-DPA1/NCF1/HLA-DPB1/HLA-DRB1/PTPN6/IL1B/TGFB1/HLA-DQA2/STAT1/CR1/IL12A/JAK2/JAK1/HLA-DRB5/TGFB2/IFNGR2/HLA-DQB1/HLA-DMA/IFNG/CYBA/MAPK14/TLR2/FCGR2C/MAP3K7/TNF/MAPK3/PRKCB/ITGA4/MAPK11/ITGB1
KEGG_GRAFT_VERSUS_HOST_DISEASE	KEGG_GRAFT_VERSUS_HOST_DISEASE	37	0.807262240900632	2.80077863790706	3.35714816069899e-14	3.35714816069899e-14	1.0071444482097e-12	2488	tags=78%, list=13%, signal=68%	IL1A/FAS/CD86/CD80/HLA-DMB/HLA-E/HLA-DRA/HLA-G/HLA-F/HLA-B/HLA-DQA1/HLA-DOA/HLA-DPA1/HLA-DPB1/HLA-DRB1/HLA-C/IL1B/HLA-DQA2/HLA-A/CD28/HLA-DRB5/KLRC1/KLRD1/FASLG/HLA-DQB1/HLA-DMA/IFNG/PRF1/GZMB
KEGG_ALLOGRAFT_REJECTION	KEGG_ALLOGRAFT_REJECTION	35	0.791393413239704	2.70981277994718	3.5935176866228e-12	3.5935176866228e-12	5.3902765299342e-11	2488	tags=80%, list=13%, signal=70%	FAS/CD86/CD80/HLA-DMB/HLA-E/HLA-DRA/HLA-G/HLA-F/HLA-B/HLA-DQA1/IL10/HLA-DOA/HLA-DPA1/CD40/HLA-DPB1/HLA-DRB1/HLA-C/HLA-DQA2/HLA-A/CD28/IL12A/HLA-DRB5/FASLG/HLA-DQB1/HLA-DMA/IFNG/PRF1/GZMB
KEGG_VIRAL_MYOCARDITIS	KEGG_VIRAL_MYOCARDITIS	68	0.686267792603165	2.69379	1.00086887641852e-13	1.00086887641852e-13	2.40208530340445e-12	2576	tags=51%, list=14%, signal=45%	ITGB2/CAV1/CD86/CD80/HLA-DMB/MYH15/HLA-E/HLA-DRA/HLA-G/BID/RAC2/HLA-F/HLA-B/HLA-DQA1/SGCG/HLA-DOA/ACTB/HLA-DPA1/CD40/ITGAL/RAC1/HLA-DPB1/HLA-DRB1/HLA-C/CASP8/HLA-DQA2/HLA-A/CD28/HLA-DRB5/HLA-DQB1/HLA-DMA/DAG1/PRF1/ICAM1/SGCA
KEGG_INTESTINAL_IMMUNE_NETWORK_FOR_IGA_PRODUCTION	KEGG_INTESTINAL_IMMUNE_NETWORK_FOR_IGA_PRODUCTION	45	0.724144653262833	2.63889741838727	5.40488576810213e-12	5.40488576810213e-12	7.20651435746951e-11	3644	tags=67%, list=19%, signal=54%	CCL28/CD86/CD80/HLA-DMB/HLA-DRA/IL15RA/TNFSF13B/AICDA/HLA-DQA1/IL10/HLA-DOA/ICOS/HLA-DPA1/CD40/HLA-DPB1/HLA-DRB1/TGFB1/HLA-DQA2/CD28/HLA-DRB5/MAP3K14/HLA-DQB1/IL15/TNFSF13/HLA-DMA/ITGA4/ITGB7/CCR9/HLA-DOB/CD40LG
KEGG_AUTOIMMUNE_THYROID_DISEASE	KEGG_AUTOIMMUNE_THYROID_DISEASE	50	0.705621516487455	2.63728633250574	9.59336485674186e-12	9.59336485674186e-12	1.10594132855486e-10	2556	tags=56%, list=13%, signal=49%	FAS/CD86/CD80/HLA-DMB/HLA-E/HLA-DRA/HLA-G/HLA-F/HLA-B/HLA-DQA1/IL10/HLA-DOA/HLA-DPA1/CD40/HLA-DPB1/HLA-DRB1/HLA-C/HLA-DQA2/HLA-A/CD28/HLA-DRB5/FASLG/HLA-DQB1/HLA-DMA/IFNA1/PRF1/GZMB/CTLA4
KEGG_TYPE_I_DIABETES_MELLITUS	KEGG_TYPE_I_DIABETES_MELLITUS	41	0.733351597176597	2.63604781847766	2.69944101199567e-11	2.69944101199567e-11	2.49179170338062e-10	2488	tags=71%, list=13%, signal=62%	IL1A/FAS/CD86/CD80/HLA-DMB/HLA-E/HLA-DRA/HLA-G/HLA-F/HLA-B/HLA-DQA1/HLA-DOA/HLA-DPA1/HLA-DPB1/HLA-DRB1/HLA-C/IL1B/HLA-DQA2/HLA-A/CD28/IL12A/LTA/HLA-DRB5/FASLG/HLA-DQB1/HLA-DMA/IFNG/PRF1/GZMB
KEGG_CYTOKINE_CYTOKINE_RECEPTOR_INTERACTION	KEGG_CYTOKINE_CYTOKINE_RECEPTOR_INTERACTION	261	0.558134244374862	2.61760546242549	4.51527803426268e-24	4.51527803426268e-24	5.41833364111522e-22	3686	tags=49%, list=19%, signal=40%	IL18/CSF2RA/IL1A/FAS/CCL23/MET/IL7/CCL28/CCL18/CCL3/TNFRSF12A/IFNGR1/CCR1/CRLF2/IL15RA/PLEKHO2/TNFSF13B/CXCL11/CCL7/IL18R1/CCR5/IL10/TNFSF9/CD70/CXCL10/CCL4/IL4R/CCL8/CCL13/CD40/CCL24/PPBP/TGFBR2/TNFSF10/CSF1R/CCL17/IL12RB1/TNFSF8/IL22RA1/CCL2/CX3CL1/IL1B/CCR2/CSF2RB/TGFB1/IL10RA/CCL4L2/TNFSF12/CCL5/IL12A/TNFRSF21/CLCF1/IL20RB/IL2RG/TNFRSF1B/IFNAR2/OSMR/XCL2/CXCL3/CX3CR1/TNFRSF14/LTA/TGFB2/CCL3L3…
KEGG_CELL_ADHESION_MOLECULES_CAMS	KEGG_CELL_ADHESION_MOLECULES_CAMS	130	0.57558693810323	2.50585586193486	2.15226445796899e-14	2.15226445796899e-14	8.60905783187598e-13	3217	tags=49%, list=17%, signal=41%	CD58/ITGB2/SIGLEC1/ITGAM/CD274/SELPLG/CD86/CD80/HLA-DMB/SPN/PDCD1LG2/HLA-E/HLA-DRA/NECTIN3/HLA-G/HLA-F/HLA-B/CDH3/HLA-DQA1/CD4/ITGA6/HLA-DOA/ICOS/HLA-DPA1/SELL/CD40/ITGAL/PTPRC/HLA-DPB1/HLA-DRB1/HLA-C/CLDN1/ITGAV/HLA-DQA2/CLDN16/CLDN4/HLA-A/CD28/ITGB8/CLDN18/HLA-DRB5/CD2/CD8A/SDC3/CD22/SDC4/CLDN6/HLA-DQB1/CDH1/HLA-DMA/CD226/CLDN9/ICAM1/CTLA4/L1CAM/CD6/PDCD1/VCAM1/ITGA4/PTPRM/ITGB1/CD8B/CD276/ICAM2
KEGG_HEMATOPOIETIC_CELL_LINEAGE	KEGG_HEMATOPOIETIC_CELL_LINEAGE	84	0.613651525208179	2.48572675915353	4.21703507454685e-11	4.21703507454685e-11	3.61460149246873e-10	4406	tags=65%, list=23%, signal=51%	CSF2RA/IL1A/CD33/FCGR1A/ITGAM/IL7/HLA-DRA/CD4/TFRC/ITGA3/ITGA6/ITGA2/CD37/CD44/IL4R/CD14/CSF1R/HLA-DRB1/ANPEP/IL1B/CD59/CR1/MME/HLA-DRB5/CD2/CD8A/IL3RA/CD3D/IL7R/CD22/CD1B/ITGB3/CD36/CD3G/IL9R/CD1C/CD3E/IL1R2/CSF2/IL2RA/CD1E/CSF1/TNF/CD9/ITGA4/CD8B/ITGA1/ITGA5/CD7/CD1D/CD5/MS4A1/CD1A/FLT3/FCER2
KEGG_NATURAL_KILLER_CELL_MEDIATED_CYTOTOXICITY	KEGG_NATURAL_KILLER_CELL_MEDIATED_CYTOTOXICITY	132	0.552225072579246	2.39772156629666	3.2984436746184e-12	3.2984436746184e-12	5.3902765299342e-11	3334	tags=48%, list=18%, signal=40%	TYROBP/FAS/FCGR3A/ITGB2/FCER1G/GRB2/IFNGR1/PRKCA/HLA-E/HLA-G/CD244/RAET1L/BID/RAC2/HLA-B/HCST/PIK3R5/LCP2/CD48/ITGAL/RAC1/TNFSF10/PTPN6/HLA-C/MICB/SH2D1A/HLA-A/NRAS/SH2D1B/LCK/VAV1/IFNAR2/ULBP3/KLRC1/KLRD1/IFNGR2/ULBP2/PAK1/FASLG/NCR3/PIK3CD/MICA/CD247/PIK3CG/IFNG/RAET1E/SYK/VAV3/IFNA1/PRF1/GZMB/ICAM1/NCR1/CSF2/IFNAR1/TNF/MAPK3/PRKCB/ZAP70/ICAM2/KLRC3/PRKCG/KLRC2
KEGG_LEUKOCYTE_TRANSENDOTHELIAL_MIGRATION	KEGG_LEUKOCYTE_TRANSENDOTHELIAL_MIGRATION	114	0.562822406082643	2.39229923379692	1.01377955117529e-11	1.01377955117529e-11	1.10594132855486e-10	4116	tags=51%, list=22%, signal=40%	NCF2/VASP/MYL12A/ITGB2/ITGAM/CYBB/RAP1A/GNAI2/PRKCA/NCF4/RAC2/RHOA/PXN/RAP1B/MYL12B/PIK3R5/GNAI3/ACTB/ITGAL/ACTN4/RAC1/NCF1/EZR/CLDN1/CLDN16/CLDN4/VCL/VAV1/BCAR1/CLDN18/TXK/CLDN6/PIK3CD/PIK3CG/CYBA/VAV3/MAPK14/CTNND1/ITK/SIPA1/CLDN9/ICAM1/CDC42/PRKCB/VCAM1/ITGA4/MAPK11/ITGB1/CTNNB1/PRKCG/MSN/AFDN/MYL9/ACTN1/PIK3CB/PECAM1/MMP9/PIK3CA
KEGG_ASTHMA	KEGG_ASTHMA	28	0.715234692204598	2.34131954615467	2.1208912866943e-07	2.1208912866943e-07	1.33951028633324e-06	3644	tags=71%, list=19%, signal=58%	FCER1G/HLA-DMB/HLA-DRA/HLA-DQA1/IL10/HLA-DOA/HLA-DPA1/CD40/HLA-DPB1/HLA-DRB1/HLA-DQA2/HLA-DRB5/HLA-DQB1/HLA-DMA/MS4A2/TNF/FCER1A/RNASE3/HLA-DOB/CD40LG
KEGG_TOLL_LIKE_RECEPTOR_SIGNALING_PATHWAY	KEGG_TOLL_LIKE_RECEPTOR_SIGNALING_PATHWAY	102	0.552817695245961	2.31290657432933	2.06204388801045e-09	2.06204388801045e-09	1.54653291600784e-08	4691	tags=52%, list=25%, signal=39%	MYD88/IRF5/TLR8/TLR4/CCL3/CD86/CD80/TLR7/CXCL11/PIK3R5/CXCL10/CCL4/CD14/CD40/RAC1/TICAM1/IL1B/CASP8/STAT1/CCL5/IL12A/IFNAR2/TLR1/PIK3CD/TLR3/PIK3CG/CXCL9/FADD/TLR6/IFNA1/MAPK14/TLR2/MAP3K7/LBP/IFNAR1/IKBKE/TNF/MAPK3/LY96/MAPK11/SPP1/TOLLIP/IRF7/IRAK4/NFKB1/PIK3CB/CTSK/PIK3CA/IFNB1/MAPK1/MAP2K1/MAPK13/IL12B
KEGG_CHEMOKINE_SIGNALING_PATHWAY	KEGG_CHEMOKINE_SIGNALING_PATHWAY	186	0.509258199255043	2.30055812456115	7.78413921879033e-13	7.78413921879033e-13	1.55682784375807e-11	4696	tags=54%, list=25%, signal=41%	CCL23/FGR/HCK/CCL28/GRB2/RAP1A/GNAI2/CCL18/CCL3/CCR1/GNGT2/RAC2/CXCL11/RHOA/PXN/CCL7/RAP1B/CCR5/PIK3R5/CXCL10/CCL4/GNAI3/CCL8/CCL13/RAC1/CCL24/PPBP/NCF1/GNG12/CCL17/DOCK2/CCL2/CX3CL1/CCR2/WAS/CSK/CCL4L2/TIAM1/STAT1/NRAS/CCL5/LYN/JAK2/VAV1/XCL2/CXCL3/CX3CR1/BCAR1/CCL3L3/CXCR6/CCL19/GNB4/PREX1/PAK1/ADCY8/RASGRP2/PIK3CD/CXCL5/PIK3CG/CCL22/CXCL9/CCL1/CXCR3/CCR8/VAV3/PRKACB/ITK/PF4/CDC42/CCR7/CCR4/CXC…
KEGG_LYSOSOME	KEGG_LYSOSOME	120	0.527324614465423	2.25951452740691	1.23696201667548e-09	1.23696201667548e-09	9.89569613340387e-09	3944	tags=47%, list=21%, signal=37%	ATP6V0D2/LIPA/CTSS/LAPTM5/CTSL/ACP5/DNASE2B/GM2A/PLA2G15/CTSC/NPC1/PSAP/SLC17A5/CTSB/SLC11A1/FUCA1/CLTB/NAGA/CD68/AP1S2/MANBA/CTSD/MCOLN1/HEXB/IDS/CTSV/CTSG/AP1S3/M6PR/PPT1/LAMP2/AP3S1/GALC/CTSA/NAGPA/MFSD8/CTSW/HYAL1/CTSO/CTSZ/GLA/ARSB/CTSE/TPP1/AP1S1/ATP6V0D1/SUMF1/HEXA/SCARB2/GAA/AP1B1/TCIRG1/DNASE2/NAGLU/CD164/CTSK
KEGG_NOD_LIKE_RECEPTOR_SIGNALING_PATHWAY	KEGG_NOD_LIKE_RECEPTOR_SIGNALING_PATHWAY	62	0.58058749390282	2.23938364503963	1.91650839808711e-07	1.91650839808711e-07	1.27767226539141e-06	2998	tags=45%, list=16%, signal=38%	IL18/NLRC4/BIRC3/CASP5/BIRC2/CASP1/RIPK2/CCL7/PYCARD/NOD2/CCL8/CCL13/MEFV/CARD6/CCL2/IL1B/CASP8/NLRP3/PSTPIP1/CCL5/NAIP/TNFAIP3/CARD9/MAPK14/MAP3K7/TNF/MAPK3/MAPK11
KEGG_PRIMARY_IMMUNODEFICIENCY	KEGG_PRIMARY_IMMUNODEFICIENCY	35	0.638931085835394	2.1877660250097	8.47437130547121e-06	8.47437130547121e-06	4.06769822662618e-05	3644	tags=60%, list=19%, signal=49%	BTK/AICDA/CD4/TAP1/ICOS/CD40/PTPRC/TAP2/IL2RG/LCK/CD8A/CD3D/IL7R/RAG1/CD3E/CIITA/CD8B/JAK3/ZAP70/BLNK/CD40LG
KEGG_REGULATION_OF_ACTIN_CYTOSKELETON	KEGG_REGULATION_OF_ACTIN_CYTOSKELETON	211	0.471617291414618	2.16921961699237	1.72560097027604e-11	1.72560097027604e-11	1.72560097027604e-10	4323	tags=45%, list=23%, signal=36%	RRAS/MYL12A/ITGB2/ARPC2/ITGAM/ITGB4/NCKAP1L/ARPC4/RAC2/CYFIP1/RHOA/PXN/ITGA3/ITGA6/ITGA2/MYL12B/ITGAX/PIK3R5/GNA13/ACTB/CD14/PIP4K2A/ITGAL/ACTN4/RAC1/GNG12/ARPC1B/ITGB6/RDX/EZR/WAS/ITGAV/CSK/TMSB4X/TIAM1/ITGAD/ARPC5/ARHGEF6/NRAS/VCL/FGD3/VAV1/IQGAP2/ITGB8/ITGB5/BCAR1/PAK2/CHRM4/FGF2/PAK1/PIK3CD/LIMK1/ITGB3/GSN/PIK3CG/FGF10/SLC9A1/VAV3/CFL1/CDC42/ITGAE/GNA12/PDGFB/MRAS/PFN4/MAPK3/BRK1/ITGA4/CHRM1/…
KEGG_ANTIGEN_PROCESSING_AND_PRESENTATION	KEGG_ANTIGEN_PROCESSING_AND_PRESENTATION	81	0.529554418181607	2.12902236218966	3.70042994232421e-07	3.70042994232421e-07	2.22025796539453e-06	3669	tags=49%, list=19%, signal=40%	CTSS/CTSL/B2M/HLA-DMB/HLA-E/HLA-DRA/HLA-G/HLA-F/HLA-B/HLA-DQA1/CTSB/CD4/TAP1/HLA-DOA/HLA-DPA1/HLA-DPB1/TAP2/HLA-DRB1/HLA-C/HLA-DQA2/HLA-A/CD74/LTA/HLA-DRB5/KLRC1/KLRD1/CD8A/HSPA8/HLA-DQB1/HLA-DMA/IFNA1/CIITA/PSME2/HSPA6/CD8B/KLRC3/KLRC2/IFI30/HLA-DOB/KLRC4
KEGG_AMINOACYL_TRNA_BIOSYNTHESIS	KEGG_AMINOACYL_TRNA_BIOSYNTHESIS	41	-0.540158	-2.02907	0.000149495974353886	0.000149495974353886	0.000597983897415543	4970	tags=59%, list=26%, signal=43%	MARS1/VARS2/IARS1/AARS2/FARS2/SARS2/CARS1/PARS2/VARS1/DARS2/GARS1/IARS2/MARS2/NARS1/YARS1/NARS2/PSTK/HARS1/EARS2/TARS2/EPRS1/LARS1/TARS3/AARS1
KEGG_SYSTEMIC_LUPUS_ERYTHEMATOSUS	KEGG_SYSTEMIC_LUPUS_ERYTHEMATOSUS	132	0.459595630632072	1.99553118838894	5.8522136337073e-07	5.8522136337073e-07	3.19211652747671e-06	3931	tags=33%, list=21%, signal=27%	FCGR1A/C1QB/C1QA/FCGR3A/C1QC/CD86/CD80/HLA-DMB/FCGR2A/HLA-DRA/HLA-DQA1/IL10/HLA-DOA/TRIM21/HLA-DPA1/CD40/ACTN4/HLA-DPB1/HLA-DRB1/H2AC11/HLA-DQA2/CTSG/CD28/HLA-DRB5/C9/H2AJ/HLA-DQB1/HLA-DMA/ELANE/IFNG/H3-3B/FCGR2B/FCGR2C/H2BC11/TNF/H2AC13/HLA-DOB/H2AC14/H2AZ1/CD40LG/H3C8/ACTN1/H3-5/H2AC6
KEGG_JAK_STAT_SIGNALING_PATHWAY	KEGG_JAK_STAT_SIGNALING_PATHWAY	155	0.452065337550285	1.99544811104697	3.96751549636829e-07	3.96751549636829e-07	2.26715171221045e-06	2794	tags=34%, list=15%, signal=29%	BCL2L1/CSF2RA/IL7/GRB2/IFNGR1/CRLF2/IL15RA/STAT5A/IL10/PIK3R5/PIM1/IL4R/PTPN6/SPRY2/IL12RB1/STAT4/IL22RA1/CSF2RB/IL10RA/STAT1/IL12A/JAK2/CLCF1/IL20RB/IL2RG/SPRED1/IFNAR2/OSMR/JAK1/IFNGR2/IL3RA/IL7R/PIK3CD/PIK3CG/IL15/IFNL3/IL23A/IL13RA1/IFNG/OSM/IFNA1/IL9R/IFNE/IL21R/IL10RB/IL20RA/TSLP/IFNL2/IL26/CSF2/IL2RA/IFNAR1
KEGG_LYSINE_DEGRADATION	KEGG_LYSINE_DEGRADATION	44	-0.517755	-1.98778	0.000136908304854851	0.000136908304854851	0.000566517123537316	4516	tags=52%, list=24%, signal=40%	ALDH2/ALDH7A1/DLST/SETMAR/NSD2/NSD3/HADH/ALDH9A1/NSD1/GCDH/EHMT1/KMT5C/ECHS1/ACAT1/AASS/KMT5A/SETD1A/SETD1B/SETDB1/ASH1L/EHMT2/KMT5B/ALDH3A2
KEGG_T_CELL_RECEPTOR_SIGNALING_PATHWAY	KEGG_T_CELL_RECEPTOR_SIGNALING_PATHWAY	108	0.470380278181846	1.98578127894879	1.59619174265596e-06	1.59619174265596e-06	7.9809587132798e-06	4920	tags=52%, list=26%, signal=39%	BCL10/GRB2/NFKBIE/NCK1/CD4/RHOA/IL10/PIK3R5/LCP2/ICOS/PTPRC/PTPN6/RASGRP1/CD28/NRAS/LCK/VAV1/MAP3K14/CD8A/PAK2/CD3D/PAK1/PIK3CD/CD247/PIK3CG/IFNG/CD3G/VAV3/MAPK14/ITK/CD3E/CARD11/CTLA4/CDC42/CSF2/MAP3K7/PDCD1/TNF/MAPK3/MAPK11/CD8B/ZAP70/CD40LG/NFKB1/NFATC2/PIK3CB/PIK3CA/CBL/MAPK1/CHP1/MAP2K1/MAPK13/TEC/GRAP2/VAV2/CHP2
KEGG_FOCAL_ADHESION	KEGG_FOCAL_ADHESION	198	0.435027339166167	1.97669669057216	2.1592372603228e-08	2.1592372603228e-08	1.52416747787491e-07	3870	tags=37%, list=20%, signal=30%	CAV2/LAMC2/VASP/BIRC3/MET/MYL12A/ZYX/GRB2/RAP1A/PRKCA/ITGB4/CAV1/BIRC2/RAC2/RHOA/PXN/ITGA3/ITGA6/RAP1B/ITGA2/MYL12B/PIK3R5/PARVG/ACTB/ACTN4/RAC1/ITGB6/CAPN2/ITGAV/LAMA3/VCL/RASGRF1/VAV1/ITGB8/ITGB5/BCAR1/PAK2/PAK1/PIK3CD/ITGB3/PIK3CG/VTN/FLNA/VAV3/LAMB3/CDC42/COL6A6/PDGFB/PARVB/FLNC/MAPK3/SRC/PRKCB/ITGA4/SPP1/DIAPH1/ITGB1/CTNNB1/CAV3/PRKCG/ITGA1/ITGB7/PDGFC/MYLK/COL6A1/TNC/MYL9/VEGFD/ITGA5/ACTN1/…
KEGG_SPLICEOSOME	KEGG_SPLICEOSOME	126	-0.423531	-1.9677	1.47166463638744e-06	1.47166463638744e-06	7.67825027680404e-06	6422	tags=56%, list=34%, signal=37%	SNRPA1/LSM4/LSM7/PRPF18/HNRNPC/TRA2B/SRSF8/THOC1/MAGOH/SLU7/DDX42/CDC5L/U2SURP/SRSF2/SART1/XAB2/SRSF5/RBM17/AQR/DHX16/THOC2/SRSF4/CHERP/SYF2/SNRPB/HSPA1A/PUF60/PPIE/SF3A1/SF3B2/RBM25/SRSF10/SRSF9/SF3A2/SF3B3/HSPA1B/SNRPA/SF3B1/PRPF19/DDX23/PRPF31/U2AF2/TRA2A/SNRPD3/SNRNP70/PRPF8/LSM8/HNRNPM/PRPF6/HNRNPA1L2/SNRNP200/DDX46/CRNKL1/HNRNPA3/HNRNPK/TCERG1/SF3B4/SNRPE/DDX39B/SRSF1/ACIN1/SRSF6/SNRPF/RBMX…
KEGG_RNA_POLYMERASE	KEGG_RNA_POLYMERASE	29	-0.557231	-1.92728	0.000666107892580021	0.000666107892580021	0.00216034992188115	7639	tags=86%, list=40%, signal=52%	POLR2K/POLR2E/POLR2H/POLR2J3/POLR2G/POLR2F/POLR2I/POLR2J/POLR1H/POLR3K/POLR1A/POLR2C/POLR1E/POLR3C/POLR1C/POLR1B/POLR3D/POLR2J2/POLR3F/POLR2D/POLR1D/POLR2A/POLR3H/POLR3B/POLR3A
KEGG_ECM_RECEPTOR_INTERACTION	KEGG_ECM_RECEPTOR_INTERACTION	83	0.474270245559206	1.91826131023997	3.69067383923612e-05	3.69067383923612e-05	0.000169665027482606	4279	tags=43%, list=23%, signal=34%	LAMC2/ITGB4/CD47/ITGA3/ITGA6/ITGA2/CD44/ITGB6/GP6/ITGAV/LAMA3/ITGB8/ITGB5/SDC3/SDC4/ITGB3/VTN/DAG1/CD36/HMMR/LAMB3/COL6A6/AGRN/ITGA4/SPP1/ITGB1/ITGA1/ITGB7/COL6A1/TNC/ITGA5/IBSP/ITGA10/LAMB1/LAMB4/ITGA8
KEGG_B_CELL_RECEPTOR_SIGNALING_PATHWAY	KEGG_B_CELL_RECEPTOR_SIGNALING_PATHWAY	75	0.470184563844109	1.87186361023342	8.13395751642082e-05	8.13395751642082e-05	0.000348598179275178	3794	tags=40%, list=20%, signal=32%	DAPP1/PIK3AP1/BCL10/GRB2/BTK/LILRB3/NFKBIE/RAC2/PIK3R5/CD72/RAC1/PTPN6/NRAS/LYN/VAV1/CD22/PIK3CD/PIK3CG/SYK/VAV3/FCGR2B/CARD11/INPP5D/MAPK3/PRKCB/RASGRP3/BLNK/NFKB1/NFATC2/PIK3CB
KEGG_FC_GAMMA_R_MEDIATED_PHAGOCYTOSIS	KEGG_FC_GAMMA_R_MEDIATED_PHAGOCYTOSIS	96	0.450829206799144	1.87052365205093	3.81746311835862e-05	3.81746311835862e-05	0.000169665027482606	3808	tags=46%, list=20%, signal=37%	VASP/FCGR1A/FCGR3A/ARPC2/HCK/PRKCA/FCGR2A/ARPC4/RAC2/PIK3R5/RAC1/PTPRC/NCF1/ARPC1B/DOCK2/WAS/SPHK1/ASAP2/ARPC5/LYN/VAV1/PAK1/PIK3CD/LIMK1/GSN/PIK3CG/DNM3/ASAP1/PLD1/SYK/VAV3/CFL1/FCGR2B/INPP5D/CDC42/FCGR2C/MAPK3/PRKCB/PRKCG/ARF6/ARPC3/ARPC1A/PIK3CB/MARCKS
KEGG_AMINO_SUGAR_AND_NUCLEOTIDE_SUGAR_METABOLISM	KEGG_AMINO_SUGAR_AND_NUCLEOTIDE_SUGAR_METABOLISM	44	0.514190164820773	1.86798533987403	0.000590885956078827	0.000590885956078827	0.00196961985359609	1877	tags=27%, list=10%, signal=25%	PGM2/HK3/PGM1/CHIT1/HK2/NPL/NAGK/HEXB/AMDHD2/FPGT/GNPDA1/RENBP
KEGG_PATHOGENIC_ESCHERICHIA_COLI_INFECTION	KEGG_PATHOGENIC_ESCHERICHIA_COLI_INFECTION	55	0.486488109305548	1.84904494702825	0.000486901810446266	0.000486901810446266	0.00177055203798642	3925	tags=45%, list=21%, signal=36%	ARPC2/TLR4/TUBB6/PRKCA/NCK1/ARPC4/RHOA/ACTB/CD14/ARPC1B/EZR/CLDN1/WAS/ARPC5/TUBA1B/CDH1/TUBA4A/CDC42/LY96/ITGB1/TUBA1C/CTNNB1/ARPC3/ARPC1A/HCLS1
KEGG_PROTEIN_EXPORT	KEGG_PROTEIN_EXPORT	23	-0.558019	-1.80194	0.00443565000709096	0.00443565000709096	0.0118284000189092	3824	tags=48%, list=20%, signal=38%	IMMP1L/SEC61A1/SEC63/SEC61A2/SRP19/SEC61B/SPCS2/SRP54/SRP9/HSPA5/SEC11C
KEGG_PPAR_SIGNALING_PATHWAY	KEGG_PPAR_SIGNALING_PATHWAY	69	0.452688848275888	1.77712144622217	0.000717009479473371	0.000717009479473371	0.00222591288105426	2735	tags=26%, list=14%, signal=22%	PPARG/OLR1/FABP3/ACSL4/CYP27A1/FABP4/FABP5/ACAA1/EHHADH/NR1H3/PPARD/ACOX1/SLC27A6/CD36/UBC/MMP1/DBI/FABP6
KEGG_VALINE_LEUCINE_AND_ISOLEUCINE_BIOSYNTHESIS	KEGG_VALINE_LEUCINE_AND_ISOLEUCINE_BIOSYNTHESIS	11	-0.659508	-1.76851	0.00913989956403575	0.00913989956403575	0.0210920759170056	5883	tags=82%, list=31%, signal=56%	PDHB/PDHA2/VARS2/IARS1/PDHA1/VARS1/IARS2/LARS1/BCAT2
KEGG_DILATED_CARDIOMYOPATHY	KEGG_DILATED_CARDIOMYOPATHY	90	0.430587019902981	1.76474900642945	0.000275042955319933	0.000275042955319933	0.00103141108244975	4085	tags=43%, list=22%, signal=34%	ITGB4/TPM4/TNNC1/SGCG/ITGA3/ITGA6/ITGA2/CACNG4/ACTB/ITGB6/CACNA2D4/ITGAV/TGFB1/ITGB8/ITGB5/TGFB2/CACNG1/ADCY8/ITGB3/CACNG6/DAG1/LMNA/PRKACB/TPM3/SGCA/MYBPC3/TNF/ITGA4/ADCY3/TNNI3/ITGB1/ITGA1/ITGB7/SLC8A1/TPM1/ITGA5/ITGA10/MYL3/DES
KEGG_APOPTOSIS	KEGG_APOPTOSIS	87	0.433084095595885	1.75916490527043	0.000506439315275114	0.000506439315275114	0.00178743287744158	2365	tags=29%, list=12%, signal=25%	MYD88/BCL2L1/IL1A/FAS/BIRC3/IRAK2/BIRC2/ENDOD1/BID/PIK3R5/TNFSF10/CFLAR/IL1B/CASP8/CSF2RB/CAPN2/MAP3K14/IL1RAP/IL3RA/CASP10/FASLG/PIK3CD/PIK3CG/FADD/PRKACB
KEGG_HYPERTROPHIC_CARDIOMYOPATHY_HCM	KEGG_HYPERTROPHIC_CARDIOMYOPATHY_HCM	83	0.426711552277732	1.72590262414982	0.000723421686342635	0.000723421686342635	0.00222591288105426	4085	tags=45%, list=22%, signal=35%	ITGB4/TPM4/TNNC1/SGCG/ITGA3/ITGA6/ITGA2/CACNG4/ACTB/ITGB6/CACNA2D4/ITGAV/TGFB1/ITGB8/ITGB5/TGFB2/CACNG1/ITGB3/CACNG6/ACE/DAG1/LMNA/TPM3/SGCA/MYBPC3/TNF/ITGA4/TNNI3/ITGB1/ITGA1/ITGB7/SLC8A1/TPM1/ITGA5/ITGA10/MYL3/DES
KEGG_GALACTOSE_METABOLISM	KEGG_GALACTOSE_METABOLISM	25	0.53448090400815	1.71478453979312	0.0068780058486202	0.0068780058486202	0.0168440959558046	3625	tags=40%, list=19%, signal=32%	PGM2/HK3/PGM1/HK2/MGAM/AKR1B1/GLA/GAA/PFKP/GALK1
KEGG_RIBOSOME	KEGG_RIBOSOME	87	-0.390948	-1.70213	0.000586401664623186	0.000586401664623186	0.00196961985359609	6971	tags=47%, list=37%, signal=30%	RPS28/RPL17/RPS23/RPS8/RPL12/RPLP2/RPL30/RPS11/RPS6/RPS3/RPL27A/RPL13A/RPL26/RPS9/RPL22L1/RPS15A/RPL31/RPS2/RPL23/RPL4/RPS16/RPL10A/RPL37/RPLP0/RPS21/RPL7A/RPS4X/RPS20/RPLP1/RPS10/RPL37A/RPL11/RPL3/RPS17/RPS27/RPL3L/RPS24/RPL36A/RPL7/RPL22/RPL6
KEGG_ENDOCYTOSIS	KEGG_ENDOCYTOSIS	181	0.374001697594333	1.69181533843547	0.000161428687959917	0.000161428687959917	0.000624885243715807	4719	tags=42%, list=25%, signal=32%	MET/EHD4/NEDD4/PDCD6IP/CHMP2B/EHD1/HLA-E/DAB2/HLA-G/HLA-F/HLA-B/ARAP2/SH3GLB1/TFRC/SH3KBP1/CLTB/CCR5/AP2M1/CSF1R/HLA-C/PARD6B/ACAP2/ASAP2/HLA-A/RAB11FIP1/AP2S1/EHD2/IL2RG/LDLR/HSPA8/SMURF2/RAB5C/DNM3/SMURF1/ASAP1/PLD1/AP2B1/VPS37B/SH3GL3/IQSEC1/CDC42/ADRB3/CHMP5/RAB11FIP5/IQSEC3/IL2RA/RAB31/SRC/HSPA6/ARRB2/EPS15/IL2RB/CHMP6/GRK6/AGAP2/ACAP1/SH3GL1/ARF6/RAB11A/AP2A1/NTRK1/DNM2/ADRB2/STAMBP/FGFR4/L…
KEGG_RNA_DEGRADATION	KEGG_RNA_DEGRADATION	54	-0.425883	-1.68278	0.00297438562874173	0.00297438562874173	0.00830061105695367	5666	tags=44%, list=30%, signal=31%	DCP1B/XRN2/EXOSC5/EDC3/EXOSC3/PAPOLG/CNOT6L/CNOT6/ZCCHC7/EDC4/EXOSC4/HSPD1/TENT4A/DDX6/LSM8/EXOSC6/HSPA9/PARN/EXOSC1/CNOT7/CNOT3/CNOT2/PAPOLA/ENO3
KEGG_STARCH_AND_SUCROSE_METABOLISM	KEGG_STARCH_AND_SUCROSE_METABOLISM	51	0.444625383100158	1.67382284598617	0.00525214766340418	0.00525214766340418	0.0137012547740979	6237	tags=53%, list=33%, signal=36%	PGM2/HK3/PGM1/HK2/MGAM/UGT2B7/UGT2A3/UGT1A8/UGT1A10/GBE1/GAA/UGT1A9/GBA3/PYGB/PYGL/UGT1A1/PGM2L1/UGP2/TREH/AGL/UGT1A3/ENPP1/AMY2B/AMY1A/UXS1/UGT1A6/GCK
KEGG_RIG_I_LIKE_RECEPTOR_SIGNALING_PATHWAY	KEGG_RIG_I_LIKE_RECEPTOR_SIGNALING_PATHWAY	70	0.424064543398883	1.66625532932904	0.00269266600511494	0.00269266600511494	0.00769333144318554	4167	tags=39%, list=22%, signal=30%	IFIH1/CXCL10/ATG5/CASP8/DHX58/ISG15/IL12A/NLRX1/CASP10/TANK/FADD/IFNA1/IFNE/MAPK14/TRIM25/MAP3K7/AZI2/RNF125/ATG12/IKBKE/TNF/MAPK11/IRF7/SIKE1/NFKB1/STING1/IFNB1
KEGG_GLYCOSAMINOGLYCAN_DEGRADATION	KEGG_GLYCOSAMINOGLYCAN_DEGRADATION	21	0.541329138345996	1.65136067108802	0.0171792186667433	0.0171792186667433	0.0368126114287357	3817	tags=52%, list=20%, signal=42%	HEXB/IDS/HYAL2/HPSE/HYAL4/HYAL3/HYAL1/ARSB/HEXA/HS3ST3B1/NAGLU
KEGG_ARRHYTHMOGENIC_RIGHT_VENTRICULAR_CARDIOMYOPATHY_ARVC	KEGG_ARRHYTHMOGENIC_RIGHT_VENTRICULAR_CARDIOMYOPATHY_ARVC	74	0.414396669222704	1.64406	0.00336951903828964	0.00336951903828964	0.00918959737715356	3870	tags=43%, list=20%, signal=35%	ITGB4/PKP2/SGCG/ITGA3/ITGA6/ITGA2/DSC2/CACNG4/ACTB/ACTN4/ITGB6/DSG2/CACNA2D4/ITGAV/ITGB8/ITGB5/CACNG1/ITGB3/CACNG6/DAG1/LMNA/TCF7/SGCA/ITGA4/ITGB1/CTNNB1/ITGA1/ITGB7/SLC8A1/ITGA5/ACTN1/ITGA10
KEGG_DRUG_METABOLISM_OTHER_ENZYMES	KEGG_DRUG_METABOLISM_OTHER_ENZYMES	51	0.43345844700294	1.63178414673589	0.00729887884688361	0.00729887884688361	0.0175173092325207	4524	tags=43%, list=24%, signal=33%	UPP1/CDA/TK2/DPYD/UGT2B7/UGT2A3/XDH/CYP3A5/TK1/TPMT/DPYS/UPB1/UGT1A8/NAT1/HPRT1/UGT1A10/UGT1A9/TYMP/NAT2/UGT1A1/CES1/CYP2A13
KEGG_COMPLEMENT_AND_COAGULATION_CASCADES	KEGG_COMPLEMENT_AND_COAGULATION_CASCADES	69	0.413327264234064	1.62259960318492	0.00593848636906414	0.00593848636906414	0.015162092857185	2275	tags=26%, list=12%, signal=23%	C1QB/C1QA/PLAUR/C1QC/C5AR1/C3AR1/PLAU/CFD/PROS1/CD59/CR1/F13A1/SERPINA1/PLAT/C9/F5/SERPING1/TFPI
KEGG_RENIN_ANGIOTENSIN_SYSTEM	KEGG_RENIN_ANGIOTENSIN_SYSTEM	17	0.552945755286921	1.59262921967402	0.0138327708409649	0.0138327708409649	0.0307394907576998	3449	tags=53%, list=18%, signal=43%	ANPEP/CTSG/CPA3/MME/CTSA/ACE/AGTR2/CMA1/REN
KEGG_GLYCOSPHINGOLIPID_BIOSYNTHESIS_GLOBO_SERIES	KEGG_GLYCOSPHINGOLIPID_BIOSYNTHESIS_GLOBO_SERIES	14	0.578859303235055	1.58427317966883	0.0185634704368709	0.0185634704368709	0.0377562110580425	3772	tags=57%, list=20%, signal=46%	B3GALNT1/NAGA/HEXB/ST8SIA1/GLA/FUT9/HEXA/B3GALT5
KEGG_ADHERENS_JUNCTION	KEGG_ADHERENS_JUNCTION	73	0.393850449967688	1.56389549016883	0.00684675895532007	0.00684675895532007	0.0168440959558046	3962	tags=40%, list=21%, signal=32%	MET/PTPRJ/NECTIN3/RAC2/RHOA/LMO7/ACTB/ACTN4/RAC1/TGFBR2/PTPN6/WAS/VCL/PTPN1/CDH1/CTNND1/TCF7/CDC42/MAP3K7/MAPK3/SRC/PTPRM/CTNNB1/SMAD3/AFDN/IQGAP1/ACTN1/BAIAP2/NECTIN2
KEGG_PROPANOATE_METABOLISM	KEGG_PROPANOATE_METABOLISM	32	-0.444299	-1.5614	0.0247590219412757	0.0247590219412757	0.048706272671362	5826	tags=56%, list=31%, signal=39%	ACACB/ACADM/PCCB/ACACA/ALDH2/ALDH7A1/MMUT/ALDH9A1/SUCLG1/ACSS3/HIBCH/ECHS1/MLYCD/ACSS1/ABAT/ACAT1/ALDH6A1/ALDH3A2
KEGG_WNT_SIGNALING_PATHWAY	KEGG_WNT_SIGNALING_PATHWAY	150	-0.326485	-1.55991	0.00165834164573128	0.00165834164573128	0.00485368286555498	2794	tags=29%, list=15%, signal=25%	WNT9B/SFRP1/NFATC3/CSNK1E/DVL2/PPP3R1/NKD1/LEF1/NLK/LRP5/CSNK2A1/SIAH1/PPP3CB/FZD4/WNT9A/BTRC/SMAD2/FZD9/CREBBP/TBL1X/FZD10/CHD8/WNT3/SMAD4/CTBP1/AXIN2/TP53/CTBP2/FZD8/VANGL2/LRP6/CAMK2B/NFATC4/WNT8B/FRAT1/MAPK8/DAAM2/FRAT2/PLCB1/TCF7L1/WNT4/CXXC4/FZD3
KEGG_PANCREATIC_CANCER	KEGG_PANCREATIC_CANCER	70	0.392783531334841	1.5433444331698	0.00970138852778611	0.00970138852778611	0.0219654079874403	3811	tags=37%, list=20%, signal=30%	RALB/BCL2L1/RAC2/PIK3R5/TGFA/RAC1/TGFBR2/TGFB1/STAT1/ARHGEF6/JAK1/TGFB2/PIK3CD/PIK3CG/PLD1/CDC42/MAPK3/RAD51/CDK6/RALA/SMAD3/BRCA2/VEGFD/NFKB1/PIK3CB/VEGFC
KEGG_METABOLISM_OF_XENOBIOTICS_BY_CYTOCHROME_P450	KEGG_METABOLISM_OF_XENOBIOTICS_BY_CYTOCHROME_P450	69	0.386918290001555	1.51892584435462	0.0161897836058891	0.0161897836058891	0.0353231642310308	4386	tags=38%, list=23%, signal=29%	CYP2S1/GSTK1/GSTO1/UGT2B7/UGT2A3/CYP2C9/CYP3A5/CYP2F1/CYP1A2/CYP1B1/DHDH/CYP2C18/ADH1B/ALDH1A3/UGT1A8/CYP2C19/MGST2/UGT1A10/ADH6/UGT1A9/CYP2B6/GSTM5/GSTO2/ADH1A/UGT1A1/ADH5
KEGG_RETINOL_METABOLISM	KEGG_RETINOL_METABOLISM	64	0.382294326534431	1.49171264621306	0.0179482670769151	0.0179482670769151	0.0371901087795201	4524	tags=39%, list=24%, signal=30%	DHRS9/UGT2B7/UGT2A3/CYP2C9/CYP3A5/BCO1/CYP1A2/CYP2C18/ADH1B/UGT1A8/CYP2C19/RDH5/UGT1A10/AWAT2/ADH6/UGT1A9/CYP2B6/PNPLA4/RETSAT/RDH12/CYP26C1/ADH1A/UGT1A1/ADH5/CYP2A13
KEGG_GLYCOSYLPHOSPHATIDYLINOSITOL_GPI_ANCHOR_BIOSYNTHESIS	KEGG_GLYCOSYLPHOSPHATIDYLINOSITOL_GPI_ANCHOR_BIOSYNTHESIS	24	-0.446342	-1.4666	0.0341909487134241	0.0341909487134241	0.0651256165969982	4905	tags=50%, list=26%, signal=37%	PIGP/PIGH/PIGQ/PIGU/PIGO/PIGA/PIGC/PIGN/GPAA1/DPM2/PIGT/PIGM
KEGG_MAPK_SIGNALING_PATHWAY	KEGG_MAPK_SIGNALING_PATHWAY	267	0.310600089992518	1.45882385612312	0.00112711165172867	0.00112711165172867	0.00338133495518602	4323	tags=34%, list=23%, signal=26%	MAPKAPK3/IL1A/FAS/RRAS/DUSP3/GRB2/RAP1A/PRKCA/RASGRP4/RAC2/MAP3K5/RAP1B/CACNG4/CD14/PTPRR/RPS6KA4/RAC1/TGFBR2/GNG12/RASGRP1/CACNA2D4/IL1B/TAOK3/TGFB1/DUSP5/NRAS/RASGRF1/TGFB2/GADD45A/MAP3K14/RELB/PAK2/HSPA8/FGF2/MKNK1/CACNG1/PAK1/FASLG/RASGRP2/CACNG6/MAP4K3/FGF10/NTRK2/PTPN7/FLNA/PLA2G2D/MAPK14/PRKACB/MEF2C/MAP3K13/CDC42/RPS6KA1/IL1R2/MAP3K7/GNA12/RASA2/STK4/PDGFB/MRAS/TNF/FLNC/MAPK3/HSPA6/PRKCB/…
KEGG_VALINE_LEUCINE_AND_ISOLEUCINE_DEGRADATION	KEGG_VALINE_LEUCINE_AND_ISOLEUCINE_DEGRADATION	44	-0.373679	-1.43464	0.0436614126669866	0.0436614126669866	0.0748481360005484	3475	tags=52%, list=18%, signal=43%	AOX1/HMGCS2/ACADM/PCCB/DBT/ALDH2/MCCC1/ALDH7A1/MMUT/HADH/ALDH9A1/MCCC2/HIBCH/ECHS1/ABAT/ACAT1/HSD17B10/BCKDHA/ACADSB/OXCT2/ALDH6A1/BCAT2/ALDH3A2
KEGG_FC_EPSILON_RI_SIGNALING_PATHWAY	KEGG_FC_EPSILON_RI_SIGNALING_PATHWAY	79	0.35906278650675	1.43452646390442	0.0229711702230379	0.0229711702230379	0.0459423404460757	3157	tags=32%, list=17%, signal=26%	FCER1G/GRB2/BTK/PRKCA/RAC2/PIK3R5/LCP2/RAC1/NRAS/LYN/VAV1/PIK3CD/PIK3CG/MS4A2/PLA2G2D/SYK/VAV3/MAPK14/INPP5D/CSF2/TNF/MAPK3/PRKCB/MAPK11/PLA2G5
KEGG_EPITHELIAL_CELL_SIGNALING_IN_HELICOBACTER_PYLORI_INFECTION	KEGG_EPITHELIAL_CELL_SIGNALING_IN_HELICOBACTER_PYLORI_INFECTION	68	0.364521824269762	1.43084913695256	0.0265872187959231	0.0265872187959231	0.0514591331533995	3783	tags=32%, list=20%, signal=26%	ATP6V0D2/MET/HBEGF/RAC1/ATP6V1E1/ATP6V1B2/ADAM10/CSK/ADAM17/CCL5/LYN/MAP3K14/PAK1/ATP6V1F/MAPK14/CDC42/SRC/MAPK11/ATP6V0D1/TCIRG1/CASP3/NFKB1
KEGG_BASAL_CELL_CARCINOMA	KEGG_BASAL_CELL_CARCINOMA	55	-0.349859	-1.39639	0.0392767934363801	0.0392767934363801	0.0718906329985515	2794	tags=29%, list=15%, signal=25%	WNT9B/DVL2/LEF1/FZD4/WNT9A/FZD9/STK36/FZD10/WNT3/AXIN2/TP53/FZD8/WNT8B/TCF7L1/WNT4/FZD3
KEGG_DRUG_METABOLISM_CYTOCHROME_P450	KEGG_DRUG_METABOLISM_CYTOCHROME_P450	71	0.352576579001548	1.38935386865895	0.0395398481492033	0.0395398481492033	0.0718906329985515	5061	tags=41%, list=27%, signal=30%	GSTK1/GSTO1/UGT2B7/UGT2A3/CYP2C9/CYP3A5/FMO2/CYP1A2/CYP2C18/ADH1B/ALDH1A3/UGT1A8/CYP2C19/MGST2/UGT1A10/ADH6/UGT1A9/FMO4/CYP2B6/GSTM5/GSTO2/ADH1A/UGT1A1/ADH5/FMO1/CYP2A13/ALDH3B1/MAOB/ADH4
KEGG_AXON_GUIDANCE	KEGG_AXON_GUIDANCE	129	0.31876484339473	1.38503336531534	0.0179752192434347	0.0179752192434347	0.0371901087795201	4538	tags=36%, list=24%, signal=28%	MET/SEMA3C/NGEF/GNAI2/SEMA7A/EPHA1/EPHA2/NCK1/RAC2/RHOA/SEMA3B/GNAI3/RAC1/RHOD/ABLIM3/NTN4/NRAS/PLXNC1/EFNB1/PAK2/PAK1/LIMK1/RGS3/NTNG1/PLXNA1/EPHB6/CFL1/CDC42/L1CAM/EPHB2/MAPK3/PLXNB2/ITGB1/EFNA2/ROBO3/EPHB4/SEMA4G/NFATC2/EFNA5/SEMA3A/RASA1/EFNB2/MAPK1/SEMA4B/CHP1/CXCR4/DCC
KEGG_TASTE_TRANSDUCTION	KEGG_TASTE_TRANSDUCTION	51	-0.351315	-1.37861	0.0402228624123326	0.0402228624123326	0.0720409476041778	7317	tags=55%, list=39%, signal=34%	GNB1/TAS2R8/TAS2R1/GNAT3/PRKX/TAS2R43/TAS1R2/TAS2R42/TAS2R50/ADCY6/PRKACA/ITPR3/TAS2R20/TAS2R14/PDE1A/TAS2R7/GNG3/TAS2R13/GNB3/ASIC2/GNAS/TAS1R3/TAS1R1/GRM4/SCNN1A/TRPM5/SCNN1B/SCNN1G
KEGG_PEROXISOME	KEGG_PEROXISOME	78	0.344249927774163	1.37399050788021	0.0410742496050553	0.0410742496050553	0.072483969891274	4322	tags=33%, list=23%, signal=26%	GSTK1/ACSL4/DDO/PECR/ACAA1/ABCD3/FAR2/EHHADH/XDH/AGPS/ACOX1/CROT/DAO/BAAT/PEX12/ABCD2/HACL1/HMGCL/IDH1/PHYH/ABCD4/SOD2/CRAT/PEX3/PRDX1/NUDT12
KEGG_RENAL_CELL_CARCINOMA	KEGG_RENAL_CELL_CARCINOMA	70	0.348276040743862	1.36846340492377	0.0473933649289099	0.0473933649289099	0.0801014618516788	4310	tags=39%, list=23%, signal=30%	MET/GRB2/RAP1A/RAP1B/PIK3R5/SLC2A1/TGFA/RAC1/TGFB1/NRAS/GAB1/TGFB2/PAK2/PAK1/PIK3CD/PIK3CG/ETS1/CDC42/PDGFB/MAPK3/FLCN/VEGFD/PIK3CB/VEGFC/PIK3CA/ELOB/MAPK1
KEGG_PATHWAYS_IN_CANCER	KEGG_PATHWAYS_IN_CANCER	325	0.28294205601631	1.36180862073982	0.0076482175953957	0.0076482175953957	0.0179958061068134	3897	tags=26%, list=21%, signal=21%	PPARG/WNT7A/MITF/RALB/BCL2L1/CSF2RA/LAMC2/FAS/BIRC3/MET/SPI1/GRB2/PRKCA/BIRC2/WNT10A/BID/RAC2/PML/RHOA/STAT5A/ITGA3/ITGA6/ITGA2/PIK3R5/SLC2A1/TGFA/RAC1/TGFBR2/CSF1R/CASP8/ITGAV/TGFB1/MLH1/PPARD/STAT1/NRAS/LAMA3/CEBPA/BMP4/JAK1/TGFB2/CDKN1A/CCNE1/TRAF1/FGF2/FASLG/PIK3CD/PIK3CG/FGF10/WNT7B/CDH1/FADD/PLD1/HHIP/ETS1/MMP1/TCF7/TPM3/LAMB3/CDC42/PAX8/STK4/PDGFB/MAPK3/RAD51/PRKCB/CCNA1/WNT3A/CDKN2B/ITGB1…
KEGG_P53_SIGNALING_PATHWAY	KEGG_P53_SIGNALING_PATHWAY	68	0.344340698200604	1.35163262672952	0.0485133020344288	0.0485133020344288	0.0808555033907147	4968	tags=43%, list=26%, signal=32%	FAS/PERP/SHISA5/BID/CCNB3/CASP8/SFN/CCNG2/CD82/GADD45A/CDKN1A/CCNE1/PMAIP1/RRM2/DDB2/STEAP3/GADD45B/CDK6/CDK1/TP53I3/CASP3/TP53AIP1/CHEK1/CCNB2/SERPINB5/SESN1/SERPINE1/CCNG1/TNFRSF10B
KEGG_TIGHT_JUNCTION	KEGG_TIGHT_JUNCTION	129	0.310265180504052	1.34810232683521	0.0388059701492537	0.0388059701492537	0.0718906329985515	4183	tags=28%, list=22%, signal=22%	RRAS/MYL12A/GNAI2/PRKCA/MYH15/RHOA/MYL12B/GNAI3/ACTB/ACTN4/PARD6B/CLDN1/CLDN16/CLDN4/NRAS/EPB41L1/CLDN18/CLDN6/PPP2R2B/EPB41L3/PRKCH/CLDN9/EPB41L2/CDC42/MRAS/SRC/PRKCB/CTNNB1/PRKCG/AFDN/MAP3K20/MYL9/ACTN1/HCLS1/PPP2CB/CGN
KEGG_NEUROTROPHIN_SIGNALING_PATHWAY	KEGG_NEUROTROPHIN_SIGNALING_PATHWAY	126	0.307187289543681	1.32742714688002	0.0418535127055306	0.0418535127055306	0.072788717748749	4671	tags=37%, list=25%, signal=28%	GRB2/RAP1A/IRAK2/NFKBIE/RIPK2/RHOA/MAP3K5/RAP1B/PIK3R5/RPS6KA4/RAC1/CALM3/IRS1/YWHAH/CSK/NRAS/SH2B3/GAB1/FASLG/PIK3CD/PIK3CG/NTRK2/ARHGDIB/MAPK14/CDC42/RPS6KA1/PSEN1/MAPK3/MAPK11/CALM2/ARHGDIA/NTRK3/IRAK4/CAMK2G/NFKB1/PIK3CB/NTRK1/NTF4/CAMK4/PIK3CA/YWHAZ/MAPK1/YWHAB/BDNF/MAP2K1/MAPK13/SHC3

## Sheet: GSEA_YWHAZ_KEGG_gsea_filtered
ID	Description	setSize	enrichmentScore	NES	pvalue	p.adjust	qvalue	rank	leading_edge	core_enrichment
KEGG_CELL_CYCLE	KEGG_CELL_CYCLE	124	0.666057006554644	3.15916315318927	8.35996926672004e-24	8.35996926672004e-24	9.85596376708047e-22	3030	tags=56%, list=16%, signal=48%	YWHAZ/RAD21/MAD2L1/CCNA2/MCM4/CCNB1/CCNB2/CDK1/BUB3/YWHAQ/CDC25C/CCNE2/TTK/CDC20/BUB1/CDC6/BUB1B/PLK1/DBF4/CDC25A/E2F5/CHEK1/ORC1/PRKDC/YWHAG/CDC45/ORC6/HDAC2/MCM6/ESPL1/RBL1/MCM7/PCNA/CDC27/PKMYT1/ORC5/CDK4/MCM2/SMC3/PTTG1/CDK2/MYC/YWHAB/CCNE1/E2F2/TFDP1/CDC7/E2F1/ANAPC1/CDK7/E2F3/ANAPC11/YWHAE/MCM3/ANAPC7/CHEK2/ORC4/ANAPC5/ANAPC10/CDK6/SKP2/GSK3B/ORC2/CDKN2D/MCM5/YWHAH/RB1/SKP1/STAG2/HDAC1
KEGG_PROTEASOME	KEGG_PROTEASOME	44	0.76818956634913	2.96378379603659	1.46873350829583e-14	1.46873350829583e-14	6.20092928035082e-13	2850	tags=77%, list=15%, signal=66%	PSMD14/PSMD12/PSME3/PSMD11/PSMC6/PSMD1/PSMD7/PSMC1/PSMA5/PSMD3/PSMD2/POMP/PSMA7/PSMA4/PSMB3/PSMA3/PSMB5/PSME4/PSMC2/PSMC4/PSMB7/PSMD8/PSMD13/SEM1/PSMD6/PSMB1/PSMB2/PSMB4/PSMB6/PSMA6/PSMC3/PSMD4/PSME1/PSME2
KEGG_SPLICEOSOME	KEGG_SPLICEOSOME	126	0.567094584419528	2.69439385382077	1.57791504008927e-14	1.57791504008927e-14	6.20092928035082e-13	3689	tags=53%, list=19%, signal=43%	EIF4A3/PUF60/SMNDC1/ALYREF/SNRPD1/PPIL1/PRPF40A/HNRNPC/SF3B6/SNRPG/SNRPF/SRSF9/HNRNPK/USP39/DHX15/EFTUD2/SNRNP27/PRPF4/SNRPC/SRSF1/SNRPE/WBP11/SNW1/BUD31/SNRPA1/SNRPB2/CDC5L/MAGOHB/SNRPB/HSPA8/NCBP2/LSM2/LSM6/LSM3/SRSF3/BCAS2/LSM5/NCBP1/SNRPD2/RBM17/MAGOH/PRPF19/PHF5A/TRA2B/HSPA1B/SNRNP40/PLRG1/SF3B3/CTNNBL1/PRPF18/THOC3/U2SURP/HSPA1A/LSM4/DDX23/HNRNPU/SF3B2/DHX8/CWC15/SRSF2/U2AF2/HNRNPA3/CRNKL1/…
KEGG_DNA_REPLICATION	KEGG_DNA_REPLICATION	36	0.717727710828963	2.6407874271575	4.0769555820465e-09	4.0769555820465e-09	6.86645150660463e-08	3707	tags=69%, list=20%, signal=56%	MCM4/RFC3/POLE2/MCM6/PRIM2/DNA2/RFC5/PRIM1/MCM7/PCNA/MCM2/RFC4/FEN1/RFC2/SSBP1/POLE3/MCM3/RPA3/POLE4/MCM5/RFC1/POLE/POLD2/POLD3/POLA1
KEGG_RNA_DEGRADATION	KEGG_RNA_DEGRADATION	54	0.622230733087121	2.52702509246834	3.93214283472829e-09	3.93214283472829e-09	6.86645150660463e-08	4362	tags=63%, list=23%, signal=49%	HSPD1/PNPT1/EXOSC4/CNOT9/PAPOLA/ZCCHC7/LSM1/C1D/EXOSC2/LSM2/PATL1/EXOSC3/LSM6/LSM3/ENO1/CNOT2/LSM5/EXOSC1/HSPA9/XRN2/PAPOLG/EXOSC9/LSM4/CNOT10/CNOT7/MTREX/CNOT6/EXOSC5/CNOT1/EXOSC8/MPHOSPH6/ENO2/EXOSC10/XRN1
KEGG_OOCYTE_MEIOSIS	KEGG_OOCYTE_MEIOSIS	112	0.529990072464141	2.48053450016577	6.65834223584791e-11	6.65834223584791e-11	1.96245876424991e-09	2272	tags=38%, list=12%, signal=33%	YWHAZ/MAD2L1/CCNB1/CCNB2/CDK1/SGO1/YWHAQ/CDC25C/AURKA/CCNE2/CDC20/BUB1/PPP1CC/PLK1/FBXO5/YWHAG/ESPL1/PPP1CB/CDC27/PKMYT1/SMC3/PPP3R1/PTTG1/CDK2/CALM2/PPP2CA/PPP2R5E/YWHAB/FBXO43/CCNE1/PPP1CA/ANAPC1/ANAPC11/YWHAE/ANAPC7/CALML3/PPP2R5D/ANAPC5/ANAPC10/PPP2R1B/SLK/PPP3CB
KEGG_HOMOLOGOUS_RECOMBINATION	KEGG_HOMOLOGOUS_RECOMBINATION	28	0.6910975041713	2.42651181008927	1.10070239954823e-06	1.10070239954823e-06	1.14994861063388e-05	2297	tags=43%, list=12%, signal=38%	NBN/RAD54B/RAD51/BLM/XRCC2/RAD54L/EME1/BRCA2/SSBP1/SEM1/RAD51C/RPA3
KEGG_MISMATCH_REPAIR	KEGG_MISMATCH_REPAIR	23	0.712908153771254	2.36918286640723	2.82859507212923e-06	2.82859507212923e-06	2.22317647774368e-05	4001	tags=65%, list=21%, signal=52%	EXO1/RFC3/RFC5/MSH2/PCNA/RFC4/MSH6/RFC2/SSBP1/RPA3/RFC1/POLD2/POLD3/PMS2/RPA1
KEGG_PYRIMIDINE_METABOLISM	KEGG_PYRIMIDINE_METABOLISM	97	0.503755141885232	2.28644905908963	2.77525751183687e-08	2.77525751183687e-08	3.63542504474537e-07	3972	tags=51%, list=21%, signal=40%	POLR2K/RRM2/POLE2/TK1/PRIM2/PNPT1/DTYMK/NME1/PRIM1/DCK/TXNRD1/RRM1/POLR3G/PNP/UMPS/POLR3A/TYMS/POLE3/CTPS1/POLR2D/POLR1B/NT5C3A/POLR2B/CANT1/UCK2/CDA/POLE4/POLR2H/POLR1A/NME6/POLR1C/POLR3F/POLR2G/NUDT2/POLR1E/CAD/DUT/POLR1H/NME7/POLE/POLD2/POLR2J/NT5C/POLD3/POLR3D/POLA1/POLR3C/RRM2B/CTPS2
KEGG_UBIQUITIN_MEDIATED_PROTEOLYSIS	KEGG_UBIQUITIN_MEDIATED_PROTEOLYSIS	134	0.476729155149023	2.27310207710453	1.83853836660899e-09	1.83853836660899e-09	4.33507993810961e-08	3953	tags=48%, list=21%, signal=38%	ELOC/UBE2K/UBE2C/CDC20/UBR5/UBE2W/UBE2N/UBE2D1/CUL2/UBA2/WWP1/ITCH/BRCA1/UBE2S/CDC27/UBE2R2/UBA6/UBE2F/UBE3C/UBE2Z/UBE2E1/SAE1/ANAPC1/UBE2D3/UBE2G1/ANAPC11/UBE2Q2/UBA3/HERC4/UBE2E3/UBE2D2/ANAPC7/RNF7/PRPF19/TRIM37/TRIP12/CDC34/CUL4B/BIRC2/ANAPC5/ANAPC10/SKP2/UBE2A/CBLC/NEDD4/UBE3A/UBE2H/SKP1/CUL3/DDB1/CUL1/CUL5/UBE2O/UBE2E2/COP1/HUWE1/SIAH1/UBE2L3/UBE2M/UBE2B/UBE2J1/SMURF1/ERCC8/UBE2NL
KEGG_AMINOACYL_TRNA_BIOSYNTHESIS	KEGG_AMINOACYL_TRNA_BIOSYNTHESIS	41	0.587963223441792	2.25520344125315	2.76488846404105e-06	2.76488846404105e-06	2.22317647774368e-05	3159	tags=49%, list=17%, signal=41%	YARS2/TARS1/DARS1/DARS2/MARS1/GARS1/FARSB/IARS1/RARS1/MARS2/KARS1/VARS1/IARS2/NARS2/EPRS1/NARS1/CARS1/WARS1/LARS2/YARS1
KEGG_PATHOGENIC_ESCHERICHIA_COLI_INFECTION	KEGG_PATHOGENIC_ESCHERICHIA_COLI_INFECTION	55	0.551274280364669	2.24799782126036	1.31038730976365e-06	1.31038730976365e-06	1.188367438814e-05	3029	tags=47%, list=16%, signal=40%	YWHAZ/TUBA1C/YWHAQ/ACTG1/TUBA1B/ITGB1/ARPC3/TUBB/KRT18/NCL/WASL/TUBA4A/ARPC2/TUBB3/ARPC1A/ACTB/RHOA/CDC42/ARPC5/TUBB2A/CTNNB1/ARPC5L/CDH1/NCK1/TUBB6/TUBB2B
KEGG_ARACHIDONIC_ACID_METABOLISM	KEGG_ARACHIDONIC_ACID_METABOLISM	58	-0.557124	-2.2084	1.17048340725234e-06	1.17048340725234e-06	1.14994861063388e-05	4413	tags=50%, list=23%, signal=38%	LTA4H/PLA2G2A/GGT1/PLA2G4E/GPX3/PTGS1/ALOX5/CYP2C18/ALOX12/PLA2G2C/PLA2G4B/CYP2C9/CYP2U1/GGT7/ALOX15B/GGT6/CYP2C19/GGT5/PLA2G10/HPGDS/EPHX2/PLA2G3/PLA2G6/CYP4A11/PTGDS/PLA2G1B/JMJD7-PLA2G4B/CYP4A22/LTC4S
KEGG_ASTHMA	KEGG_ASTHMA	28	-0.653613	-2.1776	5.55014217119441e-06	5.55014217119441e-06	4.02284968887085e-05	2458	tags=61%, list=13%, signal=53%	CD40/PRG2/HLA-DOB/HLA-DQA1/HLA-DRA/HLA-DMB/HLA-DPA1/HLA-DOA/HLA-DRB5/CD40LG/EPX/HLA-DQB1/HLA-DRB1/HLA-DPB1/MS4A2/FCER1A/HLA-DMA
KEGG_INTESTINAL_IMMUNE_NETWORK_FOR_IGA_PRODUCTION	KEGG_INTESTINAL_IMMUNE_NETWORK_FOR_IGA_PRODUCTION	45	-0.551706	-2.07013	3.18600426642278e-05	3.18600426642278e-05	0.000170733242985335	5717	tags=60%, list=30%, signal=42%	IL5/TGFB1/ITGA4/IL2/TNFRSF13C/IL4/CCR9/CXCL12/CD40/CCL28/HLA-DOB/MADCAM1/HLA-DQA1/HLA-DRA/HLA-DMB/HLA-DPA1/HLA-DOA/MAP3K14/TNFRSF13B/HLA-DRB5/CD40LG/HLA-DQB1/HLA-DRB1/HLA-DPB1/PIGR/TNFSF13/HLA-DMA
KEGG_NUCLEOTIDE_EXCISION_REPAIR	KEGG_NUCLEOTIDE_EXCISION_REPAIR	44	0.533896636434617	2.05984859615264	7.52322252265895e-05	7.52322252265895e-05	0.000369561808130615	4001	tags=55%, list=21%, signal=43%	RFC3/POLE2/RAD23B/RFC5/PCNA/GTF2H3/RFC4/RFC2/POLE3/CDK7/MNAT1/CUL4B/RPA3/POLE4/ERCC3/RFC1/DDB1/POLE/POLD2/GTF2H5/GTF2H1/POLD3/ERCC8/RPA1
KEGG_CITRATE_CYCLE_TCA_CYCLE	KEGG_CITRATE_CYCLE_TCA_CYCLE	30	0.57631572189745	2.05687619334953	0.000172365335989354	0.000172365335989354	0.000725748783113068	4406	tags=57%, list=23%, signal=44%	ACLY/DLAT/CS/MDH2/MDH1/DLD/SDHC/SUCLA2/DLST/SDHB/SUCLG2/IDH1/SUCLG1/PDHB/FH/SDHD/PDHA1
KEGG_BASAL_TRANSCRIPTION_FACTORS	KEGG_BASAL_TRANSCRIPTION_FACTORS	35	0.561617762316244	2.05617369846371	9.94198628683789e-05	9.94198628683789e-05	0.000450810714220989	3932	tags=57%, list=21%, signal=45%	TAF2/GTF2H3/GTF2E1/GTF2E2/TAF5/TAF13/GTF2F2/GTF2A1/TAF5L/GTF2IRD1/TAF9/TBPL1/GTF2B/GTF2A2/TAF4/TAF6/TAF4B/TBP/GTF2H1/TAF11
KEGG_HEMATOPOIETIC_CELL_LINEAGE	KEGG_HEMATOPOIETIC_CELL_LINEAGE	84	-0.478823	-2.03905	7.5685015488152e-06	7.5685015488152e-06	4.69624472835071e-05	5863	tags=55%, list=31%, signal=38%	CD44/IL5/ITGA4/IL4R/IL9R/CSF1/IL1R1/IL4/CD19/CSF1R/ANPEP/CR2/TPO/MS4A1/GP5/CD4/ITGA2B/ITGAM/CD5/CR1/FLT3/CSF3R/CD55/IL5RA/CD1D/GP9/CD33/HLA-DRA/CD36/FCER2/IL3RA/CD1A/CD59/CD1B/HLA-DRB5/GP1BA/CD34/CD37/IL6R/CD22/EPOR/HLA-DRB1/CD1E/CD1C/FLT3LG/IL11RA
KEGG_RNA_POLYMERASE	KEGG_RNA_POLYMERASE	29	0.567699279070593	2.01967498827957	0.000409480329482796	0.000409480329482796	0.00146289623292099	3839	tags=55%, list=20%, signal=44%	POLR2K/POLR3G/POLR3A/POLR2D/POLR1B/POLR2B/POLR2H/POLR1A/POLR1C/POLR3F/POLR2G/POLR1E/POLR1H/POLR2J/POLR3D/POLR3C
KEGG_DRUG_METABOLISM_CYTOCHROME_P450	KEGG_DRUG_METABOLISM_CYTOCHROME_P450	71	-0.489525	-2.0187	1.44542004880109e-05	1.44542004880109e-05	8.52037081398535e-05	5540	tags=49%, list=29%, signal=35%	ADH7/AOX1/UGT2B15/CYP2C8/ALDH3B1/CYP1A2/CYP2A7/GSTK1/ADH4/ADH6/FMO3/ALDH3A1/MGST2/GSTA4/CYP2C18/GSTM4/CYP2C9/GSTA3/FMO2/CYP3A4/CYP2A6/GSTA5/CYP3A43/MAOA/CYP2C19/FMO5/ADH1C/CYP2D6/CYP3A7/GSTM5/FMO4/ADH1A/GSTM2/MAOB/ADH1B
KEGG_OXIDATIVE_PHOSPHORYLATION	KEGG_OXIDATIVE_PHOSPHORYLATION	116	0.419072369290467	1.96882445825578	6.01466956955995e-06	6.01466956955995e-06	4.02284968887085e-05	4942	tags=46%, list=26%, signal=34%	ATP6V1C1/COX6C/NDUFB9/CYC1/ATP6V1H/UQCRB/ATP5MC3/ATP5F1B/ATP5F1C/COX7A2L/NDUFS1/NDUFB3/PPA1/ATP5PD/COX6A1/SDHC/ATP6V1G1/ATP6V1D/NDUFB6/NDUFS4/ATP5PB/COX7A2/SDHB/ATP5MF/NDUFB4/NDUFAB1/UQCRFS1/COX5A/COX5B/NDUFB5/COX11/COX17/UQCRC1/ATP5F1E/ATP6V1E2/ATP6V0A2/COX6B1/COX8A/NDUFA9/UQCRH/NDUFA8/NDUFS6/COX15/ATP6V1A/ATP6V1E1/SDHD/ATP5ME/ATP6V0A4/ATP5PF/NDUFA4/COX10/PPA2/ATP6V1F
KEGG_PARKINSONS_DISEASE	KEGG_PARKINSONS_DISEASE	113	0.419689358229151	1.96554667542115	6.14202943568674e-06	6.14202943568674e-06	4.02284968887085e-05	3926	tags=40%, list=21%, signal=32%	COX6C/VDAC2/VDAC1/NDUFB9/CYC1/UQCRB/VDAC3/CYCS/ATP5MC3/ATP5F1B/PPID/ATP5F1C/COX7A2L/NDUFS1/NDUFB3/CASP3/UBE2G1/ATP5PD/COX6A1/HTRA2/SDHC/UCHL1/NDUFB6/NDUFS4/ATP5PB/COX7A2/SDHB/NDUFB4/NDUFAB1/UQCRFS1/COX5A/COX5B/NDUFB5/SLC25A5/UQCRC1/ATP5F1E/GPR37/COX6B1/COX8A/UBE2L3/NDUFA9/UQCRH/UBE2J1/NDUFA8/NDUFS6
KEGG_HUNTINGTONS_DISEASE	KEGG_HUNTINGTONS_DISEASE	172	0.396340881429272	1.96410811060535	4.77219201074406e-07	4.77219201074406e-07	5.62616321266668e-06	3734	tags=34%, list=20%, signal=28%	POLR2K/COX6C/VDAC2/VDAC1/NDUFB9/CYC1/TFAM/HDAC2/UQCRB/VDAC3/CYCS/ATP5MC3/ATP5F1B/PPID/DCTN2/ATP5F1C/COX7A2L/POLR2D/NDUFS1/NDUFB3/CASP3/POLR2B/CLTC/ATP5PD/COX6A1/AP2M1/SDHC/PLCB1/NDUFB6/TBPL1/POLR2H/NDUFS4/CLTA/ATP5PB/COX7A2/TAF4/SDHB/NDUFB4/NDUFAB1/UQCRFS1/COX5A/POLR2G/COX5B/NDUFB5/AP2S1/SLC25A5/AP2B1/HDAC1/UQCRC1/ATP5F1E/TAF4B/CREB1/POLR2J/TBP/COX6B1/COX8A/NDUFA9/SOD1/UQCRH
KEGG_ALLOGRAFT_REJECTION	KEGG_ALLOGRAFT_REJECTION	35	-0.547596	-1.9452	0.000369140822813479	0.000369140822813479	0.00135999250510229	2458	tags=40%, list=13%, signal=35%	HLA-DOB/HLA-DQA1/HLA-DRA/HLA-DMB/HLA-E/HLA-DPA1/HLA-DOA/HLA-DRB5/CD40LG/HLA-DQB1/IL12B/HLA-DRB1/HLA-DPB1/HLA-DMA
KEGG_PROTEIN_EXPORT	KEGG_PROTEIN_EXPORT	23	0.584291915210641	1.94175699516755	0.00111160629197997	0.00111160629197997	0.00316158416751648	4988	tags=65%, list=26%, signal=48%	SRP72/SEC61G/SRP54/SRPRB/SRP9/SRP68/SPCS2/SEC11A/SPCS3/SPCS1/IMMP1L/HSPA5/SEC61A1/SEC61A2/SEC61B
KEGG_PRIMARY_BILE_ACID_BIOSYNTHESIS	KEGG_PRIMARY_BILE_ACID_BIOSYNTHESIS	16	-0.672508	-1.93916	0.000614986805351568	0.000614986805351568	0.00207153450223686	3803	tags=56%, list=20%, signal=45%	CH25H/BAAT/CYP7A1/ACOX2/SCP2/CYP46A1/CYP39A1/HSD17B4/CYP27A1
KEGG_LINOLEIC_ACID_METABOLISM	KEGG_LINOLEIC_ACID_METABOLISM	29	-0.573298	-1.93076	0.0003671302887183	0.0003671302887183	0.00135999250510229	5125	tags=66%, list=27%, signal=48%	PLA2G12A/CYP2C8/CYP1A2/CYP2J2/PLA2G2A/PLA2G4E/CYP2C18/PLA2G2C/PLA2G4B/CYP2C9/CYP3A4/CYP3A43/CYP2C19/PLA2G10/PLA2G3/CYP3A7/PLA2G6/PLA2G1B/JMJD7-PLA2G4B
KEGG_NEUROACTIVE_LIGAND_RECEPTOR_INTERACTION	KEGG_NEUROACTIVE_LIGAND_RECEPTOR_INTERACTION	272	-0.381885	-1.90923	9.15352063360436e-09	9.15352063360436e-09	1.34893988284696e-07	6719	tags=47%, list=35%, signal=31%	NMBR/OPRL1/GCGR/ADORA3/FSHB/CALCRL/GABRB3/HTR2A/SSTR5/PTGER1/LPAR6/LEPR/HTR1E/OPRK1/PTGER2/TACR2/NTSR2/GRIA2/CHRNA7/UTS2R/CHRM3/AGTR1/CRHR1/NPY4R/OPRD1/P2RY14/MC1R/GABRA4/PLG/CHRND/DRD2/GRID2/S1PR2/AVPR1B/RXFP2/HCRTR2/TSPO/GRIA3/CHRNA6/GLP2R/CCKBR/TSHB/CRHR2/GNRHR/CHRM2/LHCGR/DRD4/PTGDR/PTGER3/GRM2/GABRR2/HTR4/GHRHR/PTGER4/MC4R/GRM7/P2RY13/P2RX7/TACR1/ADRB3/LPAR3/NPFFR1/DRD5/ADCYAP1R1/ADRA2B/GRM3…
KEGG_CELL_ADHESION_MOLECULES_CAMS	KEGG_CELL_ADHESION_MOLECULES_CAMS	130	-0.41159	-1.87404	1.57426286611138e-05	1.57426286611138e-05	8.83796696764284e-05	5140	tags=45%, list=27%, signal=33%	ICAM3/ICAM1/CLDN20/NRXN1/NCAM2/CD6/SDC3/HLA-F/CD4/ITGB2/MAG/CD40/ITGAM/SIGLEC1/CLDN23/NLGN3/NEO1/ICAM2/CLDN5/ITGAL/NCAM1/PECAM1/SELPLG/HLA-DOB/MADCAM1/NEGR1/HLA-DQA1/CDH5/NRXN3/HLA-DRA/HLA-DMB/HLA-E/CDH4/SELP/CLDN16/ITGA9/CLDN2/HLA-DPA1/SPN/CNTN2/CLDN15/NRXN2/HLA-DOA/PTPRM/NFASC/HLA-DRB5/CD34/CD40LG/CADM3/ITGA8/JAM2/CD22/HLA-DQB1/ESAM/CLDN18/HLA-DRB1/HLA-DPB1/HLA-DMA
KEGG_BASE_EXCISION_REPAIR	KEGG_BASE_EXCISION_REPAIR	33	0.510762802108493	1.86672503772762	0.00172839826660222	0.00172839826660222	0.00473881532091673	3664	tags=55%, list=19%, signal=44%	NEIL3/UNG/TDG/POLE2/PCNA/FEN1/POLE3/LIG3/APEX1/SMUG1/HMGB1/POLE4/POLB/POLE/POLD2/PARP1/PARP2/POLD3
KEGG_COMPLEMENT_AND_COAGULATION_CASCADES	KEGG_COMPLEMENT_AND_COAGULATION_CASCADES	69	-0.447544	-1.84596	0.000215184191597019	0.000215184191597019	0.000874795987617647	5249	tags=49%, list=28%, signal=36%	C8G/C8B/SERPINF2/TFPI/F9/SERPING1/CR2/PROS1/CFH/THBD/CR1/SERPINA1/CD55/C2/SERPINC1/MASP1/CPB2/F10/CD59/SERPIND1/C6/F8/MASP2/A2M/VWF/CFI/KLKB1/CFD/C7/C4A/C4BPA/C4B/C3/F11
KEGG_GRAFT_VERSUS_HOST_DISEASE	KEGG_GRAFT_VERSUS_HOST_DISEASE	37	-0.515212	-1.84578	0.00112631435967774	0.00112631435967774	0.00316158416751648	2458	tags=32%, list=13%, signal=28%	HLA-DOB/HLA-DQA1/HLA-DRA/HLA-DMB/HLA-E/HLA-DPA1/HLA-DOA/HLA-DRB5/HLA-DQB1/HLA-DRB1/HLA-DPB1/HLA-DMA
KEGG_PROGESTERONE_MEDIATED_OOCYTE_MATURATION	KEGG_PROGESTERONE_MEDIATED_OOCYTE_MATURATION	85	0.414432061343237	1.84484134084066	0.000273699612103167	0.000273699612103167	0.00107559145808964	1377	tags=22%, list=7%, signal=21%	MAD2L1/CCNA2/CCNB1/CCNB2/CDK1/CDC25C/BUB1/PLK1/CDC25A/HSP90AA1/GNAI3/KRAS/CDC27/PKMYT1/HSP90AB1/CDK2/MAPK8/ANAPC1/ANAPC11
KEGG_ONE_CARBON_POOL_BY_FOLATE	KEGG_ONE_CARBON_POOL_BY_FOLATE	17	0.610904714835858	1.83384634765479	0.00343876693690121	0.00343876693690121	0.00827372496096532	1434	tags=47%, list=8%, signal=44%	MTHFD2/GART/ATIC/SHMT2/TYMS/MTHFD1/MTHFD1L/DHFR
KEGG_LYSOSOME	KEGG_LYSOSOME	120	-0.408347	-1.82621	5.07731513508016e-05	5.07731513508016e-05	0.000260255970310745	2921	tags=30%, list=15%, signal=26%	CTSO/NAGLU/AP1M1/ATP6V0D1/AP3B2/MCOLN1/ARSG/TCIRG1/NPC2/NAGPA/DNASE2/TPP1/SGSH/AP3S2/AP4B1/HEXA/CTSG/ABCA2/CTSF/GUSB/LAMP3/MAN2B1/GGA1/ARSA/NAPSA/ATP6V0C/SMPD1/CTSD/CLN3/CLN5/GNPTG/ATP6V0A1/FUCA1/GGA2/CTSH/IDUA
KEGG_PPAR_SIGNALING_PATHWAY	KEGG_PPAR_SIGNALING_PATHWAY	69	-0.430076	-1.77392	0.00060253026718341	0.00060253026718341	0.00207153450223686	4524	tags=42%, list=24%, signal=32%	GK/FABP4/ACSL6/CPT2/LPL/SLC27A6/SCD5/HMGCS2/PDPK1/NR1H3/PPARA/CYP7A1/CPT1B/ACOX2/AQP7/SCP2/CD36/SORBS1/APOA1/ILK/ACAA1/RXRA/PLIN1/CYP4A11/CYP27A1/RXRG/ACADL/CYP4A22/SLC27A1
KEGG_ABC_TRANSPORTERS	KEGG_ABC_TRANSPORTERS	44	-0.474521	-1.77218	0.00205944937744932	0.00205944937744932	0.00551814187259149	5839	tags=52%, list=31%, signal=36%	ABCD3/ABCB5/ABCB1/ABCG5/ABCG1/ABCG8/ABCA4/ABCC4/ABCC3/ABCA13/ABCC8/ABCA6/ABCD4/ABCA2/ABCA5/ABCC12/ABCA9/ABCA3/ABCA7/CFTR/ABCA10/ABCA8/ABCC6
KEGG_P53_SIGNALING_PATHWAY	KEGG_P53_SIGNALING_PATHWAY	68	0.417692003622049	1.76785882325587	0.000976625731765051	0.000976625731765051	0.00289683357424664	4020	tags=43%, list=21%, signal=34%	CCNB1/CCNB2/CDK1/CCNE2/RRM2/CHEK1/PMAIP1/GTSE1/CDK4/CYCS/CDK2/PERP/CCNE1/CCNG2/CASP3/SERPINB5/CHEK2/SERPINE1/CDK6/EI24/IGFBP3/TP53I3/CCND1/COP1/SIAH1/SHISA5/GADD45A/RRM2B/SFN
KEGG_GLYOXYLATE_AND_DICARBOXYLATE_METABOLISM	KEGG_GLYOXYLATE_AND_DICARBOXYLATE_METABOLISM	15	0.599889133664725	1.76577577554451	0.0131604464929782	0.0131604464929782	0.027706203143112	1720	tags=40%, list=9%, signal=36%	MTHFD2/MTHFD1/MTHFD1L/CS/MDH2/MDH1
KEGG_RETINOL_METABOLISM	KEGG_RETINOL_METABOLISM	64	-0.435776	-1.76187	0.00215630763644244	0.00215630763644244	0.00564927380775563	5540	tags=53%, list=29%, signal=38%	UGT2B17/CYP3A5/RDH16/CYP2B6/UGT2A3/DHRS4/CYP26C1/CYP2A13/ADH7/DHRS4L2/UGT2B15/PNPLA4/CYP2C8/ALDH1A2/CYP1A2/CYP2A7/ADH4/ADH6/RDH5/LRAT/ALDH1A1/CYP2C18/CYP2C9/CYP3A4/DHRS3/CYP2A6/CYP3A43/CYP2C19/ADH1C/CYP3A7/CYP4A11/ADH1A/ADH1B/CYP4A22
KEGG_METABOLISM_OF_XENOBIOTICS_BY_CYTOCHROME_P450	KEGG_METABOLISM_OF_XENOBIOTICS_BY_CYTOCHROME_P450	69	-0.420628	-1.73494	0.000943552507651723	0.000943552507651723	0.00289683357424664	5253	tags=39%, list=28%, signal=28%	ADH7/UGT2B15/CYP2C8/ALDH3B1/CYP1A2/CYP2F1/GSTK1/ADH4/ADH6/ALDH3A1/MGST2/GSTA4/CYP2C18/DHDH/GSTM4/CYP2C9/GSTA3/CYP3A4/GSTA5/CYP3A43/CYP2C19/ADH1C/CYP3A7/GSTM5/ADH1A/GSTM2/ADH1B
KEGG_ALZHEIMERS_DISEASE	KEGG_ALZHEIMERS_DISEASE	157	0.3525332930081	1.73218433489191	9.69899442111168e-05	9.69899442111168e-05	0.000450810714220989	3926	tags=34%, list=21%, signal=28%	COX6C/NDUFB9/CYC1/GAPDH/CDK5R1/UQCRB/CYCS/ATP5MC3/PPP3R1/ATP5F1B/CALM2/ADAM17/ATP5F1C/COX7A2L/PSEN1/ATP2A2/NDUFS1/NAE1/NDUFB3/CASP3/ADAM10/ATP5PD/COX6A1/CALML3/TNFRSF1A/SDHC/PLCB1/CASP7/NDUFB6/PPP3CB/GSK3B/NDUFS4/ATP5PB/COX7A2/SDHB/NDUFB4/FADD/NDUFAB1/UQCRFS1/COX5A/COX5B/NDUFB5/GRIN2D/HSD17B10/UQCRC1/ATP5F1E/COX6B1/IDE/COX8A/NDUFA9/APH1A/UQCRH/NDUFA8/NDUFS6
KEGG_AUTOIMMUNE_THYROID_DISEASE	KEGG_AUTOIMMUNE_THYROID_DISEASE	50	-0.44828	-1.72491	0.00383644886140357	0.00383644886140357	0.00886857115536016	7884	tags=64%, list=42%, signal=38%	IFNA14/IFNA1/IFNA5/HLA-DQA2/IFNA21/IL10/HLA-C/IFNA10/PRF1/HLA-B/CD28/IL5/IL2/TG/IL4/TSHB/HLA-F/TPO/CD40/HLA-DOB/HLA-DQA1/HLA-DRA/HLA-DMB/HLA-E/HLA-DPA1/HLA-DOA/HLA-DRB5/CD40LG/HLA-DQB1/HLA-DRB1/HLA-DPB1/HLA-DMA
KEGG_TYROSINE_METABOLISM	KEGG_TYROSINE_METABOLISM	42	-0.466147	-1.72452	0.00264785362981541	0.00264785362981541	0.00678626101920656	5540	tags=50%, list=29%, signal=35%	ADH7/AOX1/ALDH3B1/PNMT/TPO/ADH4/ADH6/LCMT2/TYRP1/ALDH3A1/FAH/DCT/MAOA/DBH/AOC3/ADH1C/NAA80/ADH1A/HEMK1/MAOB/ADH1B
KEGG_RIBOSOME	KEGG_RIBOSOME	87	0.38464542807688	1.71707470764127	0.000962461904812749	0.000962461904812749	0.00289683357424664	6578	tags=56%, list=35%, signal=37%	MRPL13/RPL30/RPL7/RPL8/RPL22L1/RPLP0/RPS7/RSL24D1/RPS26/RPL26L1/RPL38/RPL27/RPS18/RPS20/RPL17/RPL35A/RPS29/RPL39/RPS27A/RPL23A/RPS3/RPL9/RPS24/RPSA/RPL6/RPL41/RPL37A/RPS3A/RPL12/RPL35/RPS21/RPS6/RPL5/RPL32/RPL24/RPL26/RPL19/RPS16/RPL36AL/RPS5/RPS10/RPL31/RPL7A/RPS2/RPL10A/RPS12/RPS4Y1/RPL23/RPL14
KEGG_FATTY_ACID_METABOLISM	KEGG_FATTY_ACID_METABOLISM	42	-0.46196	-1.70903	0.00305044697135929	0.00305044697135929	0.00765173708381278	4224	tags=48%, list=22%, signal=37%	ADH4/ACSL6/ADH6/CPT2/ALDH9A1/ALDH3A2/CPT1B/HADH/ACADVL/GCDH/ACADSB/ADH1C/ACAA1/ACADS/CYP4A11/ADH1A/ACADL/ADH1B/ALDH2/CYP4A22
KEGG_HISTIDINE_METABOLISM	KEGG_HISTIDINE_METABOLISM	29	-0.495379	-1.66834	0.00753380397159786	0.00753380397159786	0.0164480710491025	3889	tags=48%, list=20%, signal=38%	ALDH3B1/AMDHD1/ALDH9A1/ALDH3A2/LCMT2/ALDH3A1/MAOA/HNMT/UROC1/HDC/ASPA/HEMK1/MAOB/ALDH2
KEGG_CALCIUM_SIGNALING_PATHWAY	KEGG_CALCIUM_SIGNALING_PATHWAY	177	-0.348357	-1.65966	0.000165008070385535	0.000165008070385535	0.00072050307536764	5379	tags=44%, list=28%, signal=31%	AVPR1B/CAMK2D/RYR3/GNA14/CHP1/CAMK4/ITPR2/ADCY1/CCKBR/PDE1C/CHRM2/LHCGR/PTGER3/RYR1/SLC8A2/HTR4/PRKACA/ITPR3/P2RX7/TACR1/ADRB3/DRD5/ADRA1D/LTB4R2/ATP2B3/DRD1/PPP3R2/GNA11/PLCG1/ADRB1/CACNA1D/GRIN2C/GRIN2A/SPHK2/PRKCB/P2RX3/GNAL/GNAQ/PHKA2/ATP2B2/CAMK2A/ADCY2/P2RX1/PHKB/CACNA1G/PLCD1/CACNA1H/CACNA1C/PLCG2/PTGFR/NOS1/ITPR1/PLCE1/PHKG2/ITPKB/P2RX2/PLCD4/ADCY4/CALML6/SLC25A4/CHRM1/ADORA2A/P2RX6/TNNC1…
KEGG_TYPE_I_DIABETES_MELLITUS	KEGG_TYPE_I_DIABETES_MELLITUS	41	-0.449406	-1.65452	0.00612020800866918	0.00612020800866918	0.0138757752423269	2899	tags=34%, list=15%, signal=29%	PTPRN2/HLA-DOB/HLA-DQA1/HLA-DRA/HLA-DMB/HLA-E/HLA-DPA1/HLA-DOA/HLA-DRB5/HLA-DQB1/IL12B/HLA-DRB1/HLA-DPB1/HLA-DMA
KEGG_GLYCOSAMINOGLYCAN_DEGRADATION	KEGG_GLYCOSAMINOGLYCAN_DEGRADATION	21	-0.534663	-1.6409	0.011426587812904	0.011426587812904	0.024493355694646	4925	tags=38%, list=26%, signal=28%	HYAL1/GALNS/NAGLU/SGSH/HEXA/GUSB/HPSE2/IDUA
KEGG_VIRAL_MYOCARDITIS	KEGG_VIRAL_MYOCARDITIS	68	-0.396087	-1.62625	0.00329809261698845	0.00329809261698845	0.00810057835751549	4039	tags=43%, list=21%, signal=34%	ITGB2/MYH1/CD40/MYH14/CD55/SGCG/MYH10/CASP9/ITGAL/LAMA2/HLA-DOB/HLA-DQA1/HLA-DRA/HLA-DMB/HLA-E/MYH2/DMD/HLA-DPA1/MYH3/MYH11/HLA-DOA/HLA-DRB5/CD40LG/SGCA/MYH7B/HLA-DQB1/HLA-DRB1/HLA-DPB1/HLA-DMA
KEGG_LEISHMANIA_INFECTION	KEGG_LEISHMANIA_INFECTION	70	-0.39416	-1.62562	0.00371561836399835	0.00371561836399835	0.00876103698458559	4269	tags=37%, list=22%, signal=29%	TRAF6/ITGB2/ITGAM/CR1/JUN/FCGR2C/MAPK11/PTPN6/PRKCB/HLA-DOB/HLA-DQA1/HLA-DRA/HLA-DMB/FOS/HLA-DPA1/HLA-DOA/NCF4/HLA-DRB5/TAB1/HLA-DQB1/IL12B/HLA-DRB1/HLA-DPB1/TLR2/HLA-DMA/C3
KEGG_PURINE_METABOLISM	KEGG_PURINE_METABOLISM	158	0.328310511193114	1.61128130777667	0.000777794430533395	0.000777794430533395	0.00254716304736083	3996	tags=37%, list=21%, signal=29%	POLR2K/PAICS/PPAT/RRM2/POLE2/PRIM2/PNPT1/NME1/GMPS/PRIM1/DCK/RRM1/GART/POLR3G/ATIC/HPRT1/PNP/POLR3A/POLE3/POLR2D/POLR1B/NT5C3A/DGUOK/PKM/POLR2B/CANT1/PRPS2/AK4/ADK/POLE4/PDE6D/POLR2H/POLR1A/ADSS2/NME6/ADA/POLR1C/POLR3F/POLR2G/IMPDH2/NUDT2/POLR1E/NUDT5/POLR1H/NME7/ENPP1/POLE/POLD2/POLR2J/NT5C/POLD3/POLR3D/POLA1/POLR3C/RRM2B/PRPS1/ADCY3/APRT
KEGG_PENTOSE_PHOSPHATE_PATHWAY	KEGG_PENTOSE_PHOSPHATE_PATHWAY	27	0.462656073476983	1.60453095074235	0.0224588839780356	0.0224588839780356	0.0420283208945695	4175	tags=52%, list=22%, signal=41%	RPE/DERA/PGM2/PFKP/PRPS2/RPIA/GPI/ALDOA/TALDO1/PFKM/G6PD/PGD/PRPS1/RPEL1
KEGG_VASCULAR_SMOOTH_MUSCLE_CONTRACTION	KEGG_VASCULAR_SMOOTH_MUSCLE_CONTRACTION	115	-0.361037	-1.60222	0.000982854248405109	0.000982854248405109	0.00289683357424664	3153	tags=31%, list=17%, signal=26%	GNA11/CACNA1D/PLA2G2C/PLA2G4B/PRKCB/GNAQ/ADCY2/PRKCQ/ARHGEF11/CACNA1C/PRKCE/ITPR1/ARAF/RAMP2/MYH11/ADCY4/CALML6/ADORA2A/PTGIR/PLA2G10/NPR1/ADCY6/RAMP3/PLCB2/PLA2G3/NPR2/PLA2G6/PPP1R12B/CYP4A11/ADCY9/ADRA1A/ARHGEF1/CACNA1F/PLA2G1B/JMJD7-PLA2G4B/CYP4A22
KEGG_PANCREATIC_CANCER	KEGG_PANCREATIC_CANCER	70	0.368309893540099	1.57454070592374	0.00642643054581476	0.00642643054581476	0.0142951384534509	3441	tags=37%, list=18%, signal=31%	RAD51/KRAS/CHUK/CDK4/RALA/RALB/BRCA2/E2F2/MAPK8/RALBP1/E2F1/E2F3/STAT1/TGFA/RAC1/RAC3/CDK6/CDC42/PIK3CA/PIK3CB/RB1/TGFBR1/PLD1/RELA/CCND1/VEGFC
KEGG_TAURINE_AND_HYPOTAURINE_METABOLISM	KEGG_TAURINE_AND_HYPOTAURINE_METABOLISM	10	-0.617452	-1.5576	0.0394764529633347	0.0394764529633347	0.0649967916457145	4285	tags=70%, list=23%, signal=54%	GGT1/BAAT/GGT7/GGT6/CDO1/GGT5/CSAD
KEGG_ALPHA_LINOLENIC_ACID_METABOLISM	KEGG_ALPHA_LINOLENIC_ACID_METABOLISM	19	-0.517865	-1.54866	0.031078809458423	0.031078809458423	0.052578015161823	4365	tags=47%, list=23%, signal=37%	PLA2G2A/PLA2G4E/PLA2G2C/PLA2G4B/PLA2G10/PLA2G3/PLA2G6/PLA2G1B/JMJD7-PLA2G4B
KEGG_OTHER_GLYCAN_DEGRADATION	KEGG_OTHER_GLYCAN_DEGRADATION	15	-0.543899	-1.54538	0.0309855186668937	0.0309855186668937	0.052578015161823	1478	tags=33%, list=8%, signal=31%	HEXA/MAN2B1/ENGASE/MAN2C1/FUCA1
KEGG_NON_HOMOLOGOUS_END_JOINING	KEGG_NON_HOMOLOGOUS_END_JOINING	13	0.543635293228655	1.54071468697424	0.0416704086350423	0.0416704086350423	0.0672975597278261	3072	tags=46%, list=16%, signal=39%	PRKDC/XRCC5/FEN1/XRCC4/XRCC6/DCLRE1C
KEGG_ADHERENS_JUNCTION	KEGG_ADHERENS_JUNCTION	73	0.35166605175545	1.52383813258985	0.0151285380215992	0.0151285380215992	0.0302300848959698	3232	tags=33%, list=17%, signal=27%	ACTG1/PARD3/YES1/WASL/ACP1/WASF1/SSX2IP/RAC1/CSNK2A1/RAC3/ACTB/RHOA/CDC42/FARP2/SNAI2/CTNNB1/SRC/CDH1/SNAI1/TGFBR1/CSNK2A2/ACTN1/VCL/NECTIN2
KEGG_SMALL_CELL_LUNG_CANCER	KEGG_SMALL_CELL_LUNG_CANCER	84	0.34198068802345	1.52299392853789	0.0182311487861768	0.0182311487861768	0.0358226081412597	3407	tags=33%, list=18%, signal=27%	CCNE2/CKS1B/PTK2/CHUK/ITGB1/CDK4/CYCS/CDK2/MYC/CCNE1/E2F2/ITGAV/E2F1/E2F3/LAMC2/BIRC2/CDK6/SKP2/PIK3CA/LAMB3/PIK3CB/RB1/FN1/TRAF4/LAMC1/RELA/CCND1/LAMA3
KEGG_BASAL_CELL_CARCINOMA	KEGG_BASAL_CELL_CARCINOMA	55	-0.384812	-1.50334	0.0312181965023324	0.0312181965023324	0.052578015161823	2438	tags=25%, list=13%, signal=22%	FZD8/GLI1/TCF7L1/FZD4/AXIN2/WNT1/STK36/WNT2B/SHH/WNT3A/WNT11/PTCH1/HHIP/PTCH2
KEGG_DILATED_CARDIOMYOPATHY	KEGG_DILATED_CARDIOMYOPATHY	90	-0.342296	-1.47907	0.0143948750780818	0.0143948750780818	0.0296392555072453	3136	tags=28%, list=17%, signal=23%	SGCG/ADRB1/CACNA1D/DES/LAMA2/ADCY2/TTN/ITGA7/CACNA1C/DMD/ITGA9/MYBPC3/ADCY4/TNNC1/ADCY6/ITGA8/SGCA/RYR2/CACNB4/ITGA10/CACNA2D3/ADCY9/CACNB1/CACNA1F/CACNA2D2
KEGG_CYSTEINE_AND_METHIONINE_METABOLISM	KEGG_CYSTEINE_AND_METHIONINE_METABOLISM	34	0.402500986161304	1.47612854944437	0.0396944691836328	0.0396944691836328	0.0649967916457145	3591	tags=35%, list=19%, signal=29%	ENOPH1/SMS/LDHA/AHCY/DNMT3B/LDHB/GOT2/SRM/GOT1/AMD1/DNMT3A/MTAP
KEGG_ALDOSTERONE_REGULATED_SODIUM_REABSORPTION	KEGG_ALDOSTERONE_REGULATED_SODIUM_REABSORPTION	42	-0.390891	-1.44611	0.0280479770487316	0.0280479770487316	0.0501016495926306	5680	tags=52%, list=30%, signal=37%	PRKCG/PIK3CG/NEDD4L/KCNJ1/FXYD2/ATP1A1/SLC9A3R2/PDPK1/SCNN1G/SGK1/ATP1A4/PIK3R2/PIK3R1/PRKCB/PIK3CD/PIK3R5/PIK3R3/HSD11B2/SCNN1B/ATP1A2/ATP1B2/NR3C2
KEGG_CHRONIC_MYELOID_LEUKEMIA	KEGG_CHRONIC_MYELOID_LEUKEMIA	73	0.332903094878996	1.44253455203166	0.0274218431347806	0.0274218431347806	0.0497367843092378	4061	tags=34%, list=21%, signal=27%	NRAS/HDAC2/KRAS/CHUK/CDK4/CTBP2/MYC/E2F2/PTPN11/E2F1/E2F3/CDK6/CBLC/PIK3CA/PIK3CB/RB1/TGFBR1/HDAC1/RELA/CRKL/CCND1/CRK/SHC1/GRB2/SOS1
KEGG_PHOSPHATIDYLINOSITOL_SIGNALING_SYSTEM	KEGG_PHOSPHATIDYLINOSITOL_SIGNALING_SYSTEM	76	-0.344085	-1.4368	0.01860971565873	0.01860971565873	0.0359670086933177	4446	tags=39%, list=23%, signal=30%	ITPK1/PIK3C2B/ITPR3/PI4KB/INPP5E/INPP5D/PLCG1/PIK3R2/SYNJ1/PIK3R1/PRKCB/PIK3CD/PIP5K1B/PIP5K1C/PI4KA/PLCD1/PIK3R5/PLCG2/DGKD/PIK3R3/ITPR1/PLCE1/ITPKB/PLCD4/CALML6/CDIPT/PLCB2/INPP5K/INPP5B/INPP5J
KEGG_FC_EPSILON_RI_SIGNALING_PATHWAY	KEGG_FC_EPSILON_RI_SIGNALING_PATHWAY	79	-0.338992	-1.43055	0.0286959317348572	0.0286959317348572	0.0504940197062687	3406	tags=32%, list=18%, signal=26%	INPP5D/PDPK1/MAPK11/BTK/PLCG1/PLA2G2C/PLA2G4B/PIK3R2/PIK3R1/PRKCB/PIK3CD/PIK3R5/PLCG2/PRKCE/PIK3R3/MAP2K7/PLA2G10/LAT/PLA2G3/PLA2G6/MS4A2/FCER1A/PLA2G1B/JMJD7-PLA2G4B/MAPK10
KEGG_GNRH_SIGNALING_PATHWAY	KEGG_GNRH_SIGNALING_PATHWAY	101	-0.323138	-1.41562	0.0201870900595002	0.0201870900595002	0.0383863172608492	4832	tags=37%, list=25%, signal=27%	ADCY1/MAP2K3/GNRHR/GNRH2/PLA2G2A/PRKACA/ITPR3/PLA2G4E/JUN/MAPK11/GNA11/CACNA1D/PLA2G2C/PLA2G4B/PRKCB/GNAQ/CAMK2A/ADCY2/CACNA1C/PLD2/MAP2K7/ITPR1/ADCY4/CALML6/PLA2G10/ADCY6/GNRH1/PLCB2/PLA2G3/MAP3K3/PLA2G6/ADCY9/PTK2B/CACNA1F/PLA2G1B/JMJD7-PLA2G4B/MAPK10
KEGG_CYTOKINE_CYTOKINE_RECEPTOR_INTERACTION	KEGG_CYTOKINE_CYTOKINE_RECEPTOR_INTERACTION	261	-0.261189	-1.2993	0.0145814551647251	0.0145814551647251	0.0296392555072453	6776	tags=38%, list=36%, signal=25%	PDGFA/KDR/IL19/IL12RB1/CSF2/IFNA10/EDAR/IL13/LTA/LEPR/IL25/PDGFRB/ACVR2A/IFNAR1/RELT/IL24/INHBB/IL22/CXCR2/CXCL14/IL5/TGFB1/BMP7/IL2/IL4R/IL2RG/CD27/IFNLR1/IL9R/BMP2/CCR2/TNFRSF13C/CSF1/CCL22/CCL23/PLEKHO2/IL1R1/IL4/LIFR/VEGFB/IL10RA/CXCR5/CCR9/TNFRSF4/CXCL12/CX3CL1/CSF1R/TNFRSF10C/TPO/CSF2RB/CCL19/TNFSF10/CCR4/CD40/TGFBR2/FLT3/IL10RB/CCR7/HGF/CCL28/CCL17/CSF3R/ACVRL1/IL5RA/FLT4/TSLP/AMHR2/GDF5/E…
KEGG_PATHWAYS_IN_CANCER	KEGG_PATHWAYS_IN_CANCER	325	0.238397825320209	1.28274778671815	0.0231694911686661	0.0231694911686661	0.0426806416264902	3031	tags=21%, list=16%, signal=18%	ELOC/BIRC5/RAD51/FZD6/CCNE2/CKS1B/NRAS/CUL2/HSP90AA1/TPM3/PTK2/HDAC2/KRAS/CHUK/MSH2/SLC2A1/ITGB1/HIF1A/CDK4/HSP90AB1/CYCS/CTBP2/MSH6/CDK2/RALA/RALB/BRCA2/CXCL8/MYC/CCNE1/E2F2/TFG/MAPK8/FGF5/RALBP1/ITGAV/E2F1/E2F3/CASP3/LAMC2/STAT1/HSP90B1/EGLN3/TGFA/RAC1/MMP1/JUP/CCDC6/RAC3/RHOA/BIRC2/CDK6/SKP2/CDC42/CBLC/GSK3B/CTNNB1/PIK3CA/LAMB3/PIK3CB/FADD/CDH1/RB1/TGFBR1/PLD1/APPL1/FN1/HDAC1/TRAF4
KEGG_JAK_STAT_SIGNALING_PATHWAY	KEGG_JAK_STAT_SIGNALING_PATHWAY	155	-0.273555	-1.28038	0.0484652665589661	0.0484652665589661	0.0772135114452945	6763	tags=45%, list=36%, signal=29%	PIAS2/IFNAR2/IL10/SPRY3/IL23R/STAT2/PIAS4/IL19/IL12RB1/AKT1/CSF2/IFNA10/STAT3/IL13/LEPR/IFNAR1/SOCS2/IL24/IL22/JAK1/IL5/IL2/IL4R/IL2RG/PIK3CG/IFNLR1/IL9R/IL4/LIFR/IL10RA/STAT5B/JAK3/PIAS1/TPO/CSF2RB/STAT4/IL10RB/CSF3R/CREBBP/IL5RA/SPRY2/IRF9/SOCS1/PTPN6/TSLP/PIK3R2/PIK3R1/CCND2/PIK3CD/CCND3/STAT5A/SPRY4/SPRY1/IL6ST/PIK3R5/STAT6/GHR/IL3RA/PIK3R3/MPL/IL13RA2/IL6R/CTF1/CISH/IL12B/EPOR/CNTFR/TYK2/IL1…
