# Supplementary material for: Identification of a Prognostic Gene Signature for Chemoresistance Prediction in Lung Adenocarcinoma by Screening Mitochondrial Metabolism Gene Sets
Source: Int J Mol Sci. 2026 Mar 27;27(7):3065. doi: 10.3390/ijms27073065 (PMC13073725; doi:10.3390/ijms27073065)
Supplement: Supplementary file 1 [file ijms-27-03065-s001.zip › Table S4.xlsx]

## Sheet: Additional file 8
	ID	Description	setSize	enrichmentScore	NES	pvalue	p.adjust	qvalue	rank	leading_edge	core_enrichment
KEGG_CELL_CYCLE	KEGG_CELL_CYCLE	KEGG_CELL_CYCLE	124	0.638386562207769	2.38773074578983	7.08420735526278e-12	1.31766256807888e-09	9.39589607119063e-10	3441	tags=51%, list=19%, signal=42%	CCNB1/MAD2L1/TTK/CCNA2/CCNB2/CDC6/BUB1/CDK1/CDC25A/PLK1/BUB1B/CDC25C/CDC20/ORC1/CDC45/ESPL1/CHEK1/MCM4/ORC6/DBF4/MCM7/PKMYT1/YWHAZ/MCM2/MCM6/PTTG1/CCNE1/MYC/CCNE2/E2F2/CDK6/CDC7/PRKDC/E2F5/CHEK2/YWHAQ/CDKN2A/PCNA/YWHAG/RAD21/ORC5/BUB3/CCNB3/SFN/RBL1/HDAC2/CDK2/E2F1/TFDP1/SKP2/MCM3/ANAPC1/YWHAE/MCM5/MAD2L2/ORC4/CDK4/SMC1B/CDC27/ORC2/ANAPC11/CCNA1/CCND1
KEGG_ASCORBATE_AND_ALDARATE_METABOLISM	KEGG_ASCORBATE_AND_ALDARATE_METABOLISM	KEGG_ASCORBATE_AND_ALDARATE_METABOLISM	25	0.806425131732411	2.22079461640111	4.2724405396801e-07	3.20681101022507e-05	2.28669036382773e-05	858	tags=52%, list=5%, signal=50%	UGT2B10/UGT2A3/UGT2B11/UGT1A3/UGT1A10/UGT2B4/UGT1A1/UGT1A6/UGT1A7/UGT2B28/UGT2B7/UGDH/UGT1A8
KEGG_PENTOSE_AND_GLUCURONATE_INTERCONVERSIONS	KEGG_PENTOSE_AND_GLUCURONATE_INTERCONVERSIONS	KEGG_PENTOSE_AND_GLUCURONATE_INTERCONVERSIONS	28	0.797415444341297	2.25151950297059	5.17227582294366e-07	3.20681101022507e-05	2.28669036382773e-05	1963	tags=61%, list=11%, signal=54%	UGT2B10/UGT2A3/UGT2B11/UGT1A3/UGT1A10/UGT2B4/UGT1A1/UGT1A6/UGT1A7/UGT2B28/UGT2B7/UGDH/UGT1A8/RPE/UGT1A5/UGT2A1/AKR1B1
KEGG_INTESTINAL_IMMUNE_NETWORK_FOR_IGA_PRODUCTION	KEGG_INTESTINAL_IMMUNE_NETWORK_FOR_IGA_PRODUCTION	KEGG_INTESTINAL_IMMUNE_NETWORK_FOR_IGA_PRODUCTION	45	-0.65551	-2.15922	1.04506795451446e-06	4.85956598849224e-05	3.46522532286374e-05	4517	tags=71%, list=25%, signal=54%	TNFSF13/ICOS/ITGB7/IL10/ITGA4/MAP3K14/CXCR4/TNFRSF17/CD28/HLA-DMB/HLA-DRA/MADCAM1/HLA-DQA2/CCL28/CXCL12/HLA-DRB1/HLA-DOA/HLA-DPA1/IL5/CCL25/HLA-DMA/HLA-DQA1/HLA-DPB1/IL4/IL2/HLA-DOB/HLA-DRB5/HLA-DQB1/CD40LG/TNFRSF13C/PIGR/TNFRSF13B
KEGG_ASTHMA	KEGG_ASTHMA	KEGG_ASTHMA	27	-0.747395	-2.23451	2.04453712085584e-06	7.60567808958371e-05	5.42340373111232e-05	2567	tags=74%, list=14%, signal=64%	HLA-DMB/HLA-DRA/IL13/HLA-DQA2/EPX/FCER1A/HLA-DRB1/HLA-DOA/HLA-DPA1/IL5/PRG2/HLA-DMA/HLA-DQA1/HLA-DPB1/IL4/HLA-DOB/HLA-DRB5/HLA-DQB1/CD40LG/MS4A2
KEGG_PORPHYRIN_AND_CHLOROPHYLL_METABOLISM	KEGG_PORPHYRIN_AND_CHLOROPHYLL_METABOLISM	KEGG_PORPHYRIN_AND_CHLOROPHYLL_METABOLISM	40	0.708773377599861	2.1541899958302	2.63652143042366e-06	8.17321643431334e-05	5.8281000040944e-05	858	tags=30%, list=5%, signal=29%	UGT2B10/UGT2A3/UGT2B11/UGT1A3/UGT1A10/UGT2B4/UGT1A1/UGT1A6/UGT1A7/UGT2B28/UGT2B7/UGT1A8
KEGG_HEMATOPOIETIC_CELL_LINEAGE	KEGG_HEMATOPOIETIC_CELL_LINEAGE	KEGG_HEMATOPOIETIC_CELL_LINEAGE	84	-0.524552	-1.9602	7.99237126465528e-06	0.000212368722175126	0.000151434402909258	4033	tags=57%, list=22%, signal=45%	KIT/TNF/ITGA4/ITGA2B/ITGAM/TPO/EPOR/CD33/CD4/ITGB3/CSF3R/CD8A/CD1D/CD3D/CR1/HLA-DRA/IL6R/IL3RA/CD2/CD3G/CD8B/IL7R/CD34/GYPA/CD3E/CD36/HLA-DRB1/IL9R/IL5/IL11RA/FLT3/CD1C/IL4/CD1A/CD5/HLA-DRB5/CD37/CD1B/CD1E/FLT3LG/GP1BA/CD19/GP9/CD22/IL5RA/CR2/MS4A1/FCER2
KEGG_DRUG_METABOLISM_OTHER_ENZYMES	KEGG_DRUG_METABOLISM_OTHER_ENZYMES	KEGG_DRUG_METABOLISM_OTHER_ENZYMES	51	0.649494145759677	2.0802536915657	9.77533177688981e-06	0.000227276463812688	0.00016206471103791	1890	tags=39%, list=10%, signal=35%	UGT2B10/UGT2A3/UGT2B11/UGT1A3/UGT1A10/UGT2B4/UGT1A1/UGT1A6/CDA/UGT1A7/UGT2B28/UGT2B7/TK1/UGT1A8/UCK2/XDH/UGT1A5/GMPS/UGT2A1/HPRT1
KEGG_STEROID_HORMONE_BIOSYNTHESIS	KEGG_STEROID_HORMONE_BIOSYNTHESIS	KEGG_STEROID_HORMONE_BIOSYNTHESIS	54	0.63169729569842	2.03748769500444	1.46965023020513e-05	0.000303727714242394	0.000216580033924967	2707	tags=46%, list=15%, signal=40%	AKR1C4/UGT2B10/UGT2A3/UGT2B11/UGT1A3/UGT1A10/UGT2B4/UGT1A1/UGT1A6/AKR1C3/UGT1A7/HSD3B1/SULT2B1/UGT2B28/UGT2B7/UGT1A8/CYP11B1/AKR1C1/UGT1A5/UGT2A1/SRD5A2/AKR1C2/CYP19A1/AKR1D1/HSD11B1
KEGG_VASCULAR_SMOOTH_MUSCLE_CONTRACTION	KEGG_VASCULAR_SMOOTH_MUSCLE_CONTRACTION	KEGG_VASCULAR_SMOOTH_MUSCLE_CONTRACTION	113	-0.488771	-1.91081	1.82542060612297e-05	0.000339528232738873	0.000242108417233152	4462	tags=44%, list=24%, signal=34%	GNAQ/ADCY6/GUCY1A1/ADCY1/ITPR1/ADCY2/ITPR2/KCNMB1/IRAG1/PRKCE/PRKG1/ITPR3/CACNA1D/PLA2G12B/ACTG2/CALCRL/CACNA1S/NPR2/PLA2G5/GUCY1A2/PTGIR/PLA2G3/PRKCB/NPR1/RAMP2/ARHGEF1/ADCY9/PRKCQ/CACNA1C/PPP1R12B/PLA2G4E/PLA2G6/ADORA2A/PLCB2/ADCY4/CACNA1F/PLA2G1B/PLA2G4B/PLA2G2C/PLCB4/RAMP3/MYH11/PLA2G10/JMJD7-PLA2G4B/CALML6/CYP4A11/CYP4A22/ADCY8/PLA2G2A/ADRA1A
KEGG_RIBOSOME	KEGG_RIBOSOME	KEGG_RIBOSOME	87	0.558712149778508	1.9681800955457	2.90883318545608e-05	0.000491857247722574	0.000350730125710494	6985	tags=76%, list=38%, signal=47%	RPL10L/MRPL13/RPS7/RPS26/RPL22L1/RPLP0/RPS3/RPS16/RPL8/RPS5/RPL27/RPS18/RPL30/RPL17/RPS3A/RPS21/RPL26L1/RPSA/RPL7/RPS6/RPL35A/RPS27A/RPL39/RPS19/RPL5/RPS4Y1/RPS15A/RPS29/RSL24D1/RPL41/RPL35/RPL37A/RPL26/RPL38/RPL24/RPL32/RPL6/RPL9/RPS20/RPL23A/RPL31/RPL27A/RPL4/RPL19/RPS11/RPL18A/RPS15/RPL21/RPS8/RPL28/RPL13A/RPL18/RPS12/RPL10A/RPL14/RPL36AL/RPS13/FAU/RPL23/RPL36/RPS25/RPS24/RPL10/RPL29/RPL3L/RPL…
KEGG_ALLOGRAFT_REJECTION	KEGG_ALLOGRAFT_REJECTION	KEGG_ALLOGRAFT_REJECTION	35	-0.649671	-2.0434	6.13680743501931e-05	0.000951205152427994	0.000678278716502135	4250	tags=69%, list=23%, signal=53%	HLA-B/IL10/TNF/HLA-E/CD28/HLA-F/FASLG/HLA-DMB/HLA-DRA/HLA-DQA2/HLA-DRB1/HLA-DOA/HLA-DPA1/IL5/HLA-DMA/HLA-DQA1/HLA-DPB1/IL12B/IL4/IL2/HLA-DOB/HLA-DRB5/HLA-DQB1/CD40LG
KEGG_DNA_REPLICATION	KEGG_DNA_REPLICATION	KEGG_DNA_REPLICATION	36	0.665858036422198	1.99211530073869	8.53209962479051e-05	0.00120781833732985	0.000861262651406687	5292	tags=75%, list=29%, signal=53%	MCM4/RFC3/POLE2/RFC4/MCM7/MCM2/MCM6/PRIM1/DNA2/FEN1/RFC5/PRIM2/PCNA/RFC2/MCM3/POLE3/SSBP1/MCM5/RPA3/POLE4/POLD2/LIG1/POLD3/POLE/POLD1/RPA1/POLA1
KEGG_STARCH_AND_SUCROSE_METABOLISM	KEGG_STARCH_AND_SUCROSE_METABOLISM	KEGG_STARCH_AND_SUCROSE_METABOLISM	51	0.614984706477692	1.96972399868257	9.09110576484836e-05	0.00120781833732985	0.000861262651406687	2102	tags=43%, list=12%, signal=38%	UGT2B10/UGT2A3/UGT2B11/UGT1A3/UGT1A10/UGT2B4/UGT1A1/UGT1A6/UGT1A7/UGT2B28/UGT2B7/UGDH/UGT1A8/PYGL/GYS2/PGM2/UGT1A5/UGT2A1/GPI/GBE1/HK2/ENPP1
KEGG_VIRAL_MYOCARDITIS	KEGG_VIRAL_MYOCARDITIS	KEGG_VIRAL_MYOCARDITIS	68	-0.518143	-1.85763	0.000126109400633526	0.00156375656785572	0.00111507259507539	3129	tags=40%, list=17%, signal=33%	SGCD/CD28/HLA-F/HLA-DMB/HLA-DRA/HLA-DQA2/DMD/HLA-DRB1/LAMA2/HLA-DOA/HLA-DPA1/MYH7B/MYH3/HLA-DMA/ITGAL/HLA-DQA1/HLA-DPB1/HLA-DOB/SGCA/MYH11/HLA-DRB5/HLA-DQB1/CD40LG/SGCG/MYH1/MYH2/MYH4
KEGG_MATURITY_ONSET_DIABETES_OF_THE_YOUNG	KEGG_MATURITY_ONSET_DIABETES_OF_THE_YOUNG	KEGG_MATURITY_ONSET_DIABETES_OF_THE_YOUNG	25	0.717827451659449	1.97680761352959	0.000198831050806648	0.00231141096562728	0.00164820476326564	1782	tags=48%, list=10%, signal=43%	IAPP/HNF4A/PAX4/SLC2A2/MAFA/PDX1/HNF1A/NEUROG3/HNF4G/ONECUT1/PAX6/BHLHA15
KEGG_FC_EPSILON_RI_SIGNALING_PATHWAY	KEGG_FC_EPSILON_RI_SIGNALING_PATHWAY	KEGG_FC_EPSILON_RI_SIGNALING_PATHWAY	78	-0.483243	-1.77265	0.000260064026080185	0.00284540640299496	0.00202898249449556	3466	tags=38%, list=19%, signal=31%	PRKCE/PLA2G12B/PIK3R1/PIK3R3/PLA2G5/VAV1/PLA2G3/IL13/PIK3CD/PRKCB/PIK3CG/FCER1A/BTK/PLCG2/PLA2G4E/PIK3R2/PLA2G6/INPP5D/PIK3R5/IL5/MAPK10/LAT/PLA2G1B/PLA2G4B/PLA2G2C/IL4/PLA2G10/JMJD7-PLA2G4B/MS4A2/PLA2G2A
KEGG_P53_SIGNALING_PATHWAY	KEGG_P53_SIGNALING_PATHWAY	KEGG_P53_SIGNALING_PATHWAY	68	0.519688298147354	1.75890491162593	0.00030273522483517	0.00294947825667854	0.00210319332394735	2319	tags=31%, list=13%, signal=27%	SERPINB5/CCNB1/CCNB2/RRM2/CDK1/PMAIP1/CHEK1/GTSE1/IGFBP3/CCNE1/CCNE2/PERP/CDK6/CYCS/CHEK2/CDKN2A/SERPINE1/CCNB3/SFN/TP53I3/CDK2
KEGG_PROTEASOME	KEGG_PROTEASOME	KEGG_PROTEASOME	44	0.599444948047219	1.8647016287276	0.000315540044545928	0.00294947825667854	0.00210319332394735	5314	tags=77%, list=29%, signal=55%	PSMD14/PSMB5/PSMD2/PSMD11/PSMC6/PSMB3/PSMC1/PSMC4/PSME3/POMP/PSMD8/PSMD1/PSMA7/PSMA5/PSMA3/PSMD3/PSMD7/SEM1/PSMB11/PSMD12/PSMA4/PSMC2/PSMA8/PSMB6/PSMB7/PSMB1/PSME4/PSMB9/PSMC3/PSMB8/PSME2/PSMB2/PSME1/PSMD13
KEGG_SPLICEOSOME	KEGG_SPLICEOSOME	KEGG_SPLICEOSOME	126	0.453624467942018	1.70573789095618	0.000317148199642854	0.00294947825667854	0.00210319332394735	5683	tags=49%, list=31%, signal=34%	HSPA2/SNRPD1/SNRPG/PPIL1/SNRPD2/ALYREF/EIF4A3/MAGOHB/SNRPF/BUD31/PUF60/HSPA6/LSM2/SNRPB/SRSF9/THOC3/WBP11/PHF5A/SF3B6/HSPA8/LSM5/PRPF40A/SNRPE/PRPF4/SNRPA1/HSPA1A/HNRNPC/SMNDC1/HSPA1B/SNRPC/NCBP1/LSM3/PRPF19/NCBP2/PCBP1/LSM4/SNRPB2/DDX23/SNRNP27/USP39/SNRNP40/SNW1/EFTUD2/DHX15/BCAS2/HNRNPA3/SRSF1/U2AF2/TRA2B/U2SURP/SNRNP200/SRSF3/CDC5L/CTNNBL1/SNRPA/HNRNPK/SF3B2/CWC15/MAGOH/LSM6/SNU13/TCERG1
KEGG_RETINOL_METABOLISM	KEGG_RETINOL_METABOLISM	KEGG_RETINOL_METABOLISM	64	0.556325267345623	1.84355160314305	0.000355966680713622	0.00315284774346351	0.0022482106150334	2141	tags=38%, list=12%, signal=33%	CYP2B6/UGT2B10/UGT2A3/UGT2B11/RPE65/ADH4/UGT1A3/UGT1A10/UGT2B4/UGT1A1/UGT1A6/UGT1A7/UGT2B28/UGT2B7/UGT1A8/ADH6/RDH8/UGT1A5/UGT2A1/CYP2C18/AWAT2/RDH16/RDH12/BCO1
KEGG_METABOLISM_OF_XENOBIOTICS_BY_CYTOCHROME_P450	KEGG_METABOLISM_OF_XENOBIOTICS_BY_CYTOCHROME_P450	KEGG_METABOLISM_OF_XENOBIOTICS_BY_CYTOCHROME_P450	69	0.524577043762417	1.77826552078346	0.000402258197458068	0.00340091021487276	0.00242509726697209	2350	tags=35%, list=13%, signal=30%	CYP2B6/AKR1C4/UGT2B10/UGT2A3/UGT2B11/ADH4/UGT1A3/UGT1A10/UGT2B4/UGT1A1/UGT1A6/AKR1C3/UGT1A7/UGT2B28/UGT2B7/UGT1A8/AKR1C1/ADH6/UGT1A5/UGT2A1/CYP2C18/GSTO1/AKR1C2/GSTO2
KEGG_CELL_ADHESION_MOLECULES_CAMS	KEGG_CELL_ADHESION_MOLECULES_CAMS	KEGG_CELL_ADHESION_MOLECULES_CAMS	129	-0.419655	-1.67759	0.000466222683953169	0.0037703225745778	0.00268851524842559	3885	tags=44%, list=21%, signal=35%	CLDN23/NLGN1/ITGB2/ITGA4/ITGAM/CD226/HLA-E/NRXN3/PECAM1/CD4/CD28/HLA-F/CD8A/ITGB8/CDH5/CTLA4/HLA-DMB/HLA-DRA/ESAM/PTPRC/MADCAM1/CD2/CD8B/CD34/HLA-DQA2/CLDN20/CLDN2/SELPLG/SIGLEC1/HLA-DRB1/NEGR1/HLA-DOA/HLA-DPA1/CD6/CLDN5/NFASC/HLA-DMA/ICAM3/ITGAL/HLA-DQA1/ITGA9/HLA-DPB1/CLDN16/SPN/SELP/MAG/JAM2/HLA-DOB/HLA-DRB5/CNTN2/ITGA8/HLA-DQB1/CD40LG/NRXN1/CADM3/CD22/CLDN18
KEGG_GRAFT_VERSUS_HOST_DISEASE	KEGG_GRAFT_VERSUS_HOST_DISEASE	KEGG_GRAFT_VERSUS_HOST_DISEASE	37	-0.586203	-1.86921	0.000729218817559677	0.0056514458360875	0.00402989346546137	4250	tags=62%, list=23%, signal=48%	HLA-B/KLRD1/TNF/HLA-E/CD28/HLA-F/FASLG/KIR2DL1/KIR3DL2/HLA-DMB/HLA-DRA/HLA-DQA2/KIR2DL3/HLA-DRB1/HLA-DOA/HLA-DPA1/HLA-DMA/HLA-DQA1/HLA-DPB1/IL2/HLA-DOB/HLA-DRB5/HLA-DQB1
KEGG_ALPHA_LINOLENIC_ACID_METABOLISM	KEGG_ALPHA_LINOLENIC_ACID_METABOLISM	KEGG_ALPHA_LINOLENIC_ACID_METABOLISM	18	-0.704517	-1.88681	0.00090368933038675	0.00672344861807742	0.00479430971068339	3236	tags=61%, list=18%, signal=50%	PLA2G12B/PLA2G5/PLA2G3/PLA2G4E/PLA2G6/PLA2G1B/PLA2G4B/PLA2G2C/PLA2G10/JMJD7-PLA2G4B/PLA2G2A
KEGG_B_CELL_RECEPTOR_SIGNALING_PATHWAY	KEGG_B_CELL_RECEPTOR_SIGNALING_PATHWAY	KEGG_B_CELL_RECEPTOR_SIGNALING_PATHWAY	75	-0.454207	-1.65731	0.00132355905997333	0.00946853789057841	0.00675175876747526	3671	tags=41%, list=20%, signal=33%	CHP2/PTPN6/PPP3CC/NFAT5/JUN/SYK/CD81/LILRB3/NFATC3/NFATC2/BLNK/PIK3R1/PIK3R3/IKBKB/VAV1/NFATC1/PPP3R2/PIK3CD/PRKCB/PIK3CG/BTK/PLCG2/PIK3R2/INPP5D/PIK3R5/FOS/CD79B/CD79A/CD19/CD22/CR2
KEGG_CITRATE_CYCLE_TCA_CYCLE	KEGG_CITRATE_CYCLE_TCA_CYCLE	KEGG_CITRATE_CYCLE_TCA_CYCLE	30	0.608277414590698	1.74925553618705	0.00248242851653825	0.0166053473487995	0.0118408249346278	5678	tags=67%, list=31%, signal=46%	PCK1/OGDHL/IDH1/PDHA2/ACLY/DLD/DLAT/CS/MDH2/MDH1/SUCLA2/SDHB/SDHD/SUCLG1/IDH3A/SDHC/PDHA1/FH/DLST/ACO1
KEGG_PRIMARY_IMMUNODEFICIENCY	KEGG_PRIMARY_IMMUNODEFICIENCY	KEGG_PRIMARY_IMMUNODEFICIENCY	35	-0.566807	-1.78277	0.00260515155069104	0.0166053473487995	0.0118408249346278	3285	tags=57%, list=18%, signal=47%	JAK3/CD4/AIRE/BLNK/CD8A/CD3D/PTPRC/CD8B/IL7R/BTK/CD3E/LCK/CIITA/ZAP70/CD79A/CD40LG/IGLL1/TNFRSF13C/CD19/TNFRSF13B
KEGG_DILATED_CARDIOMYOPATHY	KEGG_DILATED_CARDIOMYOPATHY	KEGG_DILATED_CARDIOMYOPATHY	89	-0.417866	-1.57446	0.00267341643203298	0.0166053473487995	0.0118408249346278	4375	tags=45%, list=24%, signal=34%	ADCY6/ITGB7/ADCY1/TNF/ADCY2/ITGA4/ITGA2B/CACNG6/ITGA7/CACNA1D/ITGB3/IGF1/SGCD/RYR2/ACTC1/CACNA1S/ITGB8/ADCY9/CACNG3/TTN/CACNA1C/TNNC1/DMD/MYBPC3/LAMA2/MYL2/CACNA2D3/ADCY4/CACNA1F/CACNB1/ITGA9/SGCA/ITGA8/CACNB4/SGCG/ADRB1/DES/CACNA2D2/CACNG5/ADCY8
KEGG_PARKINSONS_DISEASE	KEGG_PARKINSONS_DISEASE	KEGG_PARKINSONS_DISEASE	113	0.446756074919591	1.64638442194503	0.00267828183045152	0.0166053473487995	0.0118408249346278	5608	tags=57%, list=31%, signal=39%	TH/COX7B2/UCHL1/GPR37/COX8C/ATP5MC3/CYC1/VDAC2/NDUFB9/ATP5F1B/CYCS/COX6B2/VDAC1/SLC6A3/VDAC3/NDUFB5/COX6C/COX7A2/NDUFS1/NDUFB3/COX6A1/COX7A2L/ATP5F1C/COX6B1/NDUFAB1/COX5B/UQCRFS1/COX7B/NDUFA9/NDUFB6/UQCRB/UBE2G1/UQCRC2/UQCRH/COX5A/PPID/SLC25A5/COX8A/UQCRC1/NDUFS4/ATP5PF/NDUFB4/ATP5PB/UBE2L6/SDHB/ATP5MC1/ATP5PD/SDHD/UQCR11/HTRA2/UQCRHL/SDHC/SLC25A6/SLC25A31/NDUFS3/NDUFA4L2/NDUFS6/ATP5MC2/APAF1/UBE…
KEGG_NUCLEOTIDE_EXCISION_REPAIR	KEGG_NUCLEOTIDE_EXCISION_REPAIR	KEGG_NUCLEOTIDE_EXCISION_REPAIR	44	0.547471763841258	1.70302793115999	0.00278467299124666	0.01670803794748	0.0119140508284238	5327	tags=61%, list=29%, signal=44%	RFC3/POLE2/RFC4/RFC5/PCNA/RFC2/RAD23B/POLE3/GTF2H3/RPA3/POLE4/MNAT1/GTF2H5/POLD2/LIG1/CUL4B/CDK7/POLD3/RBX1/POLE/ERCC1/POLD1/RPA1/DDB1/ERCC2/CUL4A/ERCC3
KEGG_T_CELL_RECEPTOR_SIGNALING_PATHWAY	KEGG_T_CELL_RECEPTOR_SIGNALING_PATHWAY	KEGG_T_CELL_RECEPTOR_SIGNALING_PATHWAY	108	-0.407701	-1.58544	0.00304885265689607	0.0177214560682084	0.0126366919331877	4911	tags=42%, list=27%, signal=31%	CHP2/PTPN6/PPP3CC/LCP2/NFAT5/ICOS/FYN/JUN/IL10/TNF/MAP3K14/NFATC3/PAK5/NFATC2/CD4/PIK3R1/CD28/PIK3R3/CD8A/IKBKB/VAV1/CD3D/CTLA4/PTPRC/NFATC1/PPP3R2/PIK3CD/CD3G/CD8B/PIK3CG/PRKCQ/GRAP2/CD3E/ITK/CD247/PIK3R2/PIK3R5/LCK/IL5/LAT/FOS/IL4/IL2/ZAP70/CD40LG
KEGG_AUTOIMMUNE_THYROID_DISEASE	KEGG_AUTOIMMUNE_THYROID_DISEASE	KEGG_AUTOIMMUNE_THYROID_DISEASE	40	-0.527809	-1.7129	0.00568154882345895	0.0320232751867687	0.0228349330703613	3067	tags=60%, list=17%, signal=50%	CD28/HLA-F/TSHB/FASLG/IFNA21/CTLA4/HLA-DMB/HLA-DRA/HLA-DQA2/HLA-DRB1/HLA-DOA/HLA-DPA1/IL5/HLA-DMA/HLA-DQA1/HLA-DPB1/IL4/TSHR/IL2/IFNA5/HLA-DOB/HLA-DRB5/HLA-DQB1/CD40LG
KEGG_CHEMOKINE_SIGNALING_PATHWAY	KEGG_CHEMOKINE_SIGNALING_PATHWAY	KEGG_CHEMOKINE_SIGNALING_PATHWAY	185	-0.338823	-1.42326	0.00628448781139933	0.0343798450858905	0.0245153394500407	3285	tags=29%, list=18%, signal=24%	JAK3/PIK3R1/CXCR3/CXCR4/CCR5/CCL3L3/CCL18/PIK3R3/PRKCZ/IKBKB/GNB3/HCK/CCR2/VAV1/CCL23/GRK5/GNG8/SHC2/PIK3CD/SHC3/PRKCB/PIK3CG/ADCY9/CCL28/CXCL12/WAS/NCF1/ITK/DOCK2/PIK3R2/PIK3R5/CCR4/FGR/PTK2B/CCL17/PLCB2/CCL25/CX3CR1/ADCY4/XCR1/PLCB4/CCR7/GNG7/CXCL14/CCR6/CXCL13/ELMO1/CCL19/GRK1/CXCR5/RASGRP2/CCL16/ADCY8/CCL14
KEGG_LONG_TERM_DEPRESSION	KEGG_LONG_TERM_DEPRESSION	KEGG_LONG_TERM_DEPRESSION	68	-0.43297	-1.55227	0.00655373855662388	0.0348284391866298	0.0248352197935221	4237	tags=41%, list=23%, signal=32%	GUCY1A1/GRIA2/ITPR1/ITPR2/GRIA3/PRKG1/ITPR3/PLA2G12B/GRM5/IGF1/PLA2G5/GNAO1/GUCY1A2/PLA2G3/PRKCB/PLA2G4E/PLA2G6/PPP1R17/PLCB2/PLA2G1B/PLA2G4B/PLA2G2C/PLCB4/CRH/PLA2G10/JMJD7-PLA2G4B/PLA2G2A/GRIA1
KEGG_LINOLEIC_ACID_METABOLISM	KEGG_LINOLEIC_ACID_METABOLISM	KEGG_LINOLEIC_ACID_METABOLISM	28	-0.563834	-1.71624	0.00768578053025296	0.038662113749315	0.0275689096344861	2718	tags=50%, list=15%, signal=43%	PLA2G5/PLA2G3/CYP2C8/PLA2G4E/PLA2G6/CYP1A2/PLA2G1B/PLA2G4B/PLA2G2C/PLA2G10/JMJD7-PLA2G4B/CYP3A7/ALOX15/PLA2G2A
KEGG_COMPLEMENT_AND_COAGULATION_CASCADES	KEGG_COMPLEMENT_AND_COAGULATION_CASCADES	KEGG_COMPLEMENT_AND_COAGULATION_CASCADES	69	0.455651478160374	1.54461450942482	0.00783877237625852	0.038662113749315	0.0275689096344861	2573	tags=30%, list=14%, signal=26%	F2/KNG1/FGA/FGB/FGG/F13B/F7/SERPINA5/F12/PLAU/C8A/F5/F3/C5/SERPINE1/C9/SERPINA1/PLAUR/BDKRB1/PROC/C8B
KEGG_ANTIGEN_PROCESSING_AND_PRESENTATION	KEGG_ANTIGEN_PROCESSING_AND_PRESENTATION	KEGG_ANTIGEN_PROCESSING_AND_PRESENTATION	71	-0.433788	-1.56395	0.00801837165404654	0.038662113749315	0.0275689096344861	3256	tags=39%, list=18%, signal=33%	CD4/HLA-F/KIR2DS4/CD8A/KIR2DL1/KIR3DL2/KLRC4/IFNA21/HLA-DMB/HLA-DRA/CD8B/HLA-DQA2/KIR2DL3/HLA-DRB1/IFI30/HLA-DOA/HLA-DPA1/CD74/LTA/HLA-DMA/HLA-DQA1/HLA-DPB1/CIITA/IFNA5/HLA-DOB/HLA-DRB5/HLA-DQB1/KIR3DL3
KEGG_ETHER_LIPID_METABOLISM	KEGG_ETHER_LIPID_METABOLISM	KEGG_ETHER_LIPID_METABOLISM	32	-0.564985	-1.75632	0.00810657223775961	0.038662113749315	0.0275689096344861	3236	tags=38%, list=18%, signal=31%	PLA2G12B/ENPP6/PLA2G5/PLA2G3/PLA2G4E/PLA2G6/PLA2G1B/PLA2G4B/PLA2G2C/PLA2G10/JMJD7-PLA2G4B/PLA2G2A
KEGG_DRUG_METABOLISM_CYTOCHROME_P450	KEGG_DRUG_METABOLISM_CYTOCHROME_P450	KEGG_DRUG_METABOLISM_CYTOCHROME_P450	71	0.463383005234764	1.57619262070893	0.00847605743104399	0.0394136670543545	0.0281048220081985	858	tags=20%, list=5%, signal=19%	CYP2B6/UGT2B10/UGT2A3/UGT2B11/ADH4/UGT1A3/UGT1A10/UGT2B4/UGT1A1/UGT1A6/UGT1A7/UGT2B28/UGT2B7/UGT1A8
KEGG_GNRH_SIGNALING_PATHWAY	KEGG_GNRH_SIGNALING_PATHWAY	KEGG_GNRH_SIGNALING_PATHWAY	98	-0.391287	-1.49403	0.00882441468288303	0.0394600547541307	0.0281378998246772	3257	tags=40%, list=18%, signal=33%	MAP3K1/GNAQ/ADCY6/ADCY1/JUN/ITPR1/ADCY2/ITPR2/ITPR3/CACNA1D/PLA2G12B/CACNA1S/MMP2/MAP3K3/PLA2G5/CAMK2A/PLA2G3/PRKCB/ADCY9/GNRHR/GNRH1/CACNA1C/PLA2G4E/PLA2G6/PTK2B/PLCB2/ADCY4/CACNA1F/MAPK10/PLA2G1B/PLA2G4B/PLA2G2C/PLCB4/CAMK2B/PLA2G10/JMJD7-PLA2G4B/CALML6/ADCY8/PLA2G2A
KEGG_OLFACTORY_TRANSDUCTION	KEGG_OLFACTORY_TRANSDUCTION	KEGG_OLFACTORY_TRANSDUCTION	171	-0.335529	-1.38471	0.00891033494448112	0.0394600547541307	0.0281378998246772	3487	tags=35%, list=19%, signal=29%	OR2K2/OR52N1/PRKG1/OR1N1/OR2A12/OR5P3/OR10H5/OR13A1/OR1L8/OR52N5/OR7D4/OR5C1/GUCY2D/OR52K1/OR2C1/OR7A17/OR2AG1/CAMK2A/OR2B2/OR13J1/OR10G2/OR52I2/OR2D2/OR2B11/OR2AE1/OR2A1/OR1Q1/OR10AD1/CNGA3/OR10Q1/OR3A3/CLCA4/OR1K1/OR52I1/OR2A2/OR51I2/OR5P2/OR2A42/OR1N2/OR2G6/OR6S1/OR5AN1/OR6A2/CAMK2B/OR2A4/OR2A5/OR2H1/OR52D1/OR10A2/CALML6/CLCA1/OR6K3/OR56B1/OR52B6/OR52N4/CNGA4/OR2T10/OR4A16/OR6N1/OR52H1
KEGG_LEISHMANIA_INFECTION	KEGG_LEISHMANIA_INFECTION	KEGG_LEISHMANIA_INFECTION	70	-0.420506	-1.51209	0.0092820734430106	0.0401503641953482	0.0286301408523705	5115	tags=46%, list=28%, signal=33%	FCGR2C/JAK2/TGFB3/PTPN6/TLR4/JUN/IL10/TNF/ITGB2/ITGA4/ITGAM/NCF4/CR1/HLA-DMB/HLA-DRA/C3/PRKCB/HLA-DQA2/TLR2/NCF1/HLA-DRB1/HLA-DOA/HLA-DPA1/HLA-DMA/HLA-DQA1/HLA-DPB1/IL12B/FOS/IL4/HLA-DOB/HLA-DRB5/HLA-DQB1
KEGG_HOMOLOGOUS_RECOMBINATION	KEGG_HOMOLOGOUS_RECOMBINATION	KEGG_HOMOLOGOUS_RECOMBINATION	28	0.595205608591606	1.68057572189172	0.010049585840492	0.0424823401438982	0.0302930099498085	6222	tags=71%, list=34%, signal=47%	RAD51/BLM/RAD54L/XRCC2/RAD54B/EME1/NBN/BRCA2/SSBP1/SEM1/RPA3/POLD2/POLD3/POLD1/RPA1/TOP3A/RAD51D/RAD51C/MRE11/RAD50
KEGG_MISMATCH_REPAIR	KEGG_MISMATCH_REPAIR	KEGG_MISMATCH_REPAIR	23	0.628876062434844	1.70896884671844	0.0108008100607806	0.0446433482512266	0.0318339664949324	5177	tags=65%, list=28%, signal=47%	EXO1/RFC3/RFC4/RFC5/PCNA/RFC2/MSH2/SSBP1/RPA3/MSH6/POLD2/LIG1/POLD3/POLD1/RPA1
KEGG_NEUROACTIVE_LIGAND_RECEPTOR_INTERACTION	KEGG_NEUROACTIVE_LIGAND_RECEPTOR_INTERACTION	KEGG_NEUROACTIVE_LIGAND_RECEPTOR_INTERACTION	262	-0.308241	-1.35071	0.012079633341942	0.0488437348174176	0.03482914876624	3406	tags=37%, list=19%, signal=30%	GRIA4/GRID1/GABRR2/SSTR3/DRD4/THRA/CHRNA3/HTR2A/GRM5/P2RX5/S1PR1/CALCRL/AVPR2/NPY4R/P2RY10/TSHB/OPRK1/NMUR2/GABRB2/GABRA4/GABRG3/HTR4/LEPR/NPFFR1/GRIN2A/PTGIR/GRIK4/CYSLTR1/DRD2/DRD3/ADCYAP1R1/GRIK3/P2RY13/CHRNA6/PTGER4/GNRHR/CHRNB3/GABBR1/PTH1R/ADORA2A/EDNRB/HCRTR1/CHRNA10/GHR/HRH4/AGTR2/GRM2/GLRA3/NMBR/S1PR4/HTR6/P2RY8/DRD1/RXFP2/CCKAR/TSHR/GABRG1/DRD5/GLP1R/HTR2B/ADRB2/NPY2R/P2RX1/MC4R/SSTR5/N…
KEGG_VEGF_SIGNALING_PATHWAY	KEGG_VEGF_SIGNALING_PATHWAY	KEGG_VEGF_SIGNALING_PATHWAY	75	-0.401639	-1.4655	0.0126681398975217	0.0501334898072133	0.0357488382326479	3530	tags=32%, list=19%, signal=26%	NFATC3/NFATC2/PLA2G12B/PIK3R1/PIK3R3/PLA2G5/SHC2/PLA2G3/NFATC1/PPP3R2/PIK3CD/PRKCB/PIK3CG/PLCG2/PLA2G4E/PIK3R2/PLA2G6/PIK3R5/PLA2G1B/PLA2G4B/PLA2G2C/PLA2G10/JMJD7-PLA2G4B/PLA2G2A
KEGG_HYPERTROPHIC_CARDIOMYOPATHY_HCM	KEGG_HYPERTROPHIC_CARDIOMYOPATHY_HCM	KEGG_HYPERTROPHIC_CARDIOMYOPATHY_HCM	83	-0.392083	-1.46922	0.0155002124836079	0.0600633233739805	0.0428295344941797	3977	tags=41%, list=22%, signal=32%	TNF/ITGA4/ITGA2B/CACNG6/ITGA7/ACE/CACNA1D/ITGB3/IGF1/SGCD/RYR2/ACTC1/CACNA1S/ITGB8/CACNG3/TTN/CACNA1C/TNNC1/DMD/MYBPC3/LAMA2/MYL2/CACNA2D3/CACNA1F/CACNB1/ITGA9/SGCA/ITGA8/CACNB4/PRKAG3/SGCG/DES/CACNA2D2/CACNG5
KEGG_PYRIMIDINE_METABOLISM	KEGG_PYRIMIDINE_METABOLISM	KEGG_PYRIMIDINE_METABOLISM	97	0.404198162634618	1.45990792642739	0.0168308798627629	0.0638886460096715	0.0455572688014636	5561	tags=54%, list=30%, signal=37%	TXNRD1/CDA/RRM2/TK1/POLR3G/POLE2/PRIM1/TYMS/DTYMK/UCK2/PNPT1/NME1/PRIM2/POLR2K/CTPS1/PNP/DCK/RRM1/NUDT2/UPP1/POLE3/UMPS/NT5C3A/CAD/CANT1/POLE4/NME2/POLR2H/POLR2B/POLR2G/POLR1B/POLD2/NME4/DUT/POLD3/POLR3A/CTPS2/POLR1E/POLR1A/POLR2D/POLR2J/POLR2J3/POLR1C/POLE/NT5E/POLD1/POLA1/POLR1H/CMPK2/POLR3K/POLR2F/POLR2I
KEGG_CALCIUM_SIGNALING_PATHWAY	KEGG_CALCIUM_SIGNALING_PATHWAY	KEGG_CALCIUM_SIGNALING_PATHWAY	176	-0.319938	-1.33357	0.0188532089809807	0.0701339374092484	0.0500106175074436	4462	tags=39%, list=24%, signal=30%	GNAQ/PTGER1/PHKG2/CYSLTR2/TACR2/ITPKB/ADCY1/PHKG1/LTB4R2/ITPR1/CACNA1I/ADCY2/ITPR2/P2RX7/PLCE1/P2RX6/SLC8A2/PDGFRA/PTGFR/HTR2A/ITPR3/CACNA1D/GRM5/P2RX5/RYR2/GNA14/CACNA1S/CACNA1G/HTR4/CAMK2A/GRIN2A/RYR3/CYSLTR1/PPP3R2/PRKCB/ADCY9/TNNC2/PLCG2/CACNA1C/TNNC1/ATP2B2/PTK2B/CAMK4/ADORA2A/EDNRB/PLCB2/ADCY4/CACNA1F/ERBB4/PLCB4/HTR6/DRD1/PDE1B/CCKAR/SLC8A3/DRD5/HTR2B/ADRB2/P2RX1/CAMK2B/GRIN2C/CALML6/ADRB1…
KEGG_OOCYTE_MEIOSIS	KEGG_OOCYTE_MEIOSIS	KEGG_OOCYTE_MEIOSIS	110	0.388830337377151	1.42149891977076	0.0239321298571047	0.0872818853612053	0.0622383562847305	4976	tags=46%, list=27%, signal=34%	CCNB1/MAD2L1/SPDYC/AURKA/CCNB2/SGO1/BUB1/CDK1/PLK1/CDC25C/CDC20/ESPL1/FBXO5/PKMYT1/YWHAZ/PTTG1/CCNE1/CCNE2/FBXO43/YWHAQ/YWHAG/RPS6KA6/CALML3/PPP1CC/CDK2/MAPK12/PPP2R1B/ANAPC1/YWHAE/MAD2L2/SMC1B/CDC27/ANAPC11/SLK/ANAPC5/CALM2/ADCY3/PPP1CB/ANAPC7/PPP1CA/SMC3/SMC1A/PPP2CA/YWHAB/MAP2K1/PLCZ1/PPP3R1/PPP2R5E/CPEB1/PPP2R5D/RBX1
KEGG_JAK_STAT_SIGNALING_PATHWAY	KEGG_JAK_STAT_SIGNALING_PATHWAY	KEGG_JAK_STAT_SIGNALING_PATHWAY	142	-0.323782	-1.30845	0.0271838746056274	0.0972346283970519	0.0693353886702237	4152	tags=35%, list=23%, signal=27%	IL22/IL10/IL2RB/TYK2/SPRY1/IFNW1/IL12RB1/MPL/IL2RG/SOCS1/STAT5A/TPO/EPOR/JAK3/PIK3R1/IL21R/CSF3R/PIK3R3/CTF1/IFNA21/LEPR/CSF2RB/TSLP/IL6R/IL13/IRF9/IL3RA/PIK3CD/IL7R/PIK3CG/IL10RA/CISH/IL23R/IL19/PIK3R2/IL9R/PIK3R5/LIFR/IL5/GHR/IL22RA2/IFNK/IL11RA/IL12B/IL4/IL2/IFNA5/IL20/CNTFR/IL5RA
KEGG_LEUKOCYTE_TRANSENDOTHELIAL_MIGRATION	KEGG_LEUKOCYTE_TRANSENDOTHELIAL_MIGRATION	KEGG_LEUKOCYTE_TRANSENDOTHELIAL_MIGRATION	113	-0.358278	-1.40066	0.0289864513292178	0.101726036740274	0.0725380907146266	4147	tags=36%, list=23%, signal=28%	RHOH/ICAM1/CLDN23/ITGB2/ITGA4/ITGAM/PECAM1/MMP9/PIK3R1/CTNNA2/CXCR4/PIK3R3/MYL7/MMP2/TXK/NCF4/CDH5/VAV1/ESAM/PIK3CD/PRKCB/PIK3CG/CXCL12/CLDN20/CLDN2/PLCG2/NCF1/ITK/PIK3R2/PIK3R5/PTK2B/MYL2/CLDN5/RASSF5/ITGAL/CLDN16/JAM2/CTNNA3/RAPGEF3/ACTN2/CLDN18
KEGG_BIOSYNTHESIS_OF_UNSATURATED_FATTY_ACIDS	KEGG_BIOSYNTHESIS_OF_UNSATURATED_FATTY_ACIDS	KEGG_BIOSYNTHESIS_OF_UNSATURATED_FATTY_ACIDS	22	0.583783325831076	1.58209602677458	0.0303980807723047	0.104704500437939	0.0746619527740818	2460	tags=41%, list=13%, signal=35%	ELOVL2/ELOVL6/HACD1/SCD/ACOT7/HACD2/FADS1/FADS2/PECR
KEGG_ARGININE_AND_PROLINE_METABOLISM	KEGG_ARGININE_AND_PROLINE_METABOLISM	KEGG_ARGININE_AND_PROLINE_METABOLISM	54	0.458269572796127	1.47811083239593	0.0312576975900967	0.105707850031963	0.0753774142842523	3800	tags=44%, list=21%, signal=35%	CPS1/PRODH2/AGMAT/NOS1/SMS/NOS2/PYCR3/P4HA1/NOS3/CKM/GLS/GOT1/CKMT1B/PYCR1/GOT2/OAT/P4HA2/ALDH18A1/GLUD2/ALDH1B1/GATM/SRM/ARG2/AMD1
KEGG_CYTOKINE_CYTOKINE_RECEPTOR_INTERACTION	KEGG_CYTOKINE_CYTOKINE_RECEPTOR_INTERACTION	KEGG_CYTOKINE_CYTOKINE_RECEPTOR_INTERACTION	249	-0.297711	-1.2948	0.0332216757541133	0.110343423040448	0.0786829162597421	3180	tags=40%, list=17%, signal=33%	IL18RAP/IL17RA/IL6ST/IL24/CSF1R/TNFSF13/IL10RB/IFNLR1/CX3CL1/CXCR6/IL1R1/KDR/PLEKHO2/IL22/IL10/IL2RB/KIT/CCL5/TNF/IFNW1/IL12RB1/PDGFRA/TNFRSF1B/MPL/IL2RG/TNFRSF10C/TPO/EPOR/CXCR3/IL21R/CSF3R/CXCR4/TNFRSF17/CCR5/TNFSF12/CCL3L3/TNFSF14/CCL18/EDA2R/FASLG/TNFSF8/CTF1/ACVRL1/IFNA21/TNFSF15/CCR2/LEPR/CSF2RB/CCL23/NGFR/TSLP/IL6R/IL13/IL3RA/TNFRSF25/TNFRSF19/IL7R/CCL28/CXCL12/IL10RA/IL23R/IL19/IL9R/CCR4/…
KEGG_TASTE_TRANSDUCTION	KEGG_TASTE_TRANSDUCTION	KEGG_TASTE_TRANSDUCTION	46	-0.451439	-1.49131	0.0346213124729579	0.112974809122284	0.0805592866406777	4571	tags=43%, list=25%, signal=33%	TAS2R20/TAS2R38/ADCY6/TAS2R42/TAS2R10/TAS2R50/TAS2R41/SCNN1B/ITPR3/TAS2R4/TAS2R46/GNB3/TAS1R1/TAS2R3/ASIC2/PLCB2/ADCY4/TAS1R2/TAS2R13/ADCY8
KEGG_ONE_CARBON_POOL_BY_FOLATE	KEGG_ONE_CARBON_POOL_BY_FOLATE	KEGG_ONE_CARBON_POOL_BY_FOLATE	17	0.611858715593124	1.55178410198489	0.0416830425664817	0.133673205471821	0.0953187543262558	3028	tags=59%, list=17%, signal=49%	ALDH1L1/MTHFD2/TYMS/SHMT2/ATIC/MTHFD1L/MTHFD1/FTCD/GART/DHFR
KEGG_ABC_TRANSPORTERS	KEGG_ABC_TRANSPORTERS	KEGG_ABC_TRANSPORTERS	44	-0.436845	-1.42536	0.0430070449111969	0.13558153141496	0.0966795300412275	2753	tags=41%, list=15%, signal=35%	ABCG1/ABCC8/ABCC9/ABCA5/ABCA7/ABCB4/ABCD2/ABCA13/ABCC6/ABCB5/ABCA6/ABCB1/ABCA9/ABCA3/CFTR/ABCA10/ABCA8/ABCC12
KEGG_OXIDATIVE_PHOSPHORYLATION	KEGG_OXIDATIVE_PHOSPHORYLATION	KEGG_OXIDATIVE_PHOSPHORYLATION	116	0.372928020572361	1.37800847055303	0.0464344941956882	0.143946932006633	0.102644671379942	6497	tags=59%, list=36%, signal=38%	COX7B2/COX8C/ATP5MC3/CYC1/NDUFB9/ATP5F1B/COX6B2/ATP6V0A4/NDUFB5/ATP6V1C1/COX6C/COX7A2/NDUFS1/NDUFB3/ATP5MF/COX6A1/COX7A2L/ATP5F1C/COX6B1/NDUFAB1/COX5B/UQCRFS1/COX7B/NDUFA9/NDUFB6/UQCRB/UQCRC2/UQCRH/COX5A/COX8A/UQCRC1/NDUFS4/ATP5PF/NDUFB4/ATP5PB/SDHB/ATP5MC1/ATP5PD/SDHD/COX10/ATP6V1D/ATP6V1H/UQCR11/UQCRHL/PPA1/SDHC/ATP6V1F/NDUFS3/NDUFA4L2/NDUFS6/ATP5MC2/COX15/NDUFA4/NDUFA10/ATP5PO/ATP6V1B1/ATP6V1E…
