# Supplementary material for: Identification of a Prognostic Gene Signature for Chemoresistance Prediction in Lung Adenocarcinoma by Screening Mitochondrial Metabolism Gene Sets
Source: Int J Mol Sci. 2026 Mar 27;27(7):3065. doi: 10.3390/ijms27073065 (PMC13073725; doi:10.3390/ijms27073065)
Supplement: Supplementary file 1 [file ijms-27-03065-s001.zip › Table S5.xlsx]

## Sheet: 02.GSVA_limma
	log2FC	AveExpr	t	P.Value	adj.P.Val	B
HALLMARK_MTORC1_SIGNALING	0.230069124172705	-0.0354652	10.1659108895154	3.26751360372762e-22	1.63375680186381e-20	39.568921907869
HALLMARK_MYC_TARGETS_V1	0.276621890179686	-0.0380984	9.04104773057251	3.3229345589378e-18	8.30733639734451e-17	30.4681222534742
HALLMARK_GLYCOLYSIS	0.153465868376994	-0.02701	8.50821213856137	2.02048802948745e-16	3.36748004914574e-15	26.4242946712746
HALLMARK_E2F_TARGETS	0.283755972950028	-0.0336368	8.18338879974963	2.26170770647475e-15	2.41431731578675e-14	24.0493436454054
HALLMARK_MYC_TARGETS_V2	0.26392816544905	-0.0400922	8.17447668245856	2.41431731578675e-15	2.41431731578675e-14	23.9851734470836
HALLMARK_G2M_CHECKPOINT	0.256528696454509	-0.0313812	8.03176022981585	6.82006876975171e-15	5.68339064145976e-14	22.9648872884371
HALLMARK_UNFOLDED_PROTEIN_RESPONSE	0.165218567913674	-0.0340972	7.73030778110835	5.84549261158989e-14	4.17535186542135e-13	20.8557255406321
HALLMARK_UV_RESPONSE_UP	0.0808069529426292	-0.0227588	6.02780421753882	3.20995088709125e-09	2.00621930443203e-08	10.1905998029572
HALLMARK_KRAS_SIGNALING_DN	-0.0661305	0.0327433510963753	-5.56837	4.18375917276255e-08	2.12817804990728e-07	7.70007950728743
HALLMARK_PI3K_AKT_MTOR_SIGNALING	0.078980282218145	-0.0276049	5.56518573640532	4.25635609981455e-08	2.12817804990728e-07	7.68342827304514
HALLMARK_DNA_REPAIR	0.10776828677585	-0.0435502	5.40486255167056	1.00165884009749e-07	4.55299472771586e-07	6.85574977646661
HALLMARK_HYPOXIA	0.0923434739474428	-0.0180334	4.92789934791847	1.12879635694595e-06	4.70331815394145e-06	4.52177562137512
HALLMARK_PROTEIN_SECRETION	0.106678791967056	-0.0325718	4.87315976943436	1.47271951549344e-06	5.6093535033107e-06	4.26637959382337
HALLMARK_SPERMATOGENESIS	0.0691304775771015	0.017498187452639	4.8598356630019	1.570618980927e-06	5.6093535033107e-06	4.20460653717192
HALLMARK_OXIDATIVE_PHOSPHORYLATION	0.139280954001133	-0.0514552	4.66005818586258	4.04972547817752e-06	1.34990849272584e-05	3.29692657025373
HALLMARK_MYOGENESIS	-0.0815101	0.00580520353402121	-4.57777	5.92413652261072e-06	1.85129266331585e-05	2.93321956046982
HALLMARK_MITOTIC_SPINDLE	0.0990515464437449	-0.0259419	4.35712507278821	1.59708518876414e-05	4.69730937871807e-05	1.98746651441713
HALLMARK_REACTIVE_OXYGEN_SPECIES_PATHWAY	0.0988520966852851	-0.0363145	4.22510617350332	2.83421100968698e-05	7.8728083602416e-05	1.44231406322175
HALLMARK_BILE_ACID_METABOLISM	-0.0588373	-0.00246908	-3.8077	0.000157509370102628	0.000414498342375338	-0.177924
HALLMARK_CHOLESTEROL_HOMEOSTASIS	0.0659354734265107	-0.0319023	3.42640118706314	0.000661523084117134	0.00165380771029283	-1.51876
HALLMARK_ANDROGEN_RESPONSE	0.0564697948193837	-0.0289306	3.24048900872068	0.00127194426763368	0.00302843873246115	-2.1236
HALLMARK_HEDGEHOG_SIGNALING	-0.0723654	0.00763155227959292	-3.19289	0.00149642526575179	0.00340096651307224	-2.27327
HALLMARK_ESTROGEN_RESPONSE_LATE	0.0425115808488276	-0.0221276	3.15703891627795	0.00168906473267689	0.00367187985364542	-2.38458
HALLMARK_ADIPOGENESIS	0.0519088785588744	-0.0326342	3.06001106982724	0.00233098363911571	0.0048562159148244	-2.67978
HALLMARK_FATTY_ACID_METABOLISM	0.0518654492881333	-0.0311739	2.66481971998431	0.00794947466879697	0.0158989493375939	-3.79004
HALLMARK_WNT_BETA_CATENIN_SIGNALING	-0.0422571	-0.00622354	-2.21565	0.0271604093298487	0.0522315564035552	-4.87053
HALLMARK_UV_RESPONSE_DN	-0.0444197	-0.0131802	-2.08525	0.0375483989826658	0.0695340721901218	-5.14773
