# Supplementary material for: Identification of a Prognostic Gene Signature for Chemoresistance Prediction in Lung Adenocarcinoma by Screening Mitochondrial Metabolism Gene Sets
Source: Int J Mol Sci. 2026 Mar 27;27(7):3065. doi: 10.3390/ijms27073065 (PMC13073725; doi:10.3390/ijms27073065)
Supplement: Supplementary file 1 [file ijms-27-03065-s001.zip › Table S6.xlsx]

## Sheet: Additional file 11
	drug	.y.	group1	group2	n1	n2	statistic	p	p.adj	p.signif
1	AMG.319_2045	Score	High Risk	Low Risk	250	250	37988	3.03e-05	0.000214264285714286	****
2	AZ6102_2109	Score	High Risk	Low Risk	250	250	36059	0.00291	0.00993413793103448	**
3	AZ960_1250	Score	High Risk	Low Risk	250	250	35266	0.0129	0.0293586206896552	*
4	AZD1208_1449	Score	High Risk	Low Risk	250	250	37800	5.02e-05	0.000292341176470588	****
5	AZD1332_1463	Score	High Risk	Low Risk	250	250	35951	0.00362	0.0117203225806452	**
6	AZD2014_1441	Score	High Risk	Low Risk	250	250	35865	0.00428	0.01284	**
7	AZD5153_1706	Score	High Risk	Low Risk	250	250	34957	0.0218	0.0464129032258064	*
8	AZD5363_1916	Score	High Risk	Low Risk	250	250	38352	1.1e-05	9.4695652173913e-05	****
9	AZD6482_2169	Score	High Risk	Low Risk	250	250	40228	2.74e-08	6.028e-07	****
10	AZD8055_1059	Score	High Risk	Low Risk	250	250	37956	3.31e-05	0.00021846	****
11	AZD8186_1918	Score	High Risk	Low Risk	250	250	38321	1.2e-05	9.504e-05	****
12	Afuresertib_1912	Score	High Risk	Low Risk	250	250	38365	1.06e-05	9.4695652173913e-05	****
13	Alisertib_1051	Score	High Risk	Low Risk	250	250	34585	0.039	0.0715	*
14	Axitinib_1021	Score	High Risk	Low Risk	250	250	40481	1.1e-08	2.7225e-07	****
15	BI.2536_1086	Score	High Risk	Low Risk	250	250	22678	1.12e-07	1.70584615384615e-06	****
16	BIBR.1532_2043	Score	High Risk	Low Risk	250	250	37068	0.000317	0.00149442857142857	***
17	BMS.754807_2171	Score	High Risk	Low Risk	250	250	43371	6.22e-14	1.23156e-11	****
18	CDK9_5038_1709	Score	High Risk	Low Risk	250	250	35286	0.0125	0.0291176470588235	*
19	CDK9_5576_1708	Score	High Risk	Low Risk	250	250	34912	0.0234	0.0477649484536082	*
20	CZC24832_1615	Score	High Risk	Low Risk	250	250	38364	1.06e-05	9.4695652173913e-05	****
21	Camptothecin_1003	Score	High Risk	Low Risk	250	250	35407	0.0101	0.0246888888888889	*
22	Cediranib_1922	Score	High Risk	Low Risk	250	250	35741	0.00544	0.0151707042253521	**
23	Crizotinib_1083	Score	High Risk	Low Risk	250	250	34755	0.03	0.05676	*
24	Cyclophosphamide_1512	Score	High Risk	Low Risk	250	250	36374	0.00152	0.00578769230769231	**
25	Dabrafenib_1373	Score	High Risk	Low Risk	250	250	34632	0.0363	0.0678056603773585	*
26	Dactinomycin_1811	Score	High Risk	Low Risk	250	250	34829	0.0267	0.0518294117647059	*
27	Dactinomycin_1911	Score	High Risk	Low Risk	250	250	34931	0.0227	0.0473115789473684	*
28	Dactolisib_1057	Score	High Risk	Low Risk	250	250	36542	0.00105	0.0042372	**
29	Doramapimod_1042	Score	High Risk	Low Risk	250	250	42414	4.82e-12	4.7718e-10	****
30	EPZ004777_1237	Score	High Risk	Low Risk	250	250	38381	1.01e-05	9.4695652173913e-05	****
31	EPZ5676_1563	Score	High Risk	Low Risk	250	250	35944	0.00367	0.0117203225806452	**
32	Eg5_9814_1712	Score	High Risk	Low Risk	250	250	34617	0.0372	0.0688373831775701	*
33	Elephantin_1835	Score	High Risk	Low Risk	250	250	40570	7.96e-09	2.25154285714286e-07	****
34	Entospletinib_1630	Score	High Risk	Low Risk	250	250	35998	0.00329	0.010857	**
35	Epirubicin_1511	Score	High Risk	Low Risk	250	250	37755	5.66e-05	0.000320194285714286	****
36	Erlotinib_1168	Score	High Risk	Low Risk	250	250	26628	0.00422	0.01284	**
37	Fulvestrant_1200	Score	High Risk	Low Risk	250	250	35844	0.00446	0.0131802985074627	**
38	GNE.317_1926	Score	High Risk	Low Risk	250	250	37072	0.000314	0.00149442857142857	***
39	GSK2578215A_1927	Score	High Risk	Low Risk	250	250	35320	0.0118	0.0278142857142857	*
40	GSK2606414_1618	Score	High Risk	Low Risk	250	250	35211	0.0142	0.03195	*
41	GSK269962A_1192	Score	High Risk	Low Risk	250	250	42252	9.72e-12	6.4152e-10	****
42	GSK343_1627	Score	High Risk	Low Risk	250	250	37320	0.000172	0.000873230769230769	***
43	GSK591_2110	Score	High Risk	Low Risk	250	250	35879	0.00417	0.01284	**
44	Gallibiscoquinazole_1830	Score	High Risk	Low Risk	250	250	34423	0.0495	0.0891	*
45	I.BRD9_1928	Score	High Risk	Low Risk	250	250	37026	0.00035	0.00161162790697674	***
46	IWP.2_1576	Score	High Risk	Low Risk	250	250	34754	0.0301	0.05676	*
47	Ibrutinib_1799	Score	High Risk	Low Risk	250	250	35170	0.0152	0.03344	*
48	Ipatasertib_1924	Score	High Risk	Low Risk	250	250	37958	3.29e-05	0.00021846	****
49	Irinotecan_1088	Score	High Risk	Low Risk	250	250	36633	0.000862	0.00355575	***
50	JAK1_8709_1718	Score	High Risk	Low Risk	250	250	38333	1.16e-05	9.504e-05	****
51	JAK_8517_1739	Score	High Risk	Low Risk	250	250	37732	6.01e-05	0.00033055	****
52	JQ1_2172	Score	High Risk	Low Risk	250	250	39848	1.02e-07	1.683e-06	****
53	KRAS..G12C..Inhibitor.12_1855	Score	High Risk	Low Risk	250	250	36136	0.00249	0.00864947368421053	**
54	KU.55933_1030	Score	High Risk	Low Risk	250	250	35096	0.0173	0.0376417582417582	*
55	LJI308_2107	Score	High Risk	Low Risk	250	250	35708	0.00579	0.0157043835616438	**
56	LY2109761_1852	Score	High Risk	Low Risk	250	250	37072	0.000314	0.00149442857142857	***
57	Leflunomide_1578	Score	High Risk	Low Risk	250	250	36287	0.00182	0.00679924528301887	**
58	MIRA.1_1931	Score	High Risk	Low Risk	250	250	36769	0.000635	0.00273326086956522	***
59	MK.2206_1053	Score	High Risk	Low Risk	250	250	41776	7.23e-11	2.86308e-09	****
60	MN.64_1854	Score	High Risk	Low Risk	250	250	35495	0.0086	0.0215544303797468	**
61	Mitoxantrone_1810	Score	High Risk	Low Risk	250	250	36387	0.00147	0.00570705882352941	**
62	NU7441_1038	Score	High Risk	Low Risk	250	250	35817	0.0047	0.0134869565217391	**
63	NVP.ADW742_1932	Score	High Risk	Low Risk	250	250	34997	0.0204	0.043904347826087	*
64	Navitoclax_1011	Score	High Risk	Low Risk	250	250	34477	0.0458	0.0831963302752294	*
65	Nelarabine_1814	Score	High Risk	Low Risk	250	250	36794	6e-04	0.00264	***
66	Nilotinib_1013	Score	High Risk	Low Risk	250	250	35825	0.00463	0.0134814705882353	**
67	Niraparib_1177	Score	High Risk	Low Risk	250	250	39794	1.23e-07	1.73957142857143e-06	****
68	Nutlin.3a...._1047	Score	High Risk	Low Risk	250	250	37825	4.7e-05	0.000290813	****
69	OSI.027_1594	Score	High Risk	Low Risk	250	250	35628	0.00673	0.0173057142857143	**
70	OTX015_1626	Score	High Risk	Low Risk	250	250	34856	0.0256	0.050688	*
71	Olaparib_1017	Score	High Risk	Low Risk	250	250	38931	1.99e-06	2.07378947368421e-05	****
72	Oxaliplatin_1089	Score	High Risk	Low Risk	250	250	35652	0.00643	0.0169752	**
73	Oxaliplatin_1806	Score	High Risk	Low Risk	250	250	38272	1.38e-05	0.000105092307692308	****
74	P22077_1933	Score	High Risk	Low Risk	250	250	34842	0.0262	0.0513623762376238	*
75	PAK_5339_1730	Score	High Risk	Low Risk	250	250	34856	0.0256	0.050688	*
76	PCI.34051_1621	Score	High Risk	Low Risk	250	250	39023	1.5e-06	1.65e-05	****
77	PD173074_1049	Score	High Risk	Low Risk	250	250	36168	0.00233	0.00823821428571429	**
78	PF.4708671_1129	Score	High Risk	Low Risk	250	250	41873	4.83e-11	2.39085e-09	****
79	PFI3_1620	Score	High Risk	Low Risk	250	250	35438	0.00953	0.0235868	**
80	PLX.4720_1036	Score	High Risk	Low Risk	250	250	37713	6.32e-05	0.000338205405405405	****
81	PRIMA.1MET_1131	Score	High Risk	Low Risk	250	250	39629	2.14e-07	2.8248e-06	****
82	PRT062607_1631	Score	High Risk	Low Risk	250	250	39241	7.55e-07	9.343125e-06	****
83	Palbociclib_1054	Score	High Risk	Low Risk	250	250	36185	0.00225	0.0081	**
84	Picolinici.acid_1635	Score	High Risk	Low Risk	250	250	36536	0.00107	0.0042372	**
85	Pictilisib_1058	Score	High Risk	Low Risk	250	250	35685	0.00605	0.0161878378378378	**
86	Pyridostatin_2044	Score	High Risk	Low Risk	250	250	37808	4.92e-05	0.000292341176470588	****
87	RO.3306_1052	Score	High Risk	Low Risk	250	250	35361	0.0109	0.0263195121951219	*
88	Rapamycin_1084	Score	High Risk	Low Risk	250	250	35731	0.00554	0.015235	**
89	Ribociclib_1632	Score	High Risk	Low Risk	250	250	40068	4.8e-08	9.504e-07	****
90	SB216763_1025	Score	High Risk	Low Risk	250	250	38097	2.25e-05	0.000165	****
91	Sabutoclax_1849	Score	High Risk	Low Risk	250	250	35188	0.0148	0.0329258426966292	*
92	Savolitinib_1936	Score	High Risk	Low Risk	250	250	27578	0.023	0.0474375	*
93	Sepantronium.bromide_1941	Score	High Risk	Low Risk	250	250	27635	0.0252	0.050688	*
94	Sinularin_1838	Score	High Risk	Low Risk	250	250	39183	9.08e-07	1.05755294117647e-05	****
95	Sorafenib_1085	Score	High Risk	Low Risk	250	250	35621	0.00682	0.0173123076923077	**
96	Talazoparib_1259	Score	High Risk	Low Risk	250	250	37605	8.36e-05	0.0004356	****
97	Taselisib_1561	Score	High Risk	Low Risk	250	250	36035	0.00306	0.0102691525423729	**
98	Temozolomide_1375	Score	High Risk	Low Risk	250	250	35277	0.0127	0.0292395348837209	*
99	Teniposide_1809	Score	High Risk	Low Risk	250	250	35633	0.00667	0.0173057142857143	**
100	Topotecan_1808	Score	High Risk	Low Risk	250	250	35762	0.00522	0.0147651428571429	**
101	Tozasertib_1096	Score	High Risk	Low Risk	250	250	34932	0.0227	0.0473115789473684	*
102	Uprosertib_1553	Score	High Risk	Low Risk	250	250	39980	6.51e-08	1.1718e-06	****
103	Uprosertib_2106	Score	High Risk	Low Risk	250	250	37842	4.49e-05	0.00028678064516129	****
104	Venetoclax_1909	Score	High Risk	Low Risk	250	250	35331	0.0115	0.027433734939759	*
105	Vorinostat_1012	Score	High Risk	Low Risk	250	250	35884	0.00413	0.01284	**
106	WZ4003_1614	Score	High Risk	Low Risk	250	250	36676	0.000783	0.00329859574468085	***
107	Wnt.C59_1622	Score	High Risk	Low Risk	250	250	36271	0.00188	0.00689333333333333	**
108	XAV939_1268	Score	High Risk	Low Risk	250	250	34804	0.0278	0.0534407766990291	*
109	ZM447439_1050	Score	High Risk	Low Risk	250	250	40929	2.08e-09	6.864e-08	****
110	Zoledronate_1802	Score	High Risk	Low Risk	250	250	36843	0.000536	0.002412	***
