# Supplementary material for: Identification of a Prognostic Gene Signature for Chemoresistance Prediction in Lung Adenocarcinoma by Screening Mitochondrial Metabolism Gene Sets
Source: Int J Mol Sci. 2026 Mar 27;27(7):3065. doi: 10.3390/ijms27073065 (PMC13073725; doi:10.3390/ijms27073065)
Supplement: Supplementary file 1 [file ijms-27-03065-s001.zip › Table S7.xlsx]

## Sheet: Additional file 12
Cell line	TCGA classification	Tissue	Tissue sub-type	IC50	AUC	Drug
NCI-H2291	LUAD	lung	lung_NSCLC_adenocarcinoma	2290.76	0.97904	Axitinib
NCI-H441	LUAD	lung	lung_NSCLC_adenocarcinoma	841.059	0.9494	Axitinib
NCI-H1793	LUAD	lung	lung_NSCLC_adenocarcinoma	764.184	0.966088	Axitinib
NCI-H1650	LUAD	lung	lung_NSCLC_adenocarcinoma	513.538	0.969308	Axitinib
NCI-H2087	LUAD	lung	lung_NSCLC_adenocarcinoma	363.751	0.973791	Axitinib
NCI-H1693	LUAD	lung	lung_NSCLC_adenocarcinoma	324.652	0.945631	Axitinib
PC-3_[JPC-3]	LUAD	lung	lung_NSCLC_adenocarcinoma	305.259	0.966625	Axitinib
H3255	LUAD	lung	lung_NSCLC_adenocarcinoma	301.432	0.955047	Axitinib
NCI-H1838	LUAD	lung	lung_NSCLC_adenocarcinoma	193.518	0.949285	Axitinib
NCI-H322M	LUAD	lung	lung_NSCLC_adenocarcinoma	171.159	0.962013	Axitinib
EKVX	LUAD	lung	lung_NSCLC_adenocarcinoma	166.366	0.937581	Axitinib
NCI-H2405	LUAD	lung	lung_NSCLC_adenocarcinoma	154.933	0.913128	Axitinib
EMC-BAC-1	LUAD	lung	lung_NSCLC_adenocarcinoma	142.546	0.971315	Axitinib
SK-LU-1	LUAD	lung	lung_NSCLC_adenocarcinoma	128.728	0.926537	Axitinib
HCC-827	LUAD	lung	lung_NSCLC_adenocarcinoma	107.279	0.936876	Axitinib
NCI-H1355	LUAD	lung	lung_NSCLC_adenocarcinoma	106.38	0.934483	Axitinib
NCI-H1648	LUAD	lung	lung_NSCLC_adenocarcinoma	102.583	0.96222	Axitinib
NCI-H1573	LUAD	lung	lung_NSCLC_adenocarcinoma	93.039	0.966612	Axitinib
NCI-H2347	LUAD	lung	lung_NSCLC_adenocarcinoma	80.6273	0.902892	Axitinib
NCI-H1623	LUAD	lung	lung_NSCLC_adenocarcinoma	79.3444	0.954106	Axitinib
NCI-H1563	LUAD	lung	lung_NSCLC_adenocarcinoma	77.9483	0.960385	Axitinib
NCI-H1666	LUAD	lung	lung_NSCLC_adenocarcinoma	73.7294	0.910138	Axitinib
HOP-62	LUAD	lung	lung_NSCLC_adenocarcinoma	72.1663	0.934159	Axitinib
NCI-H2342	LUAD	lung	lung_NSCLC_adenocarcinoma	69.9067	0.948747	Axitinib
SW1573	LUAD	lung	lung_NSCLC_adenocarcinoma	56.4106	0.911032	Axitinib
NCI-H1651	LUAD	lung	lung_NSCLC_adenocarcinoma	52.025	0.957985	Axitinib
Calu-3	LUAD	lung	lung_NSCLC_adenocarcinoma	51.0511	0.909955	Axitinib
NCI-H358	LUAD	lung	lung_NSCLC_adenocarcinoma	51.0275	0.908373	Axitinib
NCI-H2228	LUAD	lung	lung_NSCLC_adenocarcinoma	49.7942	0.908653	Axitinib
NCI-H1568	LUAD	lung	lung_NSCLC_adenocarcinoma	49.7467	0.912365	Axitinib
NCI-H3122	LUAD	lung	lung_NSCLC_adenocarcinoma	44.7448	0.926803	Axitinib
NCI-H1435	LUAD	lung	lung_NSCLC_adenocarcinoma	43.5051	0.975337	Axitinib
NCI-H522	LUAD	lung	lung_NSCLC_adenocarcinoma	42.9638	0.948719	Axitinib
NCI-H650	LUAD	lung	lung_NSCLC_adenocarcinoma	39.6465	0.953812	Axitinib
NCI-H2023	LUAD	lung	lung_NSCLC_adenocarcinoma	37.9163	0.913414	Axitinib
NCI-H838	LUAD	lung	lung_NSCLC_adenocarcinoma	36.8093	0.942501	Axitinib
NCI-H1734	LUAD	lung	lung_NSCLC_adenocarcinoma	36.1016	0.965604	Axitinib
COR-L105	LUAD	lung	lung_NSCLC_adenocarcinoma	34.3437	0.889971	Axitinib
NCI-H2009	LUAD	lung	lung_NSCLC_adenocarcinoma	34.0698	0.923866	Axitinib
NCI-H2030	LUAD	lung	lung_NSCLC_adenocarcinoma	33.4005	0.908786	Axitinib
NCI-H1781	LUAD	lung	lung_NSCLC_adenocarcinoma	32.7152	0.918562	Axitinib
NCI-H1792	LUAD	lung	lung_NSCLC_adenocarcinoma	32.5054	0.950775	Axitinib
HCC-78	LUAD	lung	lung_NSCLC_adenocarcinoma	30.2896	0.908288	Axitinib
Calu-6	LUAD	lung	lung_NSCLC_adenocarcinoma	29.7794	0.894147	Axitinib
NCI-H1944	LUAD	lung	lung_NSCLC_adenocarcinoma	27.1376	0.895609	Axitinib
PC-14	LUAD	lung	lung_NSCLC_adenocarcinoma	25.7807	0.914482	Axitinib
NCI-H1975	LUAD	lung	lung_NSCLC_adenocarcinoma	25.7251	0.904613	Axitinib
NCI-H1993	LUAD	lung	lung_NSCLC_adenocarcinoma	24.9764	0.906566	Axitinib
NCI-H1437	LUAD	lung	lung_NSCLC_adenocarcinoma	22.4181	0.91896	Axitinib
RERF-LC-KJ	LUAD	lung	lung_NSCLC_adenocarcinoma	21.3737	0.917481	Axitinib
NCI-H1755	LUAD	lung	lung_NSCLC_adenocarcinoma	19.8947	0.887151	Axitinib
NCI-H2085	LUAD	lung	lung_NSCLC_adenocarcinoma	17.7089	0.884417	Axitinib
RERF-LC-MS	LUAD	lung	lung_NSCLC_adenocarcinoma	17.6073	0.914568	Axitinib
A549	LUAD	lung	lung_NSCLC_adenocarcinoma	17.2039	0.885273	Axitinib
ABC-1	LUAD	lung	lung_NSCLC_adenocarcinoma	12.0737	0.863922	Axitinib
EMC-BAC-2	LUAD	lung	lung_NSCLC_adenocarcinoma	11.9687	0.856562	Axitinib
NCI-H23	LUAD	lung	lung_NSCLC_adenocarcinoma	11.5241	0.896133	Axitinib
LXF-289	LUAD	lung	lung_NSCLC_adenocarcinoma	11.3838	0.885985	Axitinib
VMRC-LCD	LUAD	lung	lung_NSCLC_adenocarcinoma	11.0491	0.85718	Axitinib
HCC-44	LUAD	lung	lung_NSCLC_adenocarcinoma	5.16099	0.812168	Axitinib
LC-2-ad	LUAD	lung	lung_NSCLC_adenocarcinoma	4.87396	0.825175	Axitinib
NCI-H2122	LUAD	lung	lung_NSCLC_adenocarcinoma	2.34984	0.753788	Axitinib
