# Supplementary material for: Identification of a Prognostic Gene Signature for Chemoresistance Prediction in Lung Adenocarcinoma by Screening Mitochondrial Metabolism Gene Sets
Source: Int J Mol Sci. 2026 Mar 27;27(7):3065. doi: 10.3390/ijms27073065 (PMC13073725; doi:10.3390/ijms27073065)
Supplement: Supplementary file 1 [file ijms-27-03065-s001.zip › Table S8.xlsx]

## Sheet: Additional file 1
gene
C1QBP
TIGAR
GFM2
SOD2-OT1
HTT
CS
TANGO2
LIAS
COX5A
NFATC4
ETFA
CHKB-CPT1B
PPARGC1A
H19
AK2
MT-TG
CYCS
SLC25A20
SDHB
OGDH
SLC25A3
ETFB
MIRLET7I
MT-RNR2
TMX2-CTNND1
TTTY15
MT-TK
LINC02605
FBXL4
PTEN
PDP1
UCP2
LINC01554
MIR211
MIR494
MT-RNR1
LOC109461479
COQ9
TP53
SOD1
TLR2
CNR1
SCO2
AK3
UCP1
UCP3
TCF19
DNAJC19
LDHA
EIF4E
RPS6KB1
KNG1
PRKCZ
POLG
DLAT
EIF4EBP1
ACAD9
CR1
KLK4
TNNT1
CD200
OMA1
SUCLA2
TUFM
GFM1
AUH
HIBCH
TSFM
TAFAZZIN
TMEM70
MTIF2
OPA3
SERAC1
CENPO
MTIF3
LIX1
C2orf88
BDNF-AS
ACADL
ALDH18A1
ADH1B
PPAT
GAPDH
ALDH2
ACSL4
PPARG
CYP2U1
PFKP
ACSL1
ADH1A
GPI
ALDH3B2
NDUFS6
CYP4A22-AS1
PC
MDH2
CYC1
PFKFB2
ACAT1
CPT1B
ACAA2
CYP4A26P
NDUFB4
ACAA1
MDH1B
NDUFS8
NDUFAB1
ALDH3B1
ATP4A
COX5B
PFKP-DT
ACSBG1
COX6C
NDUFB9
NDUFS2
ALDH1B1
ALDH1A2
NDUFV1
SDHA
PPARGC1B
NDUFA9
CYP4A11
NDUFB11
NDUFA12
PFKFB4
IDH1
ACADSB
ATP4B
ALDH3A1
PAAF1
ECHS1
ACADS
PPAN
SDHC
MDH1
PGM2
PFKFB3
NDUFS5
NDUFB5
ALDH1L2
NDUFS3
PKLR
NDUFA8
HADHA
PDHX
NDUFB3
ALDH1L1
CPT1A
CYP4A22
CYP4A27P
ADH1C
EHHADH
NDUFB10
OXCT2
OXCT1
ACADM
ALDH4A1
PDHB
NDUFA7
NDUFA5
COX7B
CPT1C
UQCRFS1
ACLY
GCDH
PFKL
IDH3G
ACOX2
NDUFA10
PFKFB1
GAPDHS
ECI1
COX10
ALDH8A1
ALDH6A1
NDUFA11
CYP4A44P
ALDH9A1
ADH4
NDUFA6
MINPP1
AKR1A1
ACO1
NDUFV2
NDUFA13
NDUFA1
PDC
ADPGK
IDH3B
PPATP1
ATP12A
ECI2
CPT2
AHR
MDH1P2
CYP4A43P
HMGCL
POR
ACOX1
GCK
DLST
COX17
HADHB
DLD
ACOX3
ALDH1L1-AS1
NDUFS1
ALDH3A2
LHPP
PPARA
ACSL6
PPARD
ACSBG2
NDUFB7
ALDH5A1
HADH
NDUFS7
ACSL6-AS1
ALDH1A1
PPA2
NDUFA4
COX15
PFKM
NDUFC2
BPGM
NDUFS4
ADH6
NDUFV3
ACSL3
ACAT2
ALDH16A1
SDHD
NDUFB2
ACADVL
ACSL3-AS1
NDUFB6
NDUFC1
ALDH7A1P2
COX7C
GALM
ALDH7A1P4
PPATP2
ALDH7A1
ALDH1A3
ACSL5
PPAN-P2RY11
ALDH7A1P3
NDUFB8
ALDH1L1-AS2
ALDH7A1P1
ACO2
OXCT1-AS1
COX11
OXCT2P1
NDUFA2
IDH3A
NDUFA3
NDUFB1
PPA1
MDH1P1
NADK
NMRK2
BST1
NADSYN1
CD38
NAPRT
NT5E
NMNAT3
NNMT
NMNAT2
NADK2
NMRK1
QPRT
NAMPT
NMNAT1
NUDT12
NNT
SIRT2
ENPP1
ASPDH
NT5C2
SIRT6
SIRT1
AOX1
NT5DC4
NT5C1A
PNP
NT5C1B
NT5C
SIRT5
RDH14
NT5M
ENPP3
SIRT4
SIRT3
SIRT7
SLC5A8
PARP6
PARP14
NAXE
PTGIS
PARP10
PARP4
PARP8
PARP9
PARP16
CYP8B1
RNLS
SLC22A13
PTGS2
NAXD
NFU1
LIPT2
SMAD5-AS1
MT-TL1
LINC01672
FH
LIPT1
IBA57
SRC
ESRRA
TPK1
AGK
MFF
LOC126861242
AIFM1
BDNF
NR1H4
CRAT
NGLY1
DHTKD1
GPBAR1
CHCHD10
PKHD1
UCHL1
GSK3B
ASS1
MFN2
PRKN
ATP7B
IRS1
PAH
SCN9A
SOD2
TPI1
KCNK9
VDAC1
ATP5F1B
BTD
OCRL
RARS2
KRIT1
MIPEP
SUMF1
FLVCR2
SLC27A1
BOLA3
SZT2
MITD1
FAM210B
MT-ND4
MALAT1
MIR126
MIR30E
MIRLET7C
MIR130A
MIR208B
MIR193A
MIR335
ZFAS1
MIR199B
MIR215
LIPT2-AS1
MIR301B
SNORA2C
MIR1291
CERNA3
ESR1
CAT
FOXO1
PSEN1
ATP2A2
CBS
NOTCH3
ADK
APOE
EIF2AK3
GLS
PGK1
STIM1
YWHAE
CASP7
HPRT1
HSPD1
KCNJ2
PKD2
RYR1
SLC25A4
ADORA2B
HSPA9
HTR2A
IL1B
INS
KCNJ5
RYR2
VCL
YWHAZ
ADORA2A
COX4I1
FXN
HK2
HUWE1
NEU1
PRDX6
HTR3A
UQCRC2
XBP1
BSG
CKB
EIF2S1
FUS
IGF2BP2
SHMT1
ATG7
BAD
CLOCK
DBT
ESRRG
GDAP1
ID2
PNPLA6
SLC25A5
TFAM
UQCRC1
EPO
HTR2B
LRPPRC
NME4
PDK4
PROK2
PTPA
SOAT2
BICD2
DMRT1
INF2
NDUFAF1
OLA1
RYR3
SSBP1
SURF1
GLRX5
IMMT
MAVS
SMPD2
ATP5PF
NDUFAF3
ACAD10
ALYREF
COX7A2L
MRS2
TIMMDC1
ATP5MC1
FAHD1
SLC25A27
OCIAD1
MT-ATP6
MT-CO1
MT-ND1
SFTA3
MIR7-3HG
PVT1
NEAT1
TUG1
GAS5
MIAT
XIST
DANCR
MIR210
SCARNA5
MIR33A
MIR33B
LINC01139
MT-TS1
MT-TT
RAB4B-EGLN2
MT-TL2
COPG2IT1
MT-TS2
ARAP1-AS1
MT-TE
TRP-AGG2-5
MT-TP
PGR-AS1
TRA-TGC7-1
TRD-GTC9-1
