# Supplementary material for: Identification of a Prognostic Gene Signature for Chemoresistance Prediction in Lung Adenocarcinoma by Screening Mitochondrial Metabolism Gene Sets
Source: Int J Mol Sci. 2026 Mar 27;27(7):3065. doi: 10.3390/ijms27073065 (PMC13073725; doi:10.3390/ijms27073065)
Supplement: Supplementary file 1 [file ijms-27-03065-s001.zip › Table S9.xlsx]

## Sheet: Additional file 2
gene
PSME3
RAB5C
HNRNPF
MARCKS
HSPA13
CCNG2
MAD2L1BP
F8A1
ARF6
ARRB2
ZNF318
SNRPG
CCNI
SUMO2
DEDD
ZNHIT3
MAPK1IP1L
RCHY1
CMC4
PPIA
UBE2Z
MRPL15
DERL2
MED28
RESF1
MCUB
RPL11
RPL6
RPL3
BCR
TAP2
GLDC
PTGER4
GALNS
RPS3
EIF3K
MICAL3
DPY19L1
CCDC69
LRP5L
NTRK3
UBOX5
NPHP4
CDR2
RPL7A
NOP53
EFHC1
TENT5C
JMJD7-PLA2G4B
JUP
H2BC12L
ADGRG1
RAP2C
MAN1A1
ELK3
EIF3D
RPS5
RPL4
RACK1
EEF1G
EEF1B2
RPL13A
IGFBP7
LPCAT1
CLEC11A
H3-3A
GATA3
FBL
TPM4
RPL5
RPLP0
EIF3L
SHOC2
NELFA
ING3
NTAN1
PCBP2
PPDPF
GMEB2
CHD4
MTX2
KCNN4
DUSP2
ICAM4
EIF2B4
SLC11A1
RHOA
CTCF
ARID4A
CTDSP2
LSM8
EGR1
THBD
CNTN5
CDC37
LARP1
PCDH9
ATP1A1
STOM
PIEZO1
DAPK1
CA4
MATK
MATN1
ARPC2
CST7
KIR3DL2
POLH
TIMM17A
HRK
PCBP1
HNRNPR
HNRNPUL1
TMEM131L
TAF5
MAGOH
POLDIP3
SMARCB1
CRKL
PHF2
TLE5
U2AF2
OTUB1
BLVRB
NECTIN2
MAFF
PCDHA9
CD69
GAPDH
LPAR6
SLC2A3
HDGF
PSRC1
CDK2AP1
CS
THAP11
UBE2Q1
WAC
PRPF18
INTS15
RPS24
RPL12
HNRNPU
HMGB1
RPL10
RPS15A
RPLP2
RPL31
NME2
VIM
CD44
LSM7
RPL23A
INTS1
RPS2
RPS12
RASGRP2
TMSB10
ATP13A2
SCNM1
CALU
KPNA2
PISD
TRIM24
SPATA2
DSC3
KCNN1
PTP4A3
CBFA2T3
FKBP1A
ARHGAP32
WIPF2
GNS
CREB3L2
MXD1
KDM4B
ABHD3
PPM1B
ELOA
RUFY3
RBMS1
YRDC
LBH
SSH1
EPOR
RUBCNL
ZNF512B
RPS11
LSM3
S100A13
PDLIM1
CDKN2D
SH3GL1
CRMP1
EFNB2
BTBD3
ZNF263
ARHGAP29
MTMR9
TCFL5
SOX11
ZNF304
MTF2
NFATC1
PNN
PSME4
TBC1D9
POM121
HLA-DQA1
DIDO1
CHCHD7
PLCXD1
BCL11B
ACAN
CALD1
COL8A1
VCAN
FRMD4A
RREB1
LTBP2
MMP2
DCHS1
DSE
SEPTIN11
TNS1
TRAM2
ABCB1
HSD17B2
FENDRR
MAN1C1
PHLDA1
SALL1
SLC16A14
TBC1D8
PPP2R5A
SLC3A2
ABCB5
ABCB9
ABCG2
ABL1
ADAM10
ADAM9
ADGRV1
AKAP1
AKT2
ANXA2
APAF1
APC
AREG
ATF2
ATG12
ATG5
ATG7
ATP7A
ATP7B
AURKA
BCL2L2
BCL2L11
BAX
BBC3
BCL11A
BCAT1
BCL2
BCL9
BECN1
BIK
BIRC5
BRAF
BRCA1
CDH1
CASP9
CTSL
CCND2
CCNJ
CDCP1
CDK4
CDK6
CDKN1A
CDKN1B
CERS2
CFLAR
COL3A1
COP1
TP53
CIAPIN1
CRYAB
CTNNB1
CUL5
DCTD
DLK1
DLL1
DNMT1
DUSP6
EDNRA
EGFR
EPAS1
EPHA3
BMX
ERBB2
ERCC3
FAM168A
FADD
FBXW7
FGF9
FOXC2
FSCN1
FUBP1
GAS7
GLS
GRAP
GSK3B
GSTP1
SLC2A1
H2AFY
HEY1
HIF1A
HIF1AN
HMGA1
HMGA2
HMOX1
HSPA1A
HOXA13
HOXB3
ID1
IDH2
IGF2BP1
EIF4G1
EIF4G2
IFI27
IGF1R
CHUK
IL6
IRS1
ISG15
JAK2
JUN
PRKCE
PKM
RPS6KA5
LMNA
MAGEA6
MAGEA12
MCL1
MEF2D
MET
MAPK1
MAP1LC3B
MMP12
MMP9
ABCC1
ABCC2
MTA1
MTOR
MUC1
MYC
NTN1
NFE2L2
NFKB1
NOTCH1
NR1I3
NR2C2
P2RY1
PAK1
PARP1
CD274
PDPK1
PEA15
PDGFRA
PDGFRB
PHLPP1
PIK3CG
PLAGL2
PPARG
PROM1
PTCH1
PTEN
PTK6
PTPN11
RAB12
RAB6A
KRAS
RALBP1
RHOF
RPS6
S100A4
SLC35F5
SELENOW
SFRP1
SHC1
ST3GAL4
ST6GALNAC2
SIRT3
SMAD2
SMAD4
SNAI1
SOCS1
SOCS2
SOCS5
SOX2
SOX4
SOX9
SPRY2
SRC
STMN1
TP53INP1
TAFAZZIN
TDRG1
TET2
TGFB1
TGFBR2
TIMP3
TMPRSS11E
FASLG
PBK
TPD52
TRAF6
TRIM14
TRIM16
TRIP6
TYMS
UVRAG
VEGFA
VOPP1
XIAP
YAP1
ZEB2
ZNRF2
YWHAZ
PPP2R1B
NT5C2
ATG16L1
AAMDC
ABCA1
ABCA10
ABCF2
ABCE1
ABCG1
SLCO1B1
SLCO1B3
ACSL3
ACVR1C
ADAM17
ADAM22
SLC25A5
AGR2
ADGRA2
AGTR1
AIFM1
AKAP12
AKT1
AKT3
ALDH1A3
ALK
AR
ANK2
ANXA1
TFAP2A
TFAP2C
PMAIP1
GRK2
ARC
NET1
ARID1A
ARID4B
NAT1
ATG2B
ATG3
ATG4B
ATG9A
ATM
ATMIN
BCL2L1
BACH2
BAD
BAG1
BAG3
BAK1
ATG14
BCL10
BID
HSPA5
NAIP
BIRC6
BMF
BMI1
BNIP2
BRD4
BRD7
BTG1
BTK
BUB1
CDH2
CARD11
CASP1
CASP3
CASP7
CASP8
CAV2
CBL
CBLB
CREBBP
CCL2
CCN1
CCNA2
CCNB1
CDK1
CCND1
CCNE1
CCNG1
ALCAM
CD80
CDC27
CDK2
CDK8
CDKN2A
CDS2
ITGB3BP
HSPD1
CHD5
CHEK1
CLDN2
CLTC
CLU
COL1A1
SLC31A1
CYP1B1
CYP3A4
CPEB2
CAPNS1
CRBN
CREB1
CRIM1
CSF1
CTBP1
CTNND1
CUL4A
CUL4B
CX3CR1
CXCR4
CYLD
DAPK2
DCK
DCLK1
DCP2
DDB1
DDIT3
DDR1
DICER1
DKK1
DKK2
DNMT3A
DNMT3B
POLQ
DPYD
DUSP1
DNM3
DHFR
E2F1
E2F2
E2F3
E2F6
E2F7
ENG
EGR2
EHF
EIF3A
HSP90B1
EP300
EPHA2
ERBB4
ERCC1
ERCC2
EREG
ERRFI1
ESR1
CES1
CES2
CES4A
ETS1
EZH1
EZH2
EZR
PTSG_00124
FANCD2
PTK2
FANCA
FAT1
FGF2
FGFR1
FGFR2
FN1
FIS1
FLT3
FOXA1
FOXM1
FOXO1
FOXO3
FTL
FUS
FUT4
FYN
FZD1
G6PD
GAS6
GATA6
NR3C1
GEMIN2
GLI1
GOLPH3
GPER1
GRB2
GCLM
GCLC
GSS
GSR
SLC16A3
HAX1
HBEGF
HDAC1
HDAC3
HDAC4
HIC2
HIPK2
HIPK3
HMGB2
HMGB3
HMGN5
HSPA8
HSPB1
HOXA1
HOXA3
HOXA5
HOXC9
HOXD8
HK1
HK2
IDH1
EIF4A1
EIF4A3
EIF4E
EIF5A2
IFIT2
NFKBIA
IKBKB
IKZF1
IKZF2
IKZF3
IL11
IL18
IL1B
IL24
CXCL8
IMPA1
ING4
ING5
INPP4A
ITGA5
ITGB1
ITGB8
TCF4
ITK
ITPR1
JAG1
JAK3
AK4
KAT6A
NKIRAS2
KCNH1
KDM5B
KEAP1
KIF11
KIT
KLF12
KLF4
KL
PRKCD
RPS6KA3
RPS6KB1
KSR1
LAMP2
LAMP3
LASP1
SLC7A5
LATS2
LDHA
LEF1
LGALSL
LGR5
LHX6
LOXL4
LRATD2
LRIG1
LRP1B
LRRC4
LRRFIP1
MTDH
LZTS1
MAP3K1
MAP3K5
MAP3K8
MAP4K3
MXD4
MAGEA2
MAGEA3
MAGI2
MDM2
MDM4
ABCB4
MED1
MED12
NF2
MGMT
MITF
MAPK3
MAPK7
MLH1
MAP1LC3A
MMP16
MOB1A
MAP2K1
MAP2K2
MAP2K6
MAP1LC3B2
IGF2R
ABCC4
ABCC5
ABCC10
MSH2
MSH6
MYBL2
MYCN
MYD88
MYO10
NAV3
NCOA3
NDST1
IKBKG
NF1
NFATC3
NFYB
NKD2
NLK
NOG
NOTCH2
NOTCH3
SLC34A2
NQO1
NR5A2
NSD2
NTRK2
NUCKS1
OAZ2
SPP1
TP63
TP73
PIK3R1
PIK3R2
PABPC1
PARP8
PAX6
PCDH20
SLC46A1
PDCD10
PDCD6IP
PDCD4
PDE4D
HSPG2
PTGS2
PGK1
PHLPP2
PIAS3
PIWIL2
PIK3CA
PIK3CD
PKD2
PLAG1
AGPAT2
PLCG2
PLK1
POMP
PPARA
PRKDC
PSMB5
PSMG2
PSEN1
PTPN1
PTPN12
PTPN13
PTPN18
PURA
QKI
RAD51D
RAB14
RAC1
RAD51
RAF1
RANGAP1
RAP1A
RAP1B
RASSF1
HRAS
RASAL1
NRAS
RB1
RAB22A
RAB27A
ERBB3
RECK
REV1
REV3L
RHOB
RICTOR
RNF2
RRM1
RRM2
RND3
HNRNPA1
HNRNPA2B1
ROCK2
POLR1H
RPP21
RSF1
RSU1
RUNX2
RUNX3
S100A8
S100A11
SLC4A4
SALL4
SAV1
SEC23A
SDC2
SDHB
SCGN
SEMA4C
SFPQ
ST8SIA4
SIAH2
SIRT1
SLAIN1
SLFN11
SMAD3
SMAD7
SMC4
SMO
SMARCC1
SMURF1
SMUG1
SNAI2
SOCS3
SOCS6
SOD2
SRI
SOX10
SOX7
SP1
SERPINB3
SPIN1
SRCIN1
SRF
SRSF2
STARD10
STAT5A
STAT5B
STAT3
NR5A1
STK4
RBPJ
SUZ12
TAB3
TAP1
MAPT
TUBB3
TCF7
TPT1
TERT
TFAM
TGFA
TGFB2
TGFBR1
TIGAR
TIMP1
TLR3
TMED3
TMEM54
TNFSF13B
TNFAIP3
TNFSF10
TNF
TOM1
TOP1
TOP2B
TRIM27
TRIM31
TRPC5
TSPAN12
TUSC3
TWF1
TWIST1
YY1
UBE2C
USP14
USP22
UCP2
AXL
ULK1
PLAU
VDR
VEGFC
WEE1
WIF1
WLS
WNT10B
WNT2
WNT5A
WNT6
WT1-AS
SLC7A11
ERCC4
XRCC3
XRCC4
YBX1
YES1
YEATS4
ZBTB7A
ZEB1
ZKSCAN1
ZNF217
ZNRF3
sul1/sul2/ sul3
BCR/ABL
EF_0779
catA1 / tetB/ sul1/ sul2
DHFR/RPOB
DHFR/GYRA/GYRB
tcr3
pexA
EGFR/MDM4
MdsA
MdsB
MdsC
F3F51_25225
emrA
emrB
taeA
phoP
mdtA
mdtB
mdC
qacZ
aacC1
aac(3)-Ic
aac(6')-Ib
kamB
sgm
rmtA
erm(39)
ermML
KM843_02845
tsnR
rpsL
aacA43
aadA2
aadA9
sal(A)
pgh1
msrE
mel
B1P95_04040
yojI
tetA
AFR1
ENO1
mecD
apmA
aadA
aadA7
aadA21
aadA1
aadA14
aadB
aac
strA
rph
aphA-7
aphA-6
aphA4
aphA
neo
aph(3')-IIc
aadK
aac(6')-Im
aac(3)-Id
aadA5
kan
aacC4
aac3-Vb
aacC9
aacC8
aac(6')
aph(2')-Ib
poxtA
nat
ABCC11
abcA
oleC-ORF4
oleB
hslV
bcrA
bcrB
cmlB
cmlA4
CmlA6
cmlA
floR
BCR-ABL1
aci1
blaUOE-1
blaCTX-M-27
blaSHV-12
bla
TEM-1
blaOxa-50c
ampC
blaTEM-1b
blaCTX-M-55
blaOXA-181
blaNDM-5
blaCMY-61
CMY-42
bla;
blaF
cfxA
varG
mecA
aacA-aphD
bfr1
blaCAM-1
cpaA
clcD
clsA
cls2
katG
catB10
catB6
hapE
clpB
SVEN_4064
catIII
cat-TC
cat
catQ
catB
cat86
catA
catV
catU
cat-IIH
CATS
cmx
CRT
BCHE
D806_060860
CDA
CYP51
CTLA4
FKS
GSC1
FKS1
FKS2
dfr18
sulII
dfrA17
dfrA15
dfrA1
dfrA12
folP1
folP
dfrA27
dhps
dhfrVI
dtpA
gyrA
gyrB
parC
parE
rpoB
rpoC
rpoB2
GTI81_10090
acrD
tufB
tuf
tuf1
tufA
esp
erm(42)
ermR
ereA2
erm(33)
erm(38)
qacF
FASN
fdnI
tet(X3)
tet(X4)
hmp
pef
QG37_00045
gag-pol
garD
H6pd
gshAB
gldA
ibpA
mgrA
ELS01_26210
nmcA
IDH3A
icl1
icl2
aac(2')-IIb
ERG11
lmrS
lnu(G)
LDHB
lon
mphB
macB
erm(A)
ermQ
amvA
tetV
FLU1
LC3
abeM
MAGEA4
tmb-1
blaVIM-1
bla(NDM-4)
mdfA
mipA
cox10
msrC
tap
abeS
MDR1
mdtK
pmpM
lpxA_2
Pfnhe-1
sir2
fabI
narU
NME1
oleD
oleI
ompK37
omp38
ompC
ompF
oprM
ompU
otr(B)
Park7
pbp2
pbpA
mrcA
penA
pbpX
msrB
cdsA
mprF
pgsA
PFKL
RTA2
PMII
PDR5
CDR1
TPO1
oprD
embB
rlmN
.
SNQ2
tetT
otrC
CG10
fur1
Pdha1
qepA2
norA
norB
RASSF8
PFKFB3
cfr(B)
cfrC
tet(44)
iri
rphB
ermC'
ermE
ermF
ermG
pikR1
pikR2
walK
lepB
SLC16A1
Slc2a4
SLC29A1
ant
ant9
cyp51c
cyp51A
ATEIFO6365_0007029700
ABL_04779
aadA27
aphE
ant(6)-Ib
strB
sta
sat4
garR
STS1
tet38
tet(35)
TET41
tetL
tetA(33)
tet39
tetR
tet(W N W)
tet(59)
tetM
tetQ
tet(36)
tet(Q)
tetS
tetW
tet(W)
tet
blaTMB-2
tolC
Tkt
all3255
tmrB
tlrC
pilQ
CMPK1
efpA
yeiQ
ykgG
uppP
bcrC
vph
vgbB
vgbC
ZBTB16-RARA
STAT5B-RARA
NOTCH
LRP
LIN28A
LIN28B
GNAS
ggcs
cls
clbC
ZH2
ykgEF
ydjXYZ
VEGFR
Tn5561
tetU
TetAB(48)
t(17;17)(q21;q21)
t(11;17)(q23;q21)
sul2
cmr
rgt1438
PI3K
P-gp
pecM
PDC5
PDC3
OXA-31
narGHJI
MFS
MDR
MCR-3.3
lsaC
liaR
LAMTM4B
Kmr
ICR-Mc
Hsp90
H3K27
GST
gimA
FGFR
erm(X)cj
Erm(34)
ERK
DerAB
CYP3A
CTX-M-55
CMPD
cfr
blaS1
Atg 4
aphA15
aphA1
APH(4)-Ia
APH(3')-Iva
Akt
acrB-acrA
aadA25
AAC(3)-IIc
AAC(3)-IIa
17p13
WDR7
KIAA0541
psiTPTE22
ASM
DMP1
CDA11
CARMQ1
FLJ14399
DKFZP586D0823
CCTalpha
Lnc-IL7R
LncRNA-SARCC
P2Y1
LOC554202
AGD2
CASC2
C10orf5
GRP58P
H_RG012D21.9
WIT-1
C6orf218
GLYT1
ASLNC04080
C6orf160
FLJ33768
CUDR
GTL2
CYTOR
C2orf59
TINCR
FLJ90734
EGFR-AS1
SNHG14
NCRNA00214
HOXD-AS1
SFTPF
THORLNC
THOR
C21orf100
onco-lncRNA-12
LINC00071
HOTAIR
HOXC-AS4
CES1A3
MGC27434
LOC401093
DXS1089
TRPM2-AS1
FLJ43663
NCRNA00210
CIP2A-BP
AC078883.3
C7orf40
lnc-TALC
RPL13AP20
HANR
NCRNA00030
HRCEG
BIC
EGOT
EGO
LINC01458
FLJ42709
DGCR10
Oct4-pg4
CTA-941F9.9
NCK1-AS1
lncRNA-SRLR
ANRIL
HOXA-AS5
TUSC7
LINC00902
HOXA-AS6
LINC01024
LINC00084
CRNDEP
HBII-276HG
OIP5-AS1
cyrano
RP11-159F24.1
SCAL1
CARLo-7
ESCCAL-1
LINC00079
MALAT1
HCN
FLJ20618
PCA1
HOXA3as
lncRNA-PRLB
AGD1
SNHG1
LINC00057
LOC100130776
C13orf29
GIHCG
lncRNA-GIHCG
C14orf72
ROR
LINC00261
ALIEN
FOXC2-AS1
ODRUL
BCAR4
LINC00672
FOXF1-AS1
KCNQ1-AS2
BANCR
LINC00586
ERIC
TUC.338
HCCAT1
MIRLET7B
MIRLET7C
MIRLET7D
MIRLET7E
MIRLET7F1
MIR15A
MIR16-1
MIR17
MIR18A
MIR19A
MIR19B1
MIR20A
MIR21
MIR22
MIR23A
MIR24-1
MIR25
MIR26A1
MIR26B
MIR27A
MIR29A
MIR30A
MIR31
MIR32
MIR33A
MIR92A1
MIR93
MIR96
MIR98
MIR99A
MIR100
MIR101-1
MIR29B1
MIR103A1
MIR105-1
MIR106A
MIR192
MIR196A1
MIR197
MIR199A1
MIR129-1
MIR148A
MIR30C2
MIR30D
MIR139
MIR147A
MIR7-1
MIR10A
MIR10B
MIR34A
MIR181A2
MIR181B1
MIR181C
MIR182
MIR183
MIR187
MIR199B
MIR203A
MIR204
MIR205
MIR210
MIR211
MIR212
MIR214
MIR215
MIR216A
MIR217
MIR218-1
MIR218-2
MIR221
MIR222
MIR223
MIR224
MIR200B
MIRLET7G
MIRLET7I
MIR15B
MIR23B
MIR27B
MIR30B
MIR122
MIR124-1
MIR125B1
MIR128-1
MIR130A
MIR132
MIR133A1
MIR135A1
MIR137
MIR138-2
MIR140
MIR141
MIR143
MIR144
MIR145
MIR152
MIR153-1
MIR9-1
MIR125A
MIR125B2
MIR126
MIR127
MIR134
MIR136
MIR146A
MIR149
MIR150
MIR185
MIR186
MIR193A
MIR194-1
MIR195
MIR320A
MIR200C
MIR1-1
MIR155
MIR128-2
MIR29C
MIR200A
MIR302A
MIR34C
MIR301A
MIR296
MIR130B
MIR30E
MIR361
MIR363
MIR365A
MIR302B
MIR302C
MIR302D
MIR376C
MIR370
MIR374A
MIR375
MIR377
MIR378A
MIR379
MIR381
MIR382
MIR383
MIR340
MIR330
MIR328
MIR342
MIR323A
MIR151A
MIR135B
MIR148B
MIR324
MIR335
MIR196B
MIR424
MIR20B
MIR431
MIR451A
MIR452
MIR410
MIR483
MIR487A
MIR488
MIR489
MIR491
MIR202
MIR493
MIR494
MIR495
MIR193B
MIR497
MIR181D
MIR520F
MIR519D
MIR520G
MIR522
MIR519A1
MIR503
MIR505
MIR506
MIR514A1
MIR539
MIR487B
MIR92B
MIR551B
MIR574
MIR548B
MIR629
MIR33B
MIR663A
MIR411
MIR1271
MIR1301
MIR770
MIR675
MIR874
MIR708
MIR873
MIR374B
MIR216B
MIR939
MIR942
MIR1307
MIR1915
GDI2
CDK14
IL1A
rep
S
CD33
CD22
CD19
PIK3CB
PRKAA2
JAK1
ROS1
NTRK1
KDR
CALR
SF3B1
GNA11
FGFR3
FGFR4
CSF3R
RET
SMARCA4
GNAQ
BRCA2
STK11
VHL
PPP1R15A
PMS2
TPOR
FNTB
PRKCH
ARAF
GIRK4
PTPRD
NPM1
IL7R
CEBPD
ACM3
CCR4
COMT
CYP1A1
CYP2C19
CYP2C9
CYP2D6
CYP3A5
CYP51A1
DHCR24
DPH1
DPP4
DRD2
DUSP9
EIF4EBP1
EPHB4
FBP1
GABAARs
GFPT1
HIC1
HMGCR
HMGCS1
HRH1
HTR1F
HTR4
IDI1
IL2RA
IL6R
FOXK2
INSIG1
ITA3
ITGB3
KCNJ10
L1CAM
LAG3
LPL
LSS
MAOA
MDK
PTGS1
MUC4
TRIM37
MVK
MYB
PDK2
PGR
PON1
PPP3CA
PRKCA
PRKCT
PE2R3
RBL1
RCN1
REL
RELB
BRD2
CXCL12
VMAT2
SOAT1
SQLE
TBXA2R
TIE1
TIMP2
NKX2-1
TLR4
TM7SF2
WNT7B
XDH
PAX8
FZD7
OGT
TMEFF1
TNFSF11
SPHK1
SGPL1
ATP6V0D1
SLC28A1
DGKI
ZFYVE9
GGPS1
SPTLC2
SAFB2
G3BP1
NPRL2
PMVK
EBP
OGA
S27A5
S27A2
ADT2
DACT1
CCR5
GFAP
RGRF2
GLUT4
KATNIP
QPRT
ACAP2
PDSS1
ANF
TNFAIP8
FBXL2
NUPR1
CARD10
SOX8
SOST
FZR1
UBR5
GSKIP
ZC3HC1
SIRT6
SMYD2
CTNNBIP1
AICDA
STARD9
TSPYL2
SLC28A3
P2RY12
NANOG
DHDDS
NECTIN4
HSH2D
LRRK2
IL23R
SH3RF2
SPTSB
TRIB3
CERS6
S27A1
PDR3
PDR1
FBIC
EMBC
EMBA
ETHA
ETHR
INHA
MSHA
ALR
DDL
MURA
ERG5
MRR1
ERG3
MRR2
FEMB
MDTE
ABC
ABCG6
ABCG4
HADA
PACE
Q9X4S7
BLAC
BLAN1
ErmB
ISPH
BLA OXA-23
NS3
YES
VANA
VIM2P
UL97
TLYA
TBB1
PREF-1
CHRM1
cdeA
Q6QJ55
Q5MPQ2
TRX
Pvdhfr
E1
nsP4
nsP2
nsP3
NS5A
NS3/4A
NRAM
MURC
MURA1
METK
M2
TERG_08771
MECR
F
FNBP1
FEMA
CYB
TbAT1
A6BMM6
vanD5
MMPL5
RHAR
K13
PORD
OORD
SMDR2
NTR
Pfdhfr
AQP2/3
AQP2
NIMA
UL54
Fld
MAPK15
PRKC
NNHA
GS
CREBZF
Cox-2
ESR
ESR2
CIDEC
Glut1
BME
HAPT1
mak1
nqrM
PDE
RNAP
SULT
SLC5A2
MAPK8
TK
APP
altE
ATP2B1
ENaC
mmpS5
nfsB
Nitrofurazone-reductase Iia gene
Nitrofurazone-reductase Iib gene
PAAQR7
Pro-angiogenic factors gene
CNR1
WTAP
HSA17B7
NSDH1
PCDHB9
LMT
Ros3
lncRNAMVIH
LINC00461
hsa_circRNA_0000309
MT-CO2
MX1
DLEU1
HCP5
Gas5
Gnrh1
H19
Matr3-ps2
Meg3
NABP1
Neat1
Fam120aos
AFAP1-AS1
Firre
Ppif
LINC00052
HNF1A-AS1
Gm14461
LINC00221
GASAL1
Tug1
NORAD
sme2
omt3
COX2
GABPB1-AS1
PSORS1C3
LMCD1-AS1
FAS-AS1
LINC00673
MELTF-AS1
LINC00707
HIF1A-AS1
BLACAT1
LNCNEF
LOC102551356
Ptgs2os2
TP53COR1
LINC01391
MHRT
SIRT1-AS
LOC107053293
EWSAT1
UCA1
HULC
N336694
LNC010561
RP11-138 J23.1
RAMS11
CRCAL-3
LNC-CETP-3
HNF4A-AS1
RP11-166P13.3
MIRT2
UC.333
RISA
GPX3-AS
AK003290
CHRF
LNCRNA-241
MIAT2
UC.457
A_30_P01029806
LOC284930
LNCRNA584
PU.1 AS
SRA
LNCRNA3037
NONRATT007560.2
SNHG7
ACART
B3GALT5-AS1
GM26669
GM16076
JHDM1D-AS1
ACAT2
ADRB3
ALDH1A1
AKR1B1
BIRC2
CALCA
CD20
CD36
[truncated: 3 more rows]
