# Supplementary material for: Identification of a Prognostic Gene Signature for Chemoresistance Prediction in Lung Adenocarcinoma by Screening Mitochondrial Metabolism Gene Sets
Source: Int J Mol Sci. 2026 Mar 27;27(7):3065. doi: 10.3390/ijms27073065 (PMC13073725; doi:10.3390/ijms27073065)
Supplement: Supplementary file 1 [file ijms-27-03065-s001.zip › Table S10.xlsx]

## Sheet: Sheet1
	Table S10 Detailed molecular docking parameters for all target proteins.
ID	Cavities_volume	center_x	center_y	center_z	size_x	size_y	size_z	score	contact_resi
HSPD1	377	-163.141	-2.909	90.53	24	24	24	-7.8	GLY:192:A,MET:193:A,GLU:194:A,ILE:195:A,ASP:196:A,ARG:197:A,ALA:278:A,PRO:279:A,GLY:280:A,PHE:281:A,ARG:284:A,ARG:285:A,LEU:288:A,ILE:292:A,THR:329:A,TYR:360:A,GLU:363:A,LYS:364:A,SER:366:A,GLU:367:A,ARG:368:A,ALA:370:A,LYS:371:A,SER:373:A
NOTCH3	354	-12.941	-20.986	-39.783	23	23	23	-8.8	ASN:1455:A,ARG:1465:A,THR:1466:A,CYS:1467:A,ASN:1468:A,PRO:1469:A,VAL:1470:A,GLU:1472:A,LYS:1473:A,GLU:1492:A,ARG:1534:A,ALA:1537:A,ILE:1538:A,ARG:1540:A,TYR:1610:A,LEU:1614:A,ARG:1619:A,LEU:1620:A,ASP:1621:A,PHE:1622:A,PRO:1623:A
PGK1	1531	-9.146	-19.09	-23.054	25	29	19	-6.5	ASN:26:A,VAL:27:A,PRO:28:A,ASN:36:A,ASN:37:A,GLN:38:A,ARG:39:A,ARG:66:A,GLY:167:A,HIS:170:A,GLY:213:A,GLY:214:A,ALA:215:A,GLY:237:A,GLY:238:A,GLY:239:A,PHE:242:A,THR:255:A,SER:256:A,LEU:257:A,PHE:292:A,MET:312:A,GLY:313:A,LEU:314:A,ASP:315:A,PRO:339:A,VAL:340:A,GLY:341:A,VAL:342:A,PHE:343:A,GLU:344:A,GLY:372:A,GLY:373:A,GLY:374:A,ASP:375:A,THR:376:A,ASP:387:A,VAL:389:A,SER:390:A,HIS:391:A,VAL:392…
PPARG	2031	-23.209	-17.688	5.28	22	22	22	-6.7	SER:225:A,PRO:227:A,LEU:228:A,LYS:261:A,LYS:263:A,LYS:265:A,ALA:278:A,ILE:281:A,PHE:282:A,CYS:285:A,GLN:286:A,ARG:288:A,SER:289:A,GLU:291:A,VAL:293:A,GLN:294:A,GLU:295:A,GLU:298:A,HIS:323:A,ILE:326:A,TYR:327:A,LEU:330:A,LEU:333:A,VAL:339:A,LEU:340:A,ILE:341:A,SER:342:A,GLU:343:A,GLY:344:A,GLN:345:A,LEU:353:A,LEU:356:A,PHE:360:A,GLY:361:A,PHE:363:A,MET:364:A,HIS:449:A,LEU:453:A,LEU:465:A,LEU:469:A…
YWHAZ	347	-3.757	-0.471	-0.261	18	18	18	-5.3	ARG:41:A,ASN:42:A,SER:45:A,VAL:46:A,LYS:49:A,ARG:56:A,PHE:117:A,LYS:120:A,MET:121:A,ASP:124:A,TYR:125:A,ARG:127:A,TYR:128:A,PRO:165:A,ILE:166:A,GLY:169:A,LEU:170:A,LEU:172:A,ASN:173:A,VAL:176:A,ASP:213:A,LEU:216:A,ILE:217:A,LEU:220:A,ASN:224:A
